# Supplementary material for: Microarray Profiling and Co-Expression Network Analysis of LncRNAs and mRNAs in Acute Respiratory Distress Syndrome Mouse Model
Source: Pathogens. 2022 May 2;11(5):532. doi: 10.3390/pathogens11050532 (PMC9143564; doi:10.3390/pathogens11050532)
Supplement: Supplementary file 1 [file pathogens-11-00532-s001.zip]

Archive with 4 entries (3 files):
- pathogens-1635392-supplementary/
- pathogens-1635392-supplementary/Table S1 Differentially Expressed LncRNAs (Pass Volcano Plot)upload.xls
- pathogens-1635392-supplementary/Table S2 Differentially Expressed mRNAs (Pass Volcano Plot)uploaded.xls
- pathogens-1635392-supplementary/Table S3 The reproducibility of LncRNA-mRNA co-expression network compared with otherí»s study.xlsx
