# Supplementary material for: Microarray Profiling and Co-Expression Network Analysis of LncRNAs and mRNAs in Acute Respiratory Distress Syndrome Mouse Model
Source: Pathogens. 2022 May 2;11(5):532. doi: 10.3390/pathogens11050532 (PMC9143564; doi:10.3390/pathogens11050532)
Supplement: Supplementary file 1 [file pathogens-11-00532-s001.zip › pathogens-1635392-supplementary/Table S1 Differentially Expressed LncRNAs (Pass Volcano Plot)upload.xls]

## Sheet: up_LPS_vs_Ctrl
# Fold Change cut-off: 2.0 # P-value cut-off: 0.05 # Condition pairs: LPS_vs_Ctrl
LPS_vs_Ctrl 2.0 fold up regulated LncRNAs
	P-value and FDR	Fold change and Regulation		Annotations
ProbeName	P-value	Fold Change	Regulation	type	seqname	GeneSymbol	source	SourceID	RNAlength	chrom
ASMM9PARTA049607	0.000268949	123.801	up	noncoding	uc008roq.1	Gbp5	UCSC_kg	2	3961	chr3
ASMM9PARTA045029	0.00618008	61.1487	up	noncoding	NR_003508	Mx2	RefSeq_NR	1	2428	chr16
ASMM9PARTA048759	6.74956e-05	54.7381	up	noncoding	uc008fab.1	IIGP	UCSC_kg	2	1331	chr18
ASMM9PARTA048759	6.74956e-05	54.7381	up	noncoding	uc008fab.1	IIGP	UCSC_kg	2	1331	chr18
ASMM9PARTA014495	0.000407645	51.0334	up	noncoding	ENSMUST00000131638	Gm5970	Ensembl	3	1216	chr18
ASMM9PARTA008060	0.0064803	45.3382	up	noncoding	AK149004		fantom3	4	1354	chr10
ASMM9PARTA005598	0.000356303	42.1867	up	noncoding	AK085737		fantom3	4	2426	chr17
ASMM9PARTA015509	0.000460005	39.5775	up	noncoding	ENSMUST00000139241	A230028O05Rik	Ensembl	3	2793	chr16
ASMM9PARTA045589	0.00504252	39.2412	up	noncoding	NR_033499	Gm8773	RefSeq_NR	1	1268	chr5
ASMM9PARTA001636	0.000838217	38.3886	up	noncoding	AK020274		fantom3	4	544	chr7
ASMM9PARTA046645	0.0111819	37.6331	up	noncoding	uc007hdw.1	IL-TIFb	UCSC_kg	2	700	chr10
ASMM9PARTA017851	0.0104487	34.6027	up	noncoding	ENSMUST00000156286	Gm16685	Ensembl	3	1592	chr3
ASMM9PARTA009452	0.00832921	33.8691	up	noncoding	BC100510		predicted	7	480	chr7
ASMM9PARTA047309	0.000641152	32.9543	up	noncoding	uc007qcc.1	AK005856	UCSC_kg	2	648	chr13
ASMM9PARTA049621	0.0110854	31.8639	up	noncoding	uc008ool.1	AK151815	UCSC_kg	2	1592	chr3
ASMM9PARTA016395	0.00040243	31.4122	up	noncoding	ENSMUST00000146911	9130208D14Rik	Ensembl	3	7293	chr7
ASMM9PARTA007647	0.000249881	30.5846	up	noncoding	AK142840		fantom3	4	3727	chr15
humanlincRNA0663-_P1	0.0019064	29.5443	up	noncoding	humanlincRNA0663-	humanlincRNA0663	lincRNA	9	7020	chr14
ASMM9PARTA011618	0.000163705	29.0052	up	noncoding	ENSMUST00000119467	Gm12250	Ensembl	3	1274	chr11
MM9LINCRNAEXON11856-_P1	0.00604992	27.8704	up	noncoding	MM9LINCRNAEXON11856-	mouselincRNA0280	lincRNA	9	297	chr11
ASMM9PARTA008633	0.00242143	27.4963	up	noncoding	AK156844		fantom3	4	2174	chr7
ASMM9PARTA047083	0.00743792	27.0529	up	noncoding	uc007nfi.1	Rsad2	UCSC_kg	2	4189	chr12
ASMM9PARTA018789	0.00119745	25.1751	up	noncoding	ENSMUST00000165968	RP24-87H1.8	Ensembl	3	1228	chr12
ASMM9PARTA004899	0.0187814	22.7108	up	noncoding	AK079793		fantom3	4	591	chr11
ASMM9PARTA002298	0.00419173	22.3817	up	noncoding	AK033576		fantom3	4	3428	chr7
DY242439_P1	0.00602873	21.6238	up	noncoding	DY242439	mouselincRNA0660	lincRNA	9	678	chr16
ASMM9PARTA013476	0.0284762	21.4241	up	noncoding	ENSMUST00000122808	Cxcl11	Ensembl	3	3794	chr5
ASMM9PARTA013476	0.0284762	21.4241	up	noncoding	ENSMUST00000122808	Cxcl11	Ensembl	3	3794	chr5
ASMM9PARTA017663	0.00678722	21.268	up	noncoding	ENSMUST00000156892	Gm16988	Ensembl	3	2600	chr10
ASMM9PARTA045174	0.00412389	21.1623	up	noncoding	NR_015602	F730043M19Rik	RefSeq_NR	1	1552	chr12
ASMM9PARTA018749	0.00452868	21.0643	up	noncoding	ENSMUST00000164314	CT027693.1	Ensembl	3	1261	chr16
ASMM9PARTA014787	0.00276663	20.8862	up	noncoding	ENSMUST00000130244	Gm15845	Ensembl	3	996	chr16
DT905422_P1	0.00305724	20.5379	up	noncoding	DT905422	mouselincRNA0660	lincRNA	9	546	chr16
ASMM9PARTA011084	0.000557067	20.3247	up	noncoding	ENSMUST00000118337	Gm11212	Ensembl	3	618	chr4
ASMM9PARTA009361	0.000787013	20.2496	up	noncoding	ENSMUST00000049922	Serpina3h	Ensembl	3	1239	chr12
ASMM9PARTA018390	0.00118941	18.846	up	noncoding	ENSMUST00000162784	Gm16094	Ensembl	3	427	chr1
ASMM9PARTA006558	0.0146079	18.6714	up	noncoding	AK134739		fantom3	4	2213	chr2
humanlincRNA2265-_P1	0.00149222	18.0266	up	noncoding	humanlincRNA2265-	humanlincRNA2265	lincRNA	9	16332	chr15
ASMM9PARTA051102	0.00349632	17.8723	up	noncoding	uc009luk.1	AK015772	UCSC_kg	2	1382	chr8
ASMM9PARTA003533	0.00284973	17.0724	up	noncoding	AK044056		fantom3	4	4028	chr10
ASMM9PARTA014152	0.00144145	16.7134	up	noncoding	ENSMUST00000124853	Gm15856	Ensembl	3	1162	chr6
CUST_935_PI426073487	0.00114697	16.1463	up	noncoding	uc.456-	uc.456	UCR	10	320	chr2
ASMM9PARTA009901	0.00945232	16.0695	up	noncoding	ENSMUST00000099340	5830416P10Rik	Ensembl	3	1633	chr19
ASMM9PARTA004796	0.0140689	15.9674	up	noncoding	AK078752		fantom3	4	3040	chr3
ASMM9PARTA046199	0.000890933	15.8002	up	noncoding	uc007btk.1	BC100303	UCSC_kg	2	2217	chr1
MM9LINCRNAEXON11240-_P1	2.8655e-05	15.5928	up	noncoding	MM9LINCRNAEXON11240-	mouselincRNA0729	lincRNA	9	1100	chr17
MM9LINCRNAEXON10279-_P1	0.0163294	15.5682	up	noncoding	MM9LINCRNAEXON10279-	mouselincRNA1497	lincRNA	9	1015	chr8
ASMM9PARTA006149	0.0275463	15.396	up	noncoding	AK089977		fantom3	4	2288	chr8
ASMM9PARTA045367	0.00327561	14.4827	up	noncoding	NR_028405	Marcksl1-ps4	RefSeq_NR	1	1043	chr13
ASMM9PARTA009282	0.000619069	14.3671	up	noncoding	BC040222		NRED	5	3838	chr19
ASMM9PARTA008043	0.000246262	14.3294	up	noncoding	AK155529		fantom3	4	2071	chr5
ASMM9PARTA046758	0.000464477	14.1634	up	noncoding	uc007jyq.1	Fbxo39	UCSC_kg	2	399	chr11
ASMM9PARTA005706	0.00153149	14.0617	up	noncoding	AK085825		fantom3	4	2279	chr14
ASMM9PARTA003836	0.00823761	13.9894	up	noncoding	AK046587		fantom3	4	1571	chr7
ASMM9PARTA017130	0.0104977	13.9203	up	noncoding	ENSMUST00000151294	Trim30e-ps1	Ensembl	3	731	chr7
ASMM9PARTA047118	0.000444658	13.4064	up	noncoding	uc007nhz.1	AK028422	UCSC_kg	2	2620	chr12
ASMM9PARTA002525	0.000512736	13.3371	up	noncoding	AK035352		NRED	5	2538	chr15
CUST_32_PI426409190	0.0115725	13.259	up	noncoding	uc008sno.1	Ccl19	UCSC_kg	2	701	chr4
ASMM9PARTA007071	0.00996001	13.2154	up	noncoding	AK137817		fantom3	4	818	chr19
CUST_174_PI426409190	0.0144595	13.0688	up	noncoding	AK138172		fantom3	4	481	chr3
ASMM9PARTA018901	0.00111669	12.8913	up	noncoding	ENSMUST00000164646	AC165080.1	Ensembl	3	2007	chr9
ASMM9PARTA004750	9.36851e-05	12.8065	up	noncoding	AK078302		fantom3	4	787	chr11
ASMM9PARTA017839	0.00294336	12.8064	up	noncoding	ENSMUST00000160010	Gm7281	Ensembl	3	543	chr1
ASMM9PARTA009178	0.00442105	12.7153	up	noncoding	BB110294		predicted	7	675	chr6
ASMM9PARTA048506	0.000129102	12.488	up	noncoding	uc008apx.1	AK134158	UCSC_kg	2	1808	chr17
ASMM9PARTA012870	0.0101928	12.4416	up	noncoding	ENSMUST00000121300	Gm12407	Ensembl	3	324	chr4
ASMM9PARTA045219	0.000220525	12.4136	up	noncoding	NR_028263	B130006D01Rik	RefSeq_NR	1	3188	chr11
ASMM9PARTA018353	0.00332256	12.3589	up	noncoding	ENSMUST00000161416	Gm16333	Ensembl	3	318	chr4
ASMM9PARTA013859	0.011893	12.2001	up	noncoding	ENSMUST00000125373	B130046B21Rik	Ensembl	3	2216	chr15
ASMM9PARTA013859	0.011893	12.2001	up	noncoding	ENSMUST00000125373	B130046B21Rik	Ensembl	3	2216	chr15
ASMM9PARTA013226	0.0108751	12.1874	up	noncoding	ENSMUST00000121988	Ccl19-ps3	Ensembl	3	324	chr4
ASMM9PARTA046976	0.00133775	12.1768	up	noncoding	uc007nkr.1	Arl4a	UCSC_kg	2	1186	chr12
ASMM9PARTA046976	0.00133775	12.1768	up	noncoding	uc007nkr.1	Arl4a	UCSC_kg	2	1186	chr12
ASMM9PARTA011025	0.0104524	12.0961	up	noncoding	ENSMUST00000118540	Gm13309	Ensembl	3	324	chr4
ASMM9PARTA004408	0.00384435	12.0727	up	noncoding	AK053244		fantom3	4	3093	chr13
ASMM9PARTA047304	0.00390632	12.014	up	noncoding	uc007pnp.1	AK085253	UCSC_kg	2	332	chr13
MM9LINCRNAEXON10114-_P1	0.0246053	11.9213	up	noncoding	MM9LINCRNAEXON10114-	mouselincRNA1553	lincRNA	9	1042	chr9
ASMM9PARTA010512	2.57972e-05	11.8991	up	noncoding	ENSMUST00000116393	Serpina3h	Ensembl	3	1226	chr12
ASMM9PARTA051384	0.0475855	11.8281	up	noncoding	uc009rge.1	Slco2a1	UCSC_kg	2	3364	chr9
MM9LINCRNAEXON11933+_P1	0.0125388	11.7817	up	noncoding	MM9LINCRNAEXON11933+	mouselincRNA0196	lincRNA	9	448	chr10
ASMM9PARTA001599	1.9482e-05	11.7445	up	noncoding	AK019867		fantom3	4	2681	chr16
ASMM9PARTA006110	0.0126484	11.5672	up	noncoding	AK132645		fantom3	4	1535	chr12
MM9LINCRNAEXON11736+_P1	0.00700749	11.4738	up	noncoding	MM9LINCRNAEXON11736+	mouselincRNA0355	lincRNA	9	182	chr12
ASMM9PARTA046371	0.00355692	11.4346	up	noncoding	uc007btf.1	C130026I21Rik	UCSC_kg	2	512	chr1
ASMM9PARTA046371	0.00355692	11.4346	up	noncoding	uc007btf.1	C130026I21Rik	UCSC_kg	2	512	chr1
ASMM9PARTA015419	0.00504654	11.3876	up	noncoding	ENSMUST00000135829	Gm13415	Ensembl	3	565	chr2
humanlincRNA0750-_P1	0.0121177	11.1945	up	noncoding	humanlincRNA0750-	humanlincRNA0750	lincRNA	9	14725	chr12
ASMM9PARTA004719	0.000861885	11.1609	up	noncoding	AK078009		fantom3	4	656	chr7
ASMM9PARTA018384	0.00534894	11.0428	up	noncoding	ENSMUST00000161917	Gm4117	Ensembl	3	723	chr13
ASMM9PARTA018384	0.00534894	11.0428	up	noncoding	ENSMUST00000161917	Gm4117	Ensembl	3	723	chr13
ASMM9PARTA018384	0.00534894	11.0428	up	noncoding	ENSMUST00000161917	Gm4117	Ensembl	3	723	chr13
ASMM9PARTA018384	0.00534894	11.0428	up	noncoding	ENSMUST00000161917	Gm4117	Ensembl	3	723	chr13
ASMM9PARTA018384	0.00534894	11.0428	up	noncoding	ENSMUST00000161917	Gm4117	Ensembl	3	723	chr13
ASMM9PARTA018384	0.00534894	11.0428	up	noncoding	ENSMUST00000161917	Gm4117	Ensembl	3	723	chr13
ASMM9PARTA007952	4.27017e-05	10.8609	up	noncoding	AK144830		fantom3	4	2028	chr3
MM9LINCRNAEXON10159+_P1	0.0137685	10.7729	up	noncoding	MM9LINCRNAEXON10159+	mouselincRNA1581	lincRNA	9	424	chr9
ASMM9PARTA006300	0.026703	10.5979	up	noncoding	AK132568		fantom3	4	2761	chr12
ASMM9PARTA048703	0.000978644	10.5748	up	noncoding	uc008iii.1	Pfkfb3	UCSC_kg	2	1736	chr2
ASMM9PARTA048703	0.000978644	10.5748	up	noncoding	uc008iii.1	Pfkfb3	UCSC_kg	2	1736	chr2
ASMM9PARTA048703	0.000978644	10.5748	up	noncoding	uc008iii.1	Pfkfb3	UCSC_kg	2	1736	chr2
ASMM9PARTA048703	0.000978644	10.5748	up	noncoding	uc008iii.1	Pfkfb3	UCSC_kg	2	1736	chr2
ASMM9PARTA048703	0.000978644	10.5748	up	noncoding	uc008iii.1	Pfkfb3	UCSC_kg	2	1736	chr2
ASMM9PARTA048703	0.000978644	10.5748	up	noncoding	uc008iii.1	Pfkfb3	UCSC_kg	2	1736	chr2
ASMM9PARTA048703	0.000978644	10.5748	up	noncoding	uc008iii.1	Pfkfb3	UCSC_kg	2	1736	chr2
ASMM9PARTA048703	0.000978644	10.5748	up	noncoding	uc008iii.1	Pfkfb3	UCSC_kg	2	1736	chr2
ASMM9PARTA005604	0.00157836	10.429	up	noncoding	AK085800		fantom3	4	1793	chr13
ASMM9PARTA016467	0.000220348	10.3694	up	noncoding	ENSMUST00000147320	Gm16912	Ensembl	3	1688	chr17
ASMM9PARTA045377	0.00034107	10.2901	up	noncoding	NR_015514	9330175E14Rik	RefSeq_NR	1	1540	chr8
ASMM9PARTA050367	4.53157e-06	10.1957	up	noncoding	uc009dqi.1	Mcl	UCSC_kg	2	1244	chr6
ASMM9PARTA050367	4.53157e-06	10.1957	up	noncoding	uc009dqi.1	Mcl	UCSC_kg	2	1244	chr6
ASMM9PARTA046593	0.0019111	10.1756	up	noncoding	uc007djs.1	CD3 [zeta]/[eta]	UCSC_kg	2	821	chr1
ASMM9PARTA046593	0.0019111	10.1756	up	noncoding	uc007djs.1	CD3 [zeta]/[eta]	UCSC_kg	2	821	chr1
ASMM9PARTA046593	0.0019111	10.1756	up	noncoding	uc007djs.1	CD3 [zeta]/[eta]	UCSC_kg	2	821	chr1
ASMM9PARTA046593	0.0019111	10.1756	up	noncoding	uc007djs.1	CD3 [zeta]/[eta]	UCSC_kg	2	821	chr1
ASMM9PARTA046593	0.0019111	10.1756	up	noncoding	uc007djs.1	CD3 [zeta]/[eta]	UCSC_kg	2	821	chr1
ASMM9PARTA046593	0.0019111	10.1756	up	noncoding	uc007djs.1	CD3 [zeta]/[eta]	UCSC_kg	2	821	chr1
ASMM9PARTA046593	0.0019111	10.1756	up	noncoding	uc007djs.1	CD3 [zeta]/[eta]	UCSC_kg	2	821	chr1
ASMM9PARTA046593	0.0019111	10.1756	up	noncoding	uc007djs.1	CD3 [zeta]/[eta]	UCSC_kg	2	821	chr1
ASMM9PARTA017814	0.00106134	10.1651	up	noncoding	ENSMUST00000156081	Gm12840	Ensembl	3	627	chr4
ASMM9PARTA011647	0.00658837	10.1176	up	noncoding	ENSMUST00000119241	Gm15753	Ensembl	3	1062	chr5
ASMM9PARTA007297	4.37138e-05	10.0681	up	noncoding	AK138424		fantom3	4	2650	chr11
ASMM9PARTA008803	0.0143096	9.99867	up	noncoding	AK217856		predicted	7	272	chr11
ASMM9PARTA018158	0.00323021	9.97415	up	noncoding	ENSMUST00000161424	Gm7609	Ensembl	3	461	chr1
ASMM9PARTA005544	0.00169476	9.90694	up	noncoding	AK085263		fantom3	4	3502	chr15
ASMM9PARTA050850	2.06207e-05	9.88935	up	noncoding	uc009dqh.1	Mcl	UCSC_kg	2	1246	chr6
ASMM9PARTA050850	2.06207e-05	9.88935	up	noncoding	uc009dqh.1	Mcl	UCSC_kg	2	1246	chr6
ASMM9PARTA000803	6.71428e-05	9.81526	up	noncoding	AK014856		fantom3	4	2681	chr13
ASMM9PARTA047932	0.0496846	9.78331	up	noncoding	uc007xhm.1	AK135804	UCSC_kg	2	977	chr15
ASMM9PARTA018545	0.00144048	9.74461	up	noncoding	ENSMUST00000160587	Gm2666	Ensembl	3	891	chr1
ASMM9PARTA008426	0.00647987	9.61958	up	noncoding	AK157197		fantom3	4	3015	chr17
ASMM9PARTA006904	0.00284604	9.60669	up	noncoding	AK137935		fantom3	4	1359	chr11
ASMM9PARTA006632	0.00479607	9.59162	up	noncoding	AK135581		fantom3	4	1283	chr9
ASMM9PARTA017831	0.000735349	9.49538	up	noncoding	ENSMUST00000159087	A530040E14Rik	Ensembl	3	1248	chr1
ASMM9PARTA012324	0.00411063	9.41051	up	noncoding	ENSMUST00000119831	Slfn14-ps	Ensembl	3	2694	chr11
ASMM9PARTA018244	0.00124069	9.37987	up	noncoding	ENSMUST00000159600	Gm2635	Ensembl	3	914	chr1
ASMM9PARTA047699	0.0001728	9.37551	up	noncoding	uc007sxo.1	Sh3bp5	UCSC_kg	2	1641	chr14
ASMM9PARTA047699	0.0001728	9.37551	up	noncoding	uc007sxo.1	Sh3bp5	UCSC_kg	2	1641	chr14
ASMM9PARTA050758	0.0181934	9.36424	up	noncoding	uc009gvy.1	Plekha4	UCSC_kg	2	677	chr7
ASMM9PARTA047586	0.00246994	9.33085	up	noncoding	uc007sbc.1	AK006024	UCSC_kg	2	714	chr14
ASMM9PARTA007495	0.00462253	9.31799	up	noncoding	AK143128		fantom3	4	2697	chr11
ASMM9PARTA050444	0.00386821	9.30006	up	noncoding	uc009iwd.1	AK080092	UCSC_kg	2	3514	chr7
ASMM9PARTA018441	0.0184816	9.28082	up	noncoding	ENSMUST00000160565	Gm4955	Ensembl	3	1414	chr1
MM9LINCRNAEXON11113-_P1	3.99558e-06	9.24446	up	noncoding	MM9LINCRNAEXON11113-	mouselincRNA0828	lincRNA	9	2075	chr19
ASMM9PARTA006488	0.000160726	9.22174	up	noncoding	AK134386		fantom3	4	3296	chr18
MM9LINCRNAEXON11663-_P1	0.0075368	9.1965	up	noncoding	MM9LINCRNAEXON11663-	mouselincRNA0308	lincRNA	9	2580	chr12
ASMM9PARTA009690	0.00267753	9.17126	up	noncoding	ENSMUST00000075165	Gdap10	Ensembl	3	5003	chr12
ASMM9PARTA010206	0.0086555	9.15151	up	noncoding	ENSMUST00000113408	Gm16026	Ensembl	3	366	chr1
ASMM9PARTA004947	0.000719785	9.08263	up	noncoding	AK079756		fantom3	4	1329	chr12
ASMM9PARTA017135	0.0127412	9.08043	up	noncoding	ENSMUST00000151643	Gm12214	Ensembl	3	417	chr11
ASMM9PARTA047828	0.000259557	9.07989	up	noncoding	uc007vxy.1	AK035211	UCSC_kg	2	1861	chr15
ASMM9PARTA010408	0.00182431	9.05147	up	noncoding	ENSMUST00000113407	Gm7609	Ensembl	3	853	chr1
ASMM9PARTA009298	0.030251	8.95698	up	noncoding	ENSMUST00000037976	Gm4955	Ensembl	3	913	chr1
ASMM9PARTA004531	0.00202846	8.94411	up	noncoding	AK054438		predicted	7	825	chr1
ASMM9PARTA001945	0.0166224	8.92107	up	noncoding	AK029272		fantom3	4	3256	chr13
ASMM9PARTA009761	0.0015657	8.91542	up	noncoding	ENSMUST00000097671	Gm15433	Ensembl	3	891	chr1
ASMM9PARTA012118	0.00472443	8.82564	up	noncoding	ENSMUST00000119621	Ccl19-ps1	Ensembl	3	327	chr4
ASMM9PARTA046165	0.000102214	8.81324	up	noncoding	uc007bld.1	AK079660	UCSC_kg	2	2094	chr1
ASMM9PARTA008152	0.00100531	8.78937	up	noncoding	AK156398		fantom3	4	2468	chr8
ASMM9PARTA015909	0.0131962	8.78215	up	noncoding	ENSMUST00000139214	4930430E12Rik	Ensembl	3	901	chr4
ASMM9PARTA010010	0.00459201	8.75042	up	noncoding	ENSMUST00000113392	Gm7592	Ensembl	3	2790	chr1
ASMM9PARTA009632	5.58521e-06	8.74309	up	noncoding	ENSMUST00000025996	5830416P10Rik	Ensembl	3	2259	chr19
MM9LINCRNAEXON11856+_P1	0.0249325	8.70691	up	noncoding	MM9LINCRNAEXON11856+	mouselincRNA0280	lincRNA	9	297	chr11
MM9LINCRNAEXON11111-_P1	0.00634411	8.58955	up	noncoding	MM9LINCRNAEXON11111-	mouselincRNA0828	lincRNA	9	174	chr19
ASMM9PARTA001703	0.00250781	8.55275	up	noncoding	AK020630		fantom3	4	1077	chr8
ASMM9PARTA010040	0.00819935	8.53673	up	noncoding	ENSMUST00000099689	Gm13889	Ensembl	3	747	chr2
ASMM9PARTA048226	0.000262767	8.52493	up	noncoding	uc008cwv.1	A530064D06Rik	UCSC_kg	2	4337	chr17
ASMM9PARTA048226	0.000262767	8.52493	up	noncoding	uc008cwv.1	A530064D06Rik	UCSC_kg	2	4337	chr17
ASMM9PARTA003048	0.0258093	8.45691	up	noncoding	AK040253		fantom3	4	860	chr8
MM9LINCRNAEXON11112-_P1	7.79318e-05	8.40014	up	noncoding	MM9LINCRNAEXON11112-	mouselincRNA0828	lincRNA	9	1165	chr19
ASMM9PARTA046666	0.019837	8.39194	up	noncoding	uc007fap.1	Gp49a	UCSC_kg	2	1629	chr10
ASMM9PARTA003809	0.00627723	8.3904	up	noncoding	AK046334		fantom3	4	2021	chr4
ASMM9PARTA000234	0.0273876	8.37602	up	noncoding	AK006361		fantom3	4	902	chr6
ASMM9PARTA008635	0.00182772	8.36171	up	noncoding	AK156858		fantom3	4	2142	chr7
ASMM9PARTA016472	0.0129942	8.34544	up	noncoding	ENSMUST00000144256	1300015D01Rik	Ensembl	3	1237	chr2
ASMM9PARTA049741	0.0199449	8.31742	up	noncoding	uc008sjz.1	Ccl19	UCSC_kg	2	701	chr4
ASMM9PARTA046092	0.00391999	8.29064	up	noncoding	uc007bts.1	BC038927	UCSC_kg	2	1597	chr1
ASMM9PARTA005397	0.00755121	8.24633	up	noncoding	AK082906		fantom3	4	2666	chr10
ASMM9PARTA013693	0.018232	8.23572	up	noncoding	ENSMUST00000122027	Gm9089	Ensembl	3	526	chrX
ASMM9PARTA045159	0.00868904	8.21838	up	noncoding	NR_003507	Oas1b	RefSeq_NR	1	1848	chr5
ASMM9PARTA045159	0.00868904	8.21838	up	noncoding	NR_003507	Oas1b	RefSeq_NR	1	1848	chr5
BB670232_P1	0.0369569	8.20268	up	noncoding	BB670232	mouselincRNA1031	lincRNA	9	432	chr3
CUST_18_PI426409190	0.000801572	8.19352	up	noncoding	uc008dww.1	AK051008	UCSC_kg	2	2050	chr17_random
ASMM9PARTA049347	0.0213716	8.18378	up	noncoding	uc008slm.1	Ccl19	UCSC_kg	2	701	chr4
ASMM9PARTA017971	0.00197897	8.18233	up	noncoding	ENSMUST00000159601	Gm7592	Ensembl	3	2800	chr1
ASMM9PARTA019383	0.0191366	8.12655	up	noncoding	ENSMUST00000170888	Ccl19-ps1	Ensembl	3	720	chr4
ASMM9PARTA003414	0.00236987	8.10278	up	noncoding	AK043164		fantom3	4	1866	chr7
ASMM9PARTA000930	0.00590936	8.08848	up	noncoding	AK015372		fantom3	4	1728	chr2
ASMM9PARTA000930	0.00590936	8.08848	up	noncoding	AK015372		fantom3	4	1728	chr2
ASMM9PARTA000930	0.00590936	8.08848	up	noncoding	AK015372		fantom3	4	1728	chr2
ASMM9PARTA000930	0.00590936	8.08848	up	noncoding	AK015372		fantom3	4	1728	chr2
ASMM9PARTA010340	0.00163313	8.06243	up	noncoding	ENSMUST00000113384	Gm10552	Ensembl	3	369	chr1
ASMM9PARTA009208	0.0216518	8.0323	up	noncoding	BC047217		NRED	5	1273	chr8
ASMM9PARTA009208	0.0216518	8.0323	up	noncoding	BC047217		NRED	5	1273	chr8
ASMM9PARTA046772	0.00543565	8.02891	up	noncoding	uc007fan.1	Gp49a	UCSC_kg	2	1246	chr10
CUST_45_PI426073487	0.00392789	8.01575	up	noncoding	uc.47+	uc.47	UCR	10	227	chr12
CUST_99_PI426409190	0.00183944	7.97281	up	noncoding	ENSMUST00000111365	AC133103.4	Ensembl	3	372	chr1_random
ASMM9PARTA011579	0.00466071	7.90487	up	noncoding	ENSMUST00000119348	Gm13500	Ensembl	3	824	chr2
MM9LINCRNAEXON11067+_P1	0.0113982	7.86432	up	noncoding	MM9LINCRNAEXON11067+	mouselincRNA0809	lincRNA	9	478	chr19
ASMM9PARTA005260	0.00142504	7.83106	up	noncoding	AK082639		fantom3	4	3787	chr7
ASMM9PARTA002531	0.000623086	7.81713	up	noncoding	AK035396		fantom3	4	1858	chr14
ASMM9PARTA019651	0.0035612	7.74781	up	noncoding	ENSMUST00000172121	Gm15534	Ensembl	3	291	chr6
CUST_130_PI426409190	0.000789285	7.73143	up	noncoding	ENSMUST00000169894	CT485609.4	Ensembl	3	2052	chr17_random
ASMM9PARTA018350	0.00505156	7.57172	up	noncoding	ENSMUST00000161150	A530040E14Rik	Ensembl	3	1262	chr1
MM9LINCRNAEXON12085-_P1	0.00272056	7.56048	up	noncoding	MM9LINCRNAEXON12085-	mouselincRNA0098	lincRNA	9	432	chr1
ASMM9PARTA009630	0.00165851	7.55161	up	noncoding	CO433170		predicted	7	739	chrX
ASMM9PARTA014799	0.0159955	7.54217	up	noncoding	ENSMUST00000131961	Gm14010	Ensembl	3	374	chr2
ASMM9PARTA047800	0.00222235	7.50044	up	noncoding	uc007rpk.1	AK145614	UCSC_kg	2	1723	chr13
ASMM9PARTA046168	0.0027223	7.49996	up	noncoding	uc007bte.1	BC038927	UCSC_kg	2	872	chr1
ASMM9PARTA014923	0.00918208	7.42271	up	noncoding	ENSMUST00000136133	Gm2735	Ensembl	3	277	chr9
CUST_102_PI426409190	0.00187855	7.41543	up	noncoding	ENSMUST00000111359	AC133103.1	Ensembl	3	372	chr1_random
ASMM9PARTA007347	0.0220908	7.37275	up	noncoding	AK140852		fantom3	4	5125	chr7
ASMM9PARTA015498	0.000565172	7.36891	up	noncoding	ENSMUST00000137032	AI451557	Ensembl	3	1727	chr8
MM9LINCRNAEXON10573+_P1	3.09186e-05	7.3588	up	noncoding	MM9LINCRNAEXON10573+		lincRNA	9	993	chr5
ASMM9PARTA002144	0.000109028	7.34266	up	noncoding	AK031888		fantom3	4	2573	chr1
ASMM9PARTA048645	0.00108162	7.33558	up	noncoding	uc008dnq.1	Xdh	UCSC_kg	2	4093	chr17
ASMM9PARTA048599	0.000302709	7.32241	up	noncoding	uc008aiq.1	AK051008	UCSC_kg	2	2050	chr17
ASMM9PARTA048599	0.000302709	7.32241	up	noncoding	uc008aiq.1	AK051008	UCSC_kg	2	2050	chr17
ASMM9PARTA008075	0.00404012	7.29129	up	noncoding	AK154298		fantom3	4	4040	chr4
ASMM9PARTA008075	0.00404012	7.29129	up	noncoding	AK154298		fantom3	4	4040	chr4
ASMM9PARTA015065	0.00544163	7.17415	up	noncoding	ENSMUST00000131984	AI451557	Ensembl	3	648	chr8
ASMM9PARTA018512	0.00274171	7.134	up	noncoding	ENSMUST00000160674	Gm7592	Ensembl	3	627	chr1
ASMM9PARTA004701	0.000632054	7.12194	up	noncoding	AK077797		fantom3	4	951	chr9
ASMM9PARTA000118	0.00156465	7.09978	up	noncoding	AK004796		NRED	5	3234	chr19
ASMM9PARTA018629	0.0018066	7.09413	up	noncoding	ENSMUST00000162896	Gm6264	Ensembl	3	1217	chr1
ASMM9PARTA004519	0.0231281	7.07001	up	noncoding	AK054282		fantom3	4	1820	chr16
ASMM9PARTA018661	0.00350524	7.03631	up	noncoding	ENSMUST00000162923	Gm16026	Ensembl	3	641	chr1
ASMM9PARTA018661	0.00350524	7.03631		noncoding	ENSMUST00000162923	Gm16026	Ensembl	3	641	chr1
ASMM9PARTA048322	0.0211489	7.02024	up	noncoding	uc007zkk.1	AK076728	UCSC_kg	2	510	chr16
ASMM9PARTA010274	0.00919594	6.98131	up	noncoding	ENSMUST00000113402	Gm7609	Ensembl	3	1538	chr1
ASMM9PARTA046372	0.0082315	6.96252	up	noncoding	uc007btm.1	AK142678	UCSC_kg	2	2020	chr1
ASMM9PARTA015130	0.0150897	6.95659	up	noncoding	ENSMUST00000136793	4930473A02Rik	Ensembl	3	1409	chr2
ASMM9PARTA015130	0.0150897	6.95659	up	noncoding	ENSMUST00000136793	4930473A02Rik	Ensembl	3	1409	chr2
ASMM9PARTA015130	0.0150897	6.95659	up	noncoding	ENSMUST00000136793	4930473A02Rik	Ensembl	3	1409	chr2
ASMM9PARTA008127	0.00541453	6.95268	up	noncoding	AK157106		fantom3	4	1371	chr19
ASMM9PARTA018300	0.00223461	6.93073	up	noncoding	ENSMUST00000162276	AC167036.13	Ensembl	3	413	chr1
ASMM9PARTA001289	0.0390371	6.92885	up	noncoding	AK017023		fantom3	4	1062	chr14
ASMM9PARTA016573	0.00198196	6.9127	up	noncoding	ENSMUST00000147438	Gm11551	Ensembl	3	410	chr11
ASMM9PARTA046972	0.0250657	6.89963	up	noncoding	uc007mlf.1	AK009121	UCSC_kg	2	1366	chr11
ASMM9PARTA046972	0.0250657	6.89963	up	noncoding	uc007mlf.1	AK009121	UCSC_kg	2	1366	chr11
ASMM9PARTA046972	0.0250657	6.89963	up	noncoding	uc007mlf.1	AK009121	UCSC_kg	2	1366	chr11
ASMM9PARTA046972	0.0250657	6.89963	up	noncoding	uc007mlf.1	AK009121	UCSC_kg	2	1366	chr11
ASMM9PARTA018287	0.000584799	6.89488	up	noncoding	ENSMUST00000160802	Gm6264	Ensembl	3	624	chr1
MM9LINCRNAEXON11067-_P1	0.00389319	6.83101	up	noncoding	MM9LINCRNAEXON11067-	mouselincRNA0809	lincRNA	9	478	chr19
ASMM9PARTA015463	0.0476187	6.82249	up	noncoding	ENSMUST00000136542	Gm11772	Ensembl	3	532	chr11
ASMM9PARTA016179	0.0123274	6.78668	up	noncoding	ENSMUST00000143658	Gm16704	Ensembl	3	3100	chr19
ASMM9PARTA048181	0.0110867	6.7393	up	noncoding	uc007ztd.1	AY096003	UCSC_kg	2	1254	chr16
ASMM9PARTA018674	0.00294648	6.71942	up	noncoding	ENSMUST00000165050	Gm7582	Ensembl	3	609	chr1
AV150534_P1	0.00926367	6.71323	up	noncoding	AV150534	mouselincRNA0990	lincRNA	9	188	chr3
ASMM9PARTA008992	0.0277438	6.68578	up	noncoding	BC023846		NRED	5	1299	chr11
ASMM9PARTA046304	0.00423199	6.66953	up	noncoding	uc007bto.1	AK163333	UCSC_kg	2	984	chr1
ASMM9PARTA046304	0.00423199	6.66953	up	noncoding	uc007bto.1	AK163333	UCSC_kg	2	984	chr1
ASMM9PARTA046304	0.00423199	6.66953	up	noncoding	uc007bto.1	AK163333	UCSC_kg	2	984	chr1
ASMM9PARTA006408	0.00286877	6.66925	up	noncoding	AK134019		fantom3	4	1826	chr19
ASMM9PARTA050341	0.0140965	6.60418	up	noncoding	uc008zif.1	oasl1	UCSC_kg	2	704	chr5
MM9LINCRNAEXON11066-_P1	0.00273085	6.58966	up	noncoding	MM9LINCRNAEXON11066-	mouselincRNA0809	lincRNA	9	604	chr19
ASMM9PARTA005436	0.00459741	6.5217	up	noncoding	AK084173		fantom3	4	1948	chr18
ASMM9PARTA049906	0.00695803	6.50891	up	noncoding	uc008tmh.1	AK010770	UCSC_kg	2	2904	chr4
MM9LINCRNAEXON11065-_P1	0.0018831	6.50416	up	noncoding	MM9LINCRNAEXON11065-	mouselincRNA0809	lincRNA	9	310	chr19
ASMM9PARTA044704	0.0283816	6.49236	up	noncoding	NR_003520	Mx1	RefSeq_NR	1	2697	chr16
ASMM9PARTA048436	0.00962276	6.47582	up	noncoding	uc008btb.1	Pim1	UCSC_kg	2	1095	chr17
MM9LINCRNAEXON10404+_P1	0.00112406	6.46992	up	noncoding	MM9LINCRNAEXON10404+	mouselincRNA1259	lincRNA	9	248	chr6
ASMM9PARTA009942	0.00257703	6.3681	up	noncoding	ENSMUST00000071162	Gm8995	Ensembl	3	1131	chr7
ASMM9PARTA010234	0.0131762	6.36151	up	noncoding	ENSMUST00000113394	Gm16026	Ensembl	3	1211	chr1
ASMM9PARTA001552	0.0100726	6.30839	up	noncoding	AK019653		fantom3	4	965	chr16
ASMM9PARTA050343	5.78466e-05	6.29696	up	noncoding	uc008zvg.1	Ncf1	UCSC_kg	2	1451	chr5
ASMM9PARTA018219	0.0052046	6.28507	up	noncoding	ENSMUST00000160831	Gm7582	Ensembl	3	603	chr1
ASMM9PARTA001336	0.0117138	6.27601	up	noncoding	AK017366		fantom3	4	1544	chr14
BY668977_P1	0.0258141	6.24405	up	noncoding	BY668977	humanlincRNA0676	lincRNA	9	378	chr8
ASMM9PARTA010642	0.0447564	6.20918	up	noncoding	ENSMUST00000116186	Gm14757	Ensembl	3	778	chrX
ASMM9PARTA045611	0.0203583	6.20418	up	noncoding	NR_030720	Gm8989	RefSeq_NR	1	2133	chr7
ASMM9PARTA009755	0.000610122	6.20317	up	noncoding	ENSMUST00000093501	A530040E14Rik	Ensembl	3	1515	chr1
ASMM9PARTA016903	0.0352843	6.19772	up	noncoding	ENSMUST00000148147	Gm14759	Ensembl	3	762	chrX
ASMM9PARTA008078	0.00330165	6.19665	up	noncoding	AK155522		fantom3	4	2105	chr19
ASMM9PARTA009758	0.025413	6.15185	up	noncoding	ENSMUST00000094774	Gm16026	Ensembl	3	580	chr1
ASMM9PARTA006065	0.0237222	6.117	up	noncoding	AK089675		fantom3	4	1733	chr12
ASMM9PARTA004883	0.00356285	6.11521	up	noncoding	AK079507		fantom3	4	1139	chr11
ASMM9PARTA004883	0.00356285	6.11521	up	noncoding	AK079507		fantom3	4	1139	chr11
ASMM9PARTA015669	0.0107598	6.10754	up	noncoding	ENSMUST00000137706	Gm10629	Ensembl	3	2014	chr8
ASMM9PARTA011961	0.0492894	6.10495	up	noncoding	ENSMUST00000120050	Gm11800	Ensembl	3	579	chr4
ASMM9PARTA045624	0.0194306	6.08292	up	noncoding	NR_033577	Gm8221	RefSeq_NR	1	8431	chr15
ASMM9PARTA049526	9.39997e-05	6.07239	up	noncoding	uc008qhz.1	Pip5k1a	UCSC_kg	2	745	chr3
ASMM9PARTA014037	0.00205153	6.03864	up	noncoding	ENSMUST00000127563	Gm13822	Ensembl	3	346	chr5
ASMM9PARTA050662	0.00702577	6.01264	up	noncoding	uc009bnd.1	Mdl1	UCSC_kg	2	3548	chr6
ASMM9PARTA050662	0.00702577	6.01264	up	noncoding	uc009bnd.1	Mdl1	UCSC_kg	2	3548	chr6
ASMM9PARTA045335	0.000487214	6.00477	up	noncoding	NR_004446	H2-K2	RefSeq_NR	1	1324	chr17
ASMM9PARTA010132	0.00280042	5.98457	up	noncoding	ENSMUST00000097669	Gm10553	Ensembl	3	372	chr1
AA797690_P1	0.00181847	5.94158	up	noncoding	AA797690	mouselincRNA1236	lincRNA	9	437	chr5
MM9LINCRNAEXON11935-_P1	0.00551979	5.92384	up	noncoding	MM9LINCRNAEXON11935-	mouselincRNA0197	lincRNA	9	3195	chr10
ASMM9PARTA015355	0.00173222	5.92139	up	noncoding	ENSMUST00000135468	Gm12223	Ensembl	3	528	chr11
ASMM9PARTA006429	0.00153426	5.89144	up	noncoding	AK132767		fantom3	4	1108	chr8
ASMM9PARTA007872	0.00110566	5.88672	up	noncoding	AK144717		fantom3	4	3445	chr1
ASMM9PARTA050819	0.00202933	5.88213	up	noncoding	uc009ewo.1	AK137448	UCSC_kg	2	4007	chr7
ASMM9PARTA050819	0.00202933	5.88213	up	noncoding	uc009ewo.1	AK137448	UCSC_kg	2	4007	chr7
ASMM9PARTA050819	0.00202933	5.88213	up	noncoding	uc009ewo.1	AK137448	UCSC_kg	2	4007	chr7
ASMM9PARTA050819	0.00202933	5.88213	up	noncoding	uc009ewo.1	AK137448	UCSC_kg	2	4007	chr7
ASMM9PARTA046421	0.00184198	5.87636	up	noncoding	uc007enq.1	AK015099	UCSC_kg	2	613	chr10
ASMM9PARTA046421	0.00184198	5.87636	up	noncoding	uc007enq.1	AK015099	UCSC_kg	2	613	chr10
ASMM9PARTA010414	0.000194086	5.85787	up	noncoding	ENSMUST00000116606	Gm14806	Ensembl	3	2110	chrX
ASMM9PARTA016896	0.0126833	5.85375	up	noncoding	ENSMUST00000146981	4930599N23Rik	Ensembl	3	880	chr6
ASMM9PARTA016896	0.0126833	5.85375	up	noncoding	ENSMUST00000146981	4930599N23Rik	Ensembl	3	880	chr6
ASMM9PARTA000494	0.000242642	5.84919	up	noncoding	AK008799		fantom3	4	494	chr11
ASMM9PARTA014343	0.0156727	5.80234	up	noncoding	ENSMUST00000127180	Gm11795	Ensembl	3	396	chr4
ASMM9PARTA007721	0.0377239	5.75967	up	noncoding	AK143705		fantom3	4	2611	chr10
ASMM9PARTA019258	0.00431974	5.75189	up	noncoding	ENSMUST00000168152	Gm12407	Ensembl	3	720	chr4
ASMM9PARTA002757	0.00754232	5.74227	up	noncoding	AK037761		fantom3	4	2721	chr11
ASMM9PARTA014467	0.026601	5.72011	up	noncoding	ENSMUST00000127852	Gm3669	Ensembl	3	397	chrX
ASMM9PARTA048777	2.23678e-05	5.71786	up	noncoding	uc008hww.1	AK019949	UCSC_kg	2	323	chr19
ASMM9PARTA007538	0.00146154	5.71752	up	noncoding	AK143879		fantom3	4	3261	chr4
MM9LINCRNAEXON11831-_P1	0.00136327	5.70388	up	noncoding	MM9LINCRNAEXON11831-		lincRNA	9	140	chr11
ASMM9PARTA045861	0.00651289	5.66566	up	noncoding	NR_030718	F630028O10Rik	RefSeq_NR	1	2796	chrX
ASMM9PARTA045069	0.00289182	5.65106	up	noncoding	NR_015500	A530013C23Rik	RefSeq_NR	1	2142	chr2
ASMM9PARTA049409	0.00769529	5.61577	up	noncoding	uc008nps.1	Tgm2	UCSC_kg	2	2839	chr2
ASMM9PARTA047537	0.000294205	5.58505	up	noncoding	uc007wgm.1	Ly6a	UCSC_kg	2	269	chr15
ASMM9PARTA050568	0.00312872	5.58026	up	noncoding	uc009csg.1	AK137548	UCSC_kg	2	2428	chr6
ASMM9PARTA050294	0.0354827	5.57695	up	noncoding	uc009aux.1	AK035387	UCSC_kg	2	2991	chr6
ASMM9PARTA045692	0.0215022	5.53692	up	noncoding	NR_033506	Gm3893	RefSeq_NR	1	3558	chr4
ASMM9PARTA045692	0.0215022	5.53692	up	noncoding	NR_033506	Gm3893	RefSeq_NR	1	3558	chr4
ASMM9PARTA045692	0.0215022	5.53692	up	noncoding	NR_033506	Gm3893	RefSeq_NR	1	3558	chr4
ASMM9PARTA045692	0.0215022	5.53692	up	noncoding	NR_033506	Gm3893	RefSeq_NR	1	3558	chr4
ASMM9PARTA045692	0.0215022	5.53692	up	noncoding	NR_033506	Gm3893	RefSeq_NR	1	3558	chr4
ASMM9PARTA045692	0.0215022	5.53692	up	noncoding	NR_033506	Gm3893	RefSeq_NR	1	3558	chr4
ASMM9PARTA045692	0.0215022	5.53692	up	noncoding	NR_033506	Gm3893	RefSeq_NR	1	3558	chr4
ASMM9PARTA045692	0.0215022	5.53692	up	noncoding	NR_033506	Gm3893	RefSeq_NR	1	3558	chr4
ASMM9PARTA045692	0.0215022	5.53692	up	noncoding	NR_033506	Gm3893	RefSeq_NR	1	3558	chr4
ASMM9PARTA045692	0.0215022	5.53692	up	noncoding	NR_033506	Gm3893	RefSeq_NR	1	3558	chr4
ASMM9PARTA045692	0.0215022	5.53692	up	noncoding	NR_033506	Gm3893	RefSeq_NR	1	3558	chr4
ASMM9PARTA045692	0.0215022	5.53692	up	noncoding	NR_033506	Gm3893	RefSeq_NR	1	3558	chr4
ASMM9PARTA045692	0.0215022	5.53692	up	noncoding	NR_033506	Gm3893	RefSeq_NR	1	3558	chr4
ASMM9PARTA045692	0.0215022	5.53692	up	noncoding	NR_033506	Gm3893	RefSeq_NR	1	3558	chr4
ASMM9PARTA045692	0.0215022	5.53692	up	noncoding	NR_033506	Gm3893	RefSeq_NR	1	3558	chr4
ASMM9PARTA045692	0.0215022	5.53692	up	noncoding	NR_033506	Gm3893	RefSeq_NR	1	3558	chr4
ASMM9PARTA045692	0.0215022	5.53692	up	noncoding	NR_033506	Gm3893	RefSeq_NR	1	3558	chr4
ASMM9PARTA045692	0.0215022	5.53692	up	noncoding	NR_033506	Gm3893	RefSeq_NR	1	3558	chr4
ASMM9PARTA045692	0.0215022	5.53692	up	noncoding	NR_033506	Gm3893	RefSeq_NR	1	3558	chr4
ASMM9PARTA045692	0.0215022	5.53692	up	noncoding	NR_033506	Gm3893	RefSeq_NR	1	3558	chr4
ASMM9PARTA045692	0.0215022	5.53692	up	noncoding	NR_033506	Gm3893	RefSeq_NR	1	3558	chr4
ASMM9PARTA045692	0.0215022	5.53692	up	noncoding	NR_033506	Gm3893	RefSeq_NR	1	3558	chr4
ASMM9PARTA006094	0.00502249	5.48389	up	noncoding	AK089753		fantom3	4	865	chr1
MM9LINCRNAEXON10472-_P1	0.00523643	5.4708	up	noncoding	MM9LINCRNAEXON10472-	mouselincRNA1297	lincRNA	9	259	chr6
ASMM9PARTA007042	0.00437755	5.46612	up	noncoding	AK138529		fantom3	4	1265	chrX
ASMM9PARTA048050	0.00361638	5.45915	up	noncoding	uc007zio.1	Cd200	UCSC_kg	2	316	chr16
ASMM9PARTA009186	0.0001753	5.4588	up	noncoding	BC038660		predicted	7	1202	chr4
ASMM9PARTA048767	0.0429919	5.45197	up	noncoding	uc008gtc.1	AK044380	UCSC_kg	2	695	chr19
ASMM9PARTA048767	0.0429919	5.45197	up	noncoding	uc008gtc.1	AK044380	UCSC_kg	2	695	chr19
ASMM9PARTA048767	0.0429919	5.45197	up	noncoding	uc008gtc.1	AK044380	UCSC_kg	2	695	chr19
ASMM9PARTA048767	0.0429919	5.45197	up	noncoding	uc008gtc.1	AK044380	UCSC_kg	2	695	chr19
ASMM9PARTA008872	0.0218338	5.44654	up	noncoding	AK170699		fantom3	4	2516	chr10
MM9LINCRNAEXON10473-_P1	0.0200274	5.43878	up	noncoding	MM9LINCRNAEXON10473-	mouselincRNA1297	lincRNA	9	313	chr6
ASMM9PARTA012102	0.0165519	5.43241	up	noncoding	ENSMUST00000120221	Gm11764	Ensembl	3	623	chr2
ASMM9PARTA003756	0.00558062	5.40887	up	noncoding	AK045886		fantom3	4	677	chr4
ASMM9PARTA003592	0.00747303	5.40125	up	noncoding	AK044442		fantom3	4	916	chr17
ASMM9PARTA049613	0.00649077	5.38768	up	noncoding	uc008smk.1	Ccl19	UCSC_kg	2	701	chr4
ASMM9PARTA001460	0.0307219	5.38093	up	noncoding	AK018556		fantom3	4	1643	chr10
ASMM9PARTA017019	0.00433344	5.36651	up	noncoding	ENSMUST00000150506	Gm8091	Ensembl	3	886	chr5
ASMM9PARTA002220	0.00156652	5.34975	up	noncoding	AK032775		NRED	5	2643	chr1
ASMM9PARTA016083	0.00713841	5.34423	up	noncoding	ENSMUST00000143649	1200007C13Rik	Ensembl	3	2455	chr2
ASMM9PARTA009812	0.00409093	5.29903	up	noncoding	ENSMUST00000073378	Gm7592	Ensembl	3	1009	chr1
ASMM9PARTA007542	0.000287174	5.29284	up	noncoding	AK144595		fantom3	4	1623	chr17
ASMM9PARTA046124	0.015269	5.27961	up	noncoding	U76754		predicted	7	576	chr11
ASMM9PARTA046702	0.0162444	5.22796	up	noncoding	uc007gkm.1	AK005183	UCSC_kg	2	690	chr10
AK166279_P1	0.00225649	5.21911	up	noncoding	AK166279	humanlincRNA1768	lincRNA	9	3589	chr18
AK166279_P1	0.00225649	5.21911	up	noncoding	AK166279	humanlincRNA1768	lincRNA	9	3589	chr18
AK166279_P1	0.00225649	5.21911	up	noncoding	AK166279	humanlincRNA1768	lincRNA	9	3589	chr18
MM9LINCRNAEXON11245-_P1	0.00490892	5.21381	up	noncoding	MM9LINCRNAEXON11245-	mouselincRNA0732	lincRNA	9	228	chr17
humanlincRNA1114+_P1	0.00711008	5.21233	up	noncoding	humanlincRNA1114+	humanlincRNA1114	lincRNA	9	13434	chr1
MM9LINCRNAEXON11357+_P1	0.000477657	5.20631	up	noncoding	MM9LINCRNAEXON11357+	mouselincRNA0580	lincRNA	9	238	chr15
ASMM9PARTA015570	0.000734413	5.1871	up	noncoding	ENSMUST00000137642	Gm15534	Ensembl	3	554	chr6
ASMM9PARTA002466	0.00026795	5.17737	up	noncoding	AK034729		fantom3	4	2806	chr1
ASMM9PARTA045575	0.00253248	5.15212	up	noncoding	NR_028427	5830416P10Rik	RefSeq_NR	1	5292	chr19
ASMM9PARTA017874	0.0259756	5.14799	up	noncoding	ENSMUST00000160073	Gm16301	Ensembl	3	565	chr14
ASMM9PARTA004710	0.00149195	5.13611	up	noncoding	AK077905		fantom3	4	2251	chr17
ASMM9PARTA048833	0.0104034	5.09675	up	noncoding	uc008iis.1	IL15ra	UCSC_kg	2	1429	chr2
ASMM9PARTA048833	0.0104034	5.09675	up	noncoding	uc008iis.1	IL15ra	UCSC_kg	2	1429	chr2
ASMM9PARTA007460	0.000742651	5.08476	up	noncoding	AK143089		fantom3	4	1932	chr2
ASMM9PARTA045835	0.00376439	5.04408	up	noncoding	NR_033673	Trim30e-ps1	RefSeq_NR	1	1890	chr7
ASMM9PARTA046140	0.000854641	5.04073	up	noncoding	uc007drx.1	Ifi204	UCSC_kg	2	628	chr1
ASMM9PARTA046140	0.000854641	5.04073	up	noncoding	uc007drx.1	Ifi204	UCSC_kg	2	628	chr1
CJ204751_P1	0.000277463	5.04014	up	noncoding	CJ204751	humanlincRNA0298	lincRNA	9	392	chr19
ASMM9PARTA011738	0.00339138	5.0033	up	noncoding	ENSMUST00000119135	Gm15470	Ensembl	3	1371	chr7
ASMM9PARTA012045	0.011607	4.97104	up	noncoding	ENSMUST00000119457	Gm14788	Ensembl	3	375	chrX
ASMM9PARTA045746	0.0114949	4.95984	up	noncoding	NR_029457	G530011O06Rik	RefSeq_NR	1	2380	chrX
ASMM9PARTA045746	0.0114949	4.95984	up	noncoding	NR_029457	G530011O06Rik	RefSeq_NR	1	2380	chrX
ASMM9PARTA006272	0.0191642	4.94606	up	noncoding	AK089744		fantom3	4	3016	chr17
ASMM9PARTA009398	0.000141363	4.93781	up	noncoding	ENSMUST00000056409	Gm9845	Ensembl	3	648	chr3
ASMM9PARTA046143	0.000899328	4.93407	up	noncoding	uc007ecc.1	9130211I03Rik	UCSC_kg	2	1108	chr1
ASMM9PARTA005273	0.00266692	4.9204	up	noncoding	AK083162		fantom3	4	2768	chr18
ASMM9PARTA009399	0.0015728	4.91104	up	noncoding	ENSMUST00000057009	9330175E14Rik	Ensembl	3	4388	chr8
ASMM9PARTA011151	0.00183223	4.90472	up	noncoding	ENSMUST00000118585	Gm16465	Ensembl	3	1758	chrX
AK139572_P1	0.00327283	4.89719	up	noncoding	AK139572	humanlincRNA1231	lincRNA	9	1446	chr1
ASMM9PARTA016964	0.0163105	4.89626	up	noncoding	ENSMUST00000147681	F630028O10Rik	Ensembl	3	3255	chrX
ASMM9PARTA006318	5.28363e-05	4.85578	up	noncoding	AK132535		fantom3	4	1018	chr11
ASMM9PARTA006318	5.28363e-05	4.85578	up	noncoding	AK132535		fantom3	4	1018	chr11
ASMM9PARTA012416	0.000760273	4.84899	up	noncoding	ENSMUST00000120641	Gm15925	Ensembl	3	1830	chr7
ASMM9PARTA019060	0.0222905	4.83261	up	noncoding	ENSMUST00000168132	AC127337.1	Ensembl	3	1746	chr12
ASMM9PARTA047477	4.77134e-05	4.83112	up	noncoding	uc007pps.1	Aoah	UCSC_kg	2	1581	chr13
ASMM9PARTA051696	0.0467718	4.8287	up	noncoding	uc009qxb.1	Tpbg	UCSC_kg	2	911	chr9
ASMM9PARTA051696	0.0467718	4.8287	up	noncoding	uc009qxb.1	Tpbg	UCSC_kg	2	911	chr9
ASMM9PARTA002508	0.000446913	4.81805	up	noncoding	AK035133		fantom3	4	1718	chr17
ASMM9PARTA018895	0.0286779	4.80523	up	noncoding	ENSMUST00000167363	RP23-388P16.10	Ensembl	3	478	chr4
ASMM9PARTA048970	0.000770614	4.8018	up	noncoding	uc008grn.1	EF660528	UCSC_kg	2	728	chr19
ASMM9PARTA004992	0.0059096	4.78911	up	noncoding	AK080474		fantom3	4	1022	chr3
ASMM9PARTA004992	0.0059096	4.78911	up	noncoding	AK080474		fantom3	4	1022	chr3
CUST_195_PI426409190	0.00757477	4.78665	up	noncoding	AK163355		fantom3	4	1041	chr1_random
ASMM9PARTA019051	0.0234566	4.75231	up	noncoding	ENSMUST00000166777	AC167036.13	Ensembl	3	413	chr1
ASMM9PARTA010242	0.0092396	4.68963	up	noncoding	ENSMUST00000117125	Gm13303	Ensembl	3	1284	chr4
ASMM9PARTA000192	0.00533088	4.68887	up	noncoding	AK006025		fantom3	4	656	chr5
ASMM9PARTA008819	0.00624872	4.67035	up	noncoding	AK157680		fantom3	4	3217	chr15
ASMM9PARTA049718	0.00236677	4.65977	up	noncoding	uc008uyy.1	arg1	UCSC_kg	2	2085	chr4
ASMM9PARTA049718	0.00236677	4.65977	up	noncoding	uc008uyy.1	arg1	UCSC_kg	2	2085	chr4
ASMM9PARTA016071	0.0397888	4.64024	up	noncoding	ENSMUST00000142297	Gm11827	Ensembl	3	1257	chr4
MM9LINCRNAEXON10825+_P1	0.00027592	4.63847	up	noncoding	MM9LINCRNAEXON10825+	mouselincRNA0984	lincRNA	9	142	chr3
ASMM9PARTA010160	0.017498	4.63687	up	noncoding	ENSMUST00000098489	AI451557	Ensembl	3	1721	chr8
ASMM9PARTA018340	0.0176103	4.63653	up	noncoding	ENSMUST00000159849	Gm16026	Ensembl	3	828	chr1
ASMM9PARTA046848	0.0120947	4.62302	up	noncoding	uc007hcn.1	AK016788	UCSC_kg	2	1719	chr10
ASMM9PARTA012340	0.0048654	4.61731	up	noncoding	ENSMUST00000120192	Gm9115	Ensembl	3	1348	chrX
ASMM9PARTA045419	0.000328927	4.60542	up	noncoding	NR_026561	Gm8884	RefSeq_NR	1	384	chr9
ASMM9PARTA018488	0.00322138	4.5969	up	noncoding	ENSMUST00000161763	Gm10552	Ensembl	3	717	chr1
ASMM9PARTA045493	0.000998079	4.57189	up	noncoding	NR_027803	D6Ertd474e	RefSeq_NR	1	2761	chr6
ASMM9PARTA008850	0.00343859	4.55794	up	noncoding	BG296687		predicted	7	668	chr12
ASMM9PARTA018681	0.0171621	4.55791	up	noncoding	ENSMUST00000165796	AC154449.2	Ensembl	3	1553	chr16
ASMM9PARTA048133	0.00182828	4.54572	up	noncoding	uc007wgq.1	AK153212	UCSC_kg	2	635	chr15
ASMM9PARTA015978	0.0104673	4.54488	up	noncoding	ENSMUST00000144109	F730043M19Rik	Ensembl	3	428	chr12
ASMM9PARTA050390	0.00247008	4.53499	up	noncoding	uc009bvr.1	IAN5	UCSC_kg	2	607	chr6
ASMM9PARTA002711	0.0101452	4.52698	up	noncoding	AK037309		fantom3	4	512	chr5
ASMM9PARTA008855	0.0147954	4.52052	up	noncoding	AK157601		fantom3	4	2674	chr7
ASMM9PARTA019679	0.00528194	4.4891	up	noncoding	ENSMUST00000171819	Gm3892	Ensembl	3	3539	chr4
ASMM9PARTA015947	0.0057935	4.484	up	noncoding	ENSMUST00000140298	Gm12766	Ensembl	3	1823	chr7
ASMM9PARTA005742	0.000358175	4.48335	up	noncoding	AK085621		fantom3	4	1937	chr3
ASMM9PARTA011890	0.00590914	4.47975	up	noncoding	ENSMUST00000119836	Gm7278	Ensembl	3	1401	chr1
ASMM9PARTA007132	0.0158844	4.47315	up	noncoding	AK141781		fantom3	4	2998	chr8
ASMM9PARTA046112	0.00343085	4.45469	up	noncoding	NR_033578	Gm15645	RefSeq_NR	1	1547	chr7
ASMM9PARTA009425	0.0214578	4.41895	up	noncoding	DQ372804		NRED	5	453	chr6
ASMM9PARTA011809	0.0119623	4.41819	up	noncoding	ENSMUST00000119405	Gm13302	Ensembl	3	1849	chr4
ASMM9PARTA009857	0.0169388	4.40077	up	noncoding	ENSMUST00000084673	Gm3892	Ensembl	3	3539	chr4
ASMM9PARTA000568	0.0275194	4.3652	up	noncoding	AK010645		fantom3	4	930	chr7
ASMM9PARTA018364	0.0162308	4.33793	up	noncoding	ENSMUST00000163068	Gm16026	Ensembl	3	2741	chr1
ASMM9PARTA018364	0.0162308	4.33793	up	noncoding	ENSMUST00000163068	Gm16026	Ensembl	3	2741	chr1
MM9LINCRNAEXON10474+_P1	0.027593	4.32337	up	noncoding	MM9LINCRNAEXON10474+	mouselincRNA1297	lincRNA	9	99	chr6
ASMM9PARTA011006	0.00179283	4.31614	up	noncoding	ENSMUST00000118068	Gm15922	Ensembl	3	2043	chr7
ASMM9PARTA051095	2.52534e-05	4.31276	up	noncoding	uc009igb.1	AK006119	UCSC_kg	2	333	chr7
ASMM9PARTA007085	0.00639102	4.308	up	noncoding	AK139435		fantom3	4	3245	chr7
ASMM9PARTA050115	0.0126884	4.30175	up	noncoding	uc009atr.1	Great	UCSC_kg	2	458	chr5
ASMM9PARTA017692	0.00775211	4.29474	up	noncoding	ENSMUST00000155944	Gm7819	Ensembl	3	3543	chr4
ASMM9PARTA004402	0.0165981	4.28524	up	noncoding	AK053186		fantom3	4	1612	chr7
ASMM9PARTA004402	0.0165981	4.28524	up	noncoding	AK053186		fantom3	4	1612	chr7
ASMM9PARTA004402	0.0165981	4.28524	up	noncoding	AK053186		fantom3	4	1612	chr7
ASMM9PARTA017759	0.00113727	4.24963	up	noncoding	ENSMUST00000156603	Gm15930	Ensembl	3	2037	chr7
CUST_103_PI426409190	0.0117059	4.24489	up	noncoding	ENSMUST00000115902	AC087559.5	Ensembl	3	1386	chrUn_random
ASMM9PARTA001150	0.00549569	4.23807	up	noncoding	AK016285		fantom3	4	620	chr16
ASMM9PARTA019364	0.00620268	4.2323	up	noncoding	ENSMUST00000168516	AC116772.1	Ensembl	3	1095	chr8
ASMM9PARTA019364	0.00620268	4.2323	up	noncoding	ENSMUST00000168516	AC116772.1	Ensembl	3	1095	chr8
ASMM9PARTA011902	0.00754149	4.21562	up	noncoding	ENSMUST00000120198	Gm14928	Ensembl	3	477	chrX
ASMM9PARTA017214	0.00384836	4.21276	up	noncoding	ENSMUST00000149813	Gm15135	Ensembl	3	609	chr7
ASMM9PARTA049867	0.00576955	4.21209	up	noncoding	uc008shx.1	AK142614	UCSC_kg	2	2291	chr4
ASMM9PARTA008044	0.0292276	4.19689	up	noncoding	AK155642		fantom3	4	2558	chr5
ASMM9PARTA006299	0.00289555	4.19229	up	noncoding	AK132528		fantom3	4	5066	chr12
CB056850_P1	0.00464766	4.18536	up	noncoding	CB056850	humanlincRNA0070	lincRNA	9	540	chr3
ASMM9PARTA047753	0.0220404	4.16966	up	noncoding	uc007wwx.1	AK139481	UCSC_kg	2	1093	chr15
ASMM9PARTA047753	0.0220404	4.16966	up	noncoding	uc007wwx.1	AK139481	UCSC_kg	2	1093	chr15
CUST_194_PI426409190	0.0132081	4.16937	up	noncoding	AK163333		fantom3	4	2704	chr1_random
CUST_166_PI426409190	0.00359967	4.1625	up	noncoding	AK089880		fantom3	4	2876	chr1_random
ASMM9PARTA005220	0.000806726	4.14288	up	noncoding	AK082282		fantom3	4	4491	chr3
ASMM9PARTA018833	0.00925287	4.13896	up	noncoding	ENSMUST00000163009	Gm16315	Ensembl	3	783	chr10
ASMM9PARTA018833	0.00925287	4.13896	up	noncoding	ENSMUST00000163009	Gm16315	Ensembl	3	783	chr10
ASMM9PARTA047711	0.00715809	4.12462	up	noncoding	uc007vdm.1	Fyb	UCSC_kg	2	568	chr15
ASMM9PARTA051065	0.00880172	4.11339	up	noncoding	uc009izj.1	AK136817	UCSC_kg	2	1870	chr7
ASMM9PARTA051065	0.00880172	4.11339	up	noncoding	uc009izj.1	AK136817	UCSC_kg	2	1870	chr7
ASMM9PARTA046918	0.0478914	4.1113	up	noncoding	uc007hev.1	AK163103	UCSC_kg	2	600	chr10
ASMM9PARTA046296	0.000172401	4.11123	up	noncoding	uc007atk.1	AK040602	UCSC_kg	2	1814	chr1
ASMM9PARTA019646	0.00109689	4.08666	up	noncoding	ENSMUST00000171464	AL844859.1	Ensembl	3	2861	chr2
CD773525_P1	0.0135487	4.08091	up	noncoding	CD773525	humanlincRNA1679	lincRNA	9	636	chr15
ASMM9PARTA051079	0.00642288	4.07498	up	noncoding	uc009kve.1	BC030398	UCSC_kg	2	1856	chr8
ASMM9PARTA012545	0.0137969	4.07353	up	noncoding	ENSMUST00000120431	Gm12846	Ensembl	3	1373	chr4
ASMM9PARTA012545	0.0137969	4.07353	up	noncoding	ENSMUST00000120431	Gm12846	Ensembl	3	1373	chr4
ASMM9PARTA012545	0.0137969	4.07353	up	noncoding	ENSMUST00000120431	Gm12846	Ensembl	3	1373	chr4
ASMM9PARTA011439	0.000954177	4.06899	up	noncoding	ENSMUST00000119125	Gm13064	Ensembl	3	557	chr4
ASMM9PARTA017836	0.0163533	4.05852	up	noncoding	ENSMUST00000159695	Gm16026	Ensembl	3	772	chr1
BG089161_P1	1.1701e-05	4.05363	up	noncoding	BG089161	humanlincRNA1195	lincRNA	9	273	chr1
BG089161_P1	1.1701e-05	4.05363	up	noncoding	BG089161	humanlincRNA1195	lincRNA	9	273	chr1
BG089161_P1	1.1701e-05	4.05363	up	noncoding	BG089161	humanlincRNA1195	lincRNA	9	273	chr1
BG089161_P1	1.1701e-05	4.05363	up	noncoding	BG089161	humanlincRNA1195	lincRNA	9	273	chr1
BG089161_P1	1.1701e-05	4.05363	up	noncoding	BG089161	humanlincRNA1195	lincRNA	9	273	chr1
BG089161_P1	1.1701e-05	4.05363	up	noncoding	BG089161	humanlincRNA1195	lincRNA	9	273	chr1
MM9LINCRNAEXON11664-_P1	0.0449569	4.04854	up	noncoding	MM9LINCRNAEXON11664-	mouselincRNA0308	lincRNA	9	452	chr12
ASMM9PARTA001723	5.14942e-05	4.04596	up	noncoding	AK020765		fantom3	4	1034	chr1
ASMM9PARTA001723	5.14942e-05	4.04596	up	noncoding	AK020765		fantom3	4	1034	chr1
ASMM9PARTA002577	0.0142057	4.04215	up	noncoding	AK035835		fantom3	4	2306	chr6
ASMM9PARTA045616	0.0112984	4.04126	up	noncoding	NR_033450	Serpina3h	RefSeq_NR	1	2051	chr12
ASMM9PARTA051005	0.0389455	4.03218	up	noncoding	uc009kuv.1	AK144055	UCSC_kg	2	1277	chr8
ASMM9PARTA016149	0.00420103	4.0267	up	noncoding	ENSMUST00000144738	Gm15726	Ensembl	3	509	chrX
ASMM9PARTA016149	0.00420103	4.0267	up	noncoding	ENSMUST00000144738	Gm15726	Ensembl	3	509	chrX
ASMM9PARTA045300	0.00405231	4.02297	up	noncoding	NR_015458	1700047M11Rik	RefSeq_NR	1	686	chr1
ASMM9PARTA003725	0.0340814	4.01789	up	noncoding	AK045684		fantom3	4	3647	chr5
ASMM9PARTA008661	0.0138885	4.01352	up	noncoding	AK161725		fantom3	4	1054	chr19
ASMM9PARTA051641	0.0203667	3.98787	up	noncoding	uc009qdk.1	AK153351	UCSC_kg	2	690	chr9
ASMM9PARTA045821	0.0119583	3.98049	up	noncoding	NR_030719	Gm8979	RefSeq_NR	1	3418	chr7
ASMM9PARTA005935	0.00256711	3.95527	up	noncoding	AK086931		fantom3	4	1840	chr14
ASMM9PARTA049156	2.2266e-05	3.94549	up	noncoding	uc008izq.1	mKIAA1857	UCSC_kg	2	6037	chr2
ASMM9PARTA049156	2.2266e-05	3.94549	up	noncoding	uc008izq.1	mKIAA1857	UCSC_kg	2	6037	chr2
CUST_26_PI426409190	0.0228987	3.93895	up	noncoding	uc008idl.1	Sp110	UCSC_kg	2	2337	chr1_random
ASMM9PARTA012742	9.29368e-05	3.92528	up	noncoding	ENSMUST00000121568	Gm6977	Ensembl	3	512	chrX
ASMM9PARTA010724	0.000892646	3.92006	up	noncoding	ENSMUST00000117682	Gm8202	Ensembl	3	310	chrX
MM9LINCRNAEXON11068-_P1	0.00584453	3.9176	up	noncoding	MM9LINCRNAEXON11068-	mouselincRNA0809	lincRNA	9	3138	chr19
CN702319_P1	0.029768	3.91615	up	noncoding	CN702319	mouselincRNA1030	lincRNA	9	474	chr3
ASMM9PARTA015281	0.0119529	3.91489	up	noncoding	ENSMUST00000134810	Gm16704	Ensembl	3	1395	chr19
ASMM9PARTA045810	0.0282938	3.90753	up	noncoding	U18586		predicted	7	237	chr6
ASMM9PARTA004399	0.00639971	3.90751	up	noncoding	AK053163		fantom3	4	1273	chr19
ASMM9PARTA004663	0.0252647	3.90689	up	noncoding	AK077046		fantom3	4	4158	chr18
ASMM9PARTA051284	0.00140019	3.89879	up	noncoding	uc009lqn.1	AK144632	UCSC_kg	2	1317	chr8
ASMM9PARTA015908	0.00756082	3.89832	up	noncoding	ENSMUST00000143065	Gm14005	Ensembl	3	557	chr2
ASMM9PARTA009365	0.0413003	3.87845	up	noncoding	ENSMUST00000051629	Gm6960	Ensembl	3	639	chr18
ASMM9PARTA017290	0.00122009	3.87601	up	noncoding	ENSMUST00000150754	Gm12862	Ensembl	3	472	chr4
ASMM9PARTA010139	0.00469666	3.86368	up	noncoding	ENSMUST00000101408	Mageb16-ps1	Ensembl	3	1122	chrX
ASMM9PARTA004904	0.0492818	3.86052	up	noncoding	AK079509		fantom3	4	1223	chr16
ASMM9PARTA006518	2.79313e-05	3.84951	up	noncoding	AK133710		fantom3	4	1016	chr5
ASMM9PARTA018442	0.0434767	3.83802	up	noncoding	ENSMUST00000160622	Gpx2-ps1	Ensembl	3	303	chr7
ASMM9PARTA009740	0.00486674	3.8319	up	noncoding	ENSMUST00000066604	A130066N16Rik	Ensembl	3	3799	chr9
ASMM9PARTA009740	0.00486674	3.8319	up	noncoding	ENSMUST00000066604	A130066N16Rik	Ensembl	3	3799	chr9
ASMM9PARTA009740	0.00486674	3.8319	up	noncoding	ENSMUST00000066604	A130066N16Rik	Ensembl	3	3799	chr9
ASMM9PARTA009740	0.00486674	3.8319	up	noncoding	ENSMUST00000066604	A130066N16Rik	Ensembl	3	3799	chr9
ASMM9PARTA009740	0.00486674	3.8319	up	noncoding	ENSMUST00000066604	A130066N16Rik	Ensembl	3	3799	chr9
BE647426_P1	0.0169989	3.8305	up	noncoding	BE647426	mouselincRNA0762	lincRNA	9	593	chr18
BE647426_P1	0.0169989	3.8305	up	noncoding	BE647426	mouselincRNA0762	lincRNA	9	593	chr18
BE647426_P1	0.0169989	3.8305	up	noncoding	BE647426	mouselincRNA0762	lincRNA	9	593	chr18
ASMM9PARTA050489	0.0226889	3.82524	up	noncoding	uc009blh.1	AK016417	UCSC_kg	2	880	chr6
ASMM9PARTA050489	0.0226889	3.82524	up	noncoding	uc009blh.1	AK016417	UCSC_kg	2	880	chr6
ASMM9PARTA004498	0.00337787	3.81675	up	noncoding	AK054071		fantom3	4	2873	chr8
ASMM9PARTA048297	0.000549271	3.80391	up	noncoding	uc008brc.1	AK162363	UCSC_kg	2	1383	chr17
ASMM9PARTA006550	0.0196508	3.79835	up	noncoding	AK134114		fantom3	4	1127	chr11
ASMM9PARTA014247	0.0350364	3.79746	up	noncoding	ENSMUST00000127600	Gm13663	Ensembl	3	616	chr2
ASMM9PARTA006717	0.0265466	3.79179	up	noncoding	AK137673		fantom3	4	5300	chr10
ASMM9PARTA008227	0.00825143	3.78522	up	noncoding	AK156283		fantom3	4	1499	chr6
ASMM9PARTA011120	0.0161873	3.78314	up	noncoding	ENSMUST00000118506	Gm12177	Ensembl	3	1996	chr11
ASMM9PARTA001806	0.00208179	3.77902	up	noncoding	AK021182		NRED	5	1315	chr9
MM9LINCRNAEXON11812-_P1	0.0259393	3.77305	up	noncoding	MM9LINCRNAEXON11812-	mouselincRNA0266	lincRNA	9	234	chr11
ASMM9PARTA006155	0.0368399	3.77301	up	noncoding	AK131630		fantom3	4	451	chr5
ASMM9PARTA006155	0.0368399	3.77301	up	noncoding	AK131630		fantom3	4	451	chr5
MM9LINCRNAEXON11709-_P1	0.0162141	3.77203	up	noncoding	MM9LINCRNAEXON11709-	mouselincRNA0339	lincRNA	9	1309	chr12
ASMM9PARTA019135	0.000860534	3.76204	up	noncoding	ENSMUST00000169242	RP23-388P16.8	Ensembl	3	5054	chr4
ASMM9PARTA010941	0.00271331	3.76169	up	noncoding	ENSMUST00000118066	Gm15931	Ensembl	3	1852	chr7
ASMM9PARTA010941	0.00271331	3.76169	up	noncoding	ENSMUST00000118066	Gm15931	Ensembl	3	1852	chr7
ASMM9PARTA017119	0.00602507	3.75453	up	noncoding	ENSMUST00000149772	Gm5812	Ensembl	3	1132	chr17
ASMM9PARTA018213	0.019123	3.74133	up	noncoding	ENSMUST00000160058	Gm7609	Ensembl	3	1142	chr1
ASMM9PARTA016116	0.00419146	3.72412	up	noncoding	ENSMUST00000144146	Gm10693	Ensembl	3	2037	chr7
ASMM9PARTA016116	0.00419146	3.72412	up	noncoding	ENSMUST00000144146	Gm10693	Ensembl	3	2037	chr7
ASMM9PARTA016116	0.00419146	3.72412	up	noncoding	ENSMUST00000144146	Gm10693	Ensembl	3	2037	chr7
ASMM9PARTA016116	0.00419146	3.72412	up	noncoding	ENSMUST00000144146	Gm10693	Ensembl	3	2037	chr7
ASMM9PARTA051737	0.0225346	3.7105	up	noncoding	uc009rzk.1	AZ2	UCSC_kg	2	1934	chr9
ASMM9PARTA051737	0.0225346	3.7105	up	noncoding	uc009rzk.1	AZ2	UCSC_kg	2	1934	chr9
ASMM9PARTA051737	0.0225346	3.7105	up	noncoding	uc009rzk.1	AZ2	UCSC_kg	2	1934	chr9
ASMM9PARTA010209	0.0224421	3.70928	up	noncoding	ENSMUST00000116005	Gm11951	Ensembl	3	431	chr11
ASMM9PARTA011984	0.0244742	3.70121	up	noncoding	ENSMUST00000119584	Gm12187	Ensembl	3	1375	chr11
ASMM9PARTA048553	0.00493579	3.69614	up	noncoding	uc008dyg.1	AK014726	UCSC_kg	2	845	chr18
ASMM9PARTA010231	0.0430967	3.69154	up	noncoding	ENSMUST00000101355	Gm5570	Ensembl	3	2527	chr6
MM9LINCRNAEXON11665-_P1	0.0350216	3.69035	up	noncoding	MM9LINCRNAEXON11665-	mouselincRNA0308	lincRNA	9	1574	chr12
ASMM9PARTA010654	0.00232901	3.68636	up	noncoding	ENSMUST00000117244	Gm12057	Ensembl	3	1433	chr11
ASMM9PARTA015854	0.0112904	3.67925	up	noncoding	ENSMUST00000141593	4930527B05Rik	Ensembl	3	602	chr11
CUST_941_PI426073487	0.00172882	3.66822	up	noncoding	uc.462-	uc.462	UCR	10	779	chrX
ASMM9PARTA010193	0.0297215	3.65244	up	noncoding	ENSMUST00000098955	Gm16589	Ensembl	3	1782	chr8
MM9LINCRNAEXON12055-_P1	0.0434854	3.64708	up	noncoding	MM9LINCRNAEXON12055-	mouselincRNA0073	lincRNA	9	1192	chr1
ASMM9PARTA009763	0.0402915	3.64517	up	noncoding	ENSMUST00000098129	Gm10599	Ensembl	3	672	chr4
AI551087_P1	0.0159688	3.64272	up	noncoding	AI551087	mouselincRNA0228	lincRNA	9	446	chr11
AI551087_P1	0.0159688	3.64272	up	noncoding	AI551087	mouselincRNA0228	lincRNA	9	446	chr11
AI551087_P1	0.0159688	3.64272	up	noncoding	AI551087	mouselincRNA0228	lincRNA	9	446	chr11
AI551087_P1	0.0159688	3.64272	up	noncoding	AI551087	mouselincRNA0228	lincRNA	9	446	chr11
AI551087_P1	0.0159688	3.64272	up	noncoding	AI551087	mouselincRNA0228	lincRNA	9	446	chr11
AI551087_P1	0.0159688	3.64272	up	noncoding	AI551087	mouselincRNA0228	lincRNA	9	446	chr11
AI551087_P1	0.0159688	3.64272	up	noncoding	AI551087	mouselincRNA0228	lincRNA	9	446	chr11
AI551087_P1	0.0159688	3.64272	up	noncoding	AI551087	mouselincRNA0228	lincRNA	9	446	chr11
AI551087_P1	0.0159688	3.64272	up	noncoding	AI551087	mouselincRNA0228	lincRNA	9	446	chr11
AI551087_P1	0.0159688	3.64272	up	noncoding	AI551087	mouselincRNA0228	lincRNA	9	446	chr11
AI551087_P1	0.0159688	3.64272	up	noncoding	AI551087	mouselincRNA0228	lincRNA	9	446	chr11
AI551087_P1	0.0159688	3.64272	up	noncoding	AI551087	mouselincRNA0228	lincRNA	9	446	chr11
AI551087_P1	0.0159688	3.64272	up	noncoding	AI551087	mouselincRNA0228	lincRNA	9	446	chr11
AI551087_P1	0.0159688	3.64272	up	noncoding	AI551087	mouselincRNA0228	lincRNA	9	446	chr11
AI551087_P1	0.0159688	3.64272	up	noncoding	AI551087	mouselincRNA0228	lincRNA	9	446	chr11
ASMM9PARTA011123	0.00346715	3.63421	up	noncoding	ENSMUST00000118572	Gm13295	Ensembl	3	256	chr2
ASMM9PARTA013994	0.0254334	3.62544	up	noncoding	ENSMUST00000125697	Gm8865	Ensembl	3	430	chr14
AU016561_P1	0.00291298	3.62145	up	noncoding	AU016561	mouselincRNA0534	lincRNA	9	469	chr15
MM9LINCRNAEXON10810-_P1	0.0162572	3.61056	up	noncoding	MM9LINCRNAEXON10810-	mouselincRNA0961	lincRNA	9	500	chr3
ASMM9PARTA048300	0.00072292	3.60224	up	noncoding	uc008ckc.1	H2-Bl	UCSC_kg	2	1239	chr17
ASMM9PARTA001609	0.00678127	3.59961	up	noncoding	AK019998		fantom3	4	2568	chr19
ASMM9PARTA018331	0.0134332	3.5811	up	noncoding	ENSMUST00000162059	4833413E03Rik	Ensembl	3	1092	chr17
ASMM9PARTA010693	0.00337208	3.57518	up	noncoding	ENSMUST00000117669	Gm12792	Ensembl	3	1019	chr4
ASMM9PARTA004190	0.0154092	3.56249	up	noncoding	AK050578		fantom3	4	677	chr3
ASMM9PARTA011045	0.0124481	3.55056	up	noncoding	ENSMUST00000118172	Gm13606	Ensembl	3	949	chr2
ASMM9PARTA004568	0.022859	3.53983	up	noncoding	AK076247		fantom3	4	2965	chr4
ASMM9PARTA004568	0.022859	3.53983	up	noncoding	AK076247		fantom3	4	2965	chr4
ASMM9PARTA007428	0.0195096	3.53355	up	noncoding	AK141178		fantom3	4	2094	chr13
ASMM9PARTA050914	0.0283298	3.52236	up	noncoding	uc009fmp.1	Relb	UCSC_kg	2	3161	chr7
ASMM9PARTA002847	0.0294865	3.51228	up	noncoding	AK038685		fantom3	4	2298	chr4
ASMM9PARTA015803	0.00725233	3.51175	up	noncoding	ENSMUST00000141405	AI838599	Ensembl	3	284	chr4
ASMM9PARTA007595	0.000369562	3.50846	up	noncoding	AK148921		fantom3	4	507	chr11
ASMM9PARTA048915	0.0192583	3.50187	up	noncoding	uc008iiv.1	IL15ra	UCSC_kg	2	1160	chr2
ASMM9PARTA048915	0.0192583	3.50187	up	noncoding	uc008iiv.1	IL15ra	UCSC_kg	2	1160	chr2
ASMM9PARTA002739	0.0222132	3.49727	up	noncoding	AK037542		fantom3	4	2750	chr19
ASMM9PARTA049066	0.00552715	3.48858	up	noncoding	uc008mau.1	AK040009	UCSC_kg	2	1159	chr2
ASMM9PARTA000496	0.00834817	3.48598	up	noncoding	AK008836		fantom3	4	1112	chr7
ASMM9PARTA011066	0.00221515	3.48352	up	noncoding	ENSMUST00000117952	Gm11427	Ensembl	3	1612	chr11
ASMM9PARTA013712	0.0001979	3.48099	up	noncoding	ENSMUST00000122459	Gm15242	Ensembl	3	283	chrX
ASMM9PARTA010235	0.0438372	3.47684	up	noncoding	ENSMUST00000115901	Gm13300	Ensembl	3	672	chr4
ASMM9PARTA014138	0.00143291	3.47033	up	noncoding	ENSMUST00000128240	Gm15345	Ensembl	3	663	chr18
AK038804_P1	0.0249849	3.45851	up	noncoding	AK038804	humanlincRNA1066	lincRNA	9	3897	chr11
AK038804_P1	0.0249849	3.45851	up	noncoding	AK038804	humanlincRNA1066	lincRNA	9	3897	chr11
ASMM9PARTA003905	0.0210203	3.45697	up	noncoding	AK047207		fantom3	4	526	chr4
ASMM9PARTA013442	0.00779327	3.45572	up	noncoding	ENSMUST00000124108	6030455H03Rik	Ensembl	3	859	chr11
ASMM9PARTA047357	0.000147811	3.45438	up	noncoding	uc007mzq.1	AK192194	UCSC_kg	2	269	chr12
CUST_23_PI426409190	0.0201855	3.44641	up	noncoding	uc008ict.1	2610208M17Rik	UCSC_kg	2	1758	chr1_random
CUST_23_PI426409190	0.0201855	3.44641	up	noncoding	uc008ict.1	2610208M17Rik	UCSC_kg	2	1758	chr1_random
ASMM9PARTA051355	0.00513026	3.44547	up	noncoding	uc009luj.1	AK084432	UCSC_kg	2	1493	chr8
ASMM9PARTA009164	0.00338533	3.44055	up	noncoding	AK159337		fantom3	4	2345	chr15
ASMM9PARTA046798	0.00649402	3.43833	up	noncoding	uc007jux.1	Cxcl16	UCSC_kg	2	1692	chr11
ASMM9PARTA046798	0.00649402	3.43833	up	noncoding	uc007jux.1	Cxcl16	UCSC_kg	2	1692	chr11
ASMM9PARTA047278	0.00361897	3.43058	up	noncoding	uc007qaj.1	AK146381	UCSC_kg	2	2163	chr13
ASMM9PARTA015344	0.00321575	3.39678	up	noncoding	ENSMUST00000139348	9430076G02Rik	Ensembl	3	1774	chr18
ASMM9PARTA005400	0.0347882	3.39319	up	noncoding	AK084007		fantom3	4	3916	chr14
ASMM9PARTA009205	0.00162787	3.39152	up	noncoding	BC028549		NRED	5	904	chr11
MM9LINCRNAEXON11065+_P1	0.0250344	3.38941	up	noncoding	MM9LINCRNAEXON11065+	mouselincRNA0809	lincRNA	9	310	chr19
ASMM9PARTA045383	0.00808731	3.38434	up	noncoding	NR_026942	E330013P04Rik	RefSeq_NR	1	2090	chr19
ASMM9PARTA019335	0.0472872	3.38346	up	noncoding	ENSMUST00000168990	RP24-356D15.2	Ensembl	3	2229	chr6
CUST_25_PI426409190	0.0120578	3.38086	up	noncoding	uc008idj.1	AK156902	UCSC_kg	2	1138	chr1_random
ASMM9PARTA011864	0.022312	3.37818	up	noncoding	ENSMUST00000119799	Gm13086	Ensembl	3	2037	chr4
ASMM9PARTA047116	0.0243107	3.3746	up	noncoding	uc007mvg.1	Sectm1a	UCSC_kg	2	1306	chr11
ASMM9PARTA049940	0.0191423	3.36934	up	noncoding	uc008skp.1	DQ687153	UCSC_kg	2	371	chr4
ASMM9PARTA003886	0.00689754	3.36725	up	noncoding	AK047056		fantom3	4	1512	chr4
ASMM9PARTA002856	0.00616665	3.3645	up	noncoding	AK038773		fantom3	4	1062	chr10
ASMM9PARTA002856	0.00616665	3.3645	up	noncoding	AK038773		fantom3	4	1062	chr10
ASMM9PARTA002690	0.0138455	3.35674	up	noncoding	AK037136		fantom3	4	2103	chr1
ASMM9PARTA048454	0.0302092	3.35215	up	noncoding	uc007ysi.1	AK020351	UCSC_kg	2	497	chr16
ASMM9PARTA006764	0.00109862	3.34761	up	noncoding	AK134373		fantom3	4	2512	chr7
ASMM9PARTA015319	0.00498753	3.34314	up	noncoding	ENSMUST00000135659	4930443O20Rik	Ensembl	3	1443	chr2
ASMM9PARTA015321	0.00624764	3.3398	up	noncoding	ENSMUST00000136025	Gm14012	Ensembl	3	677	chr2
ASMM9PARTA001837	0.0204793	3.31487	up	noncoding	AK021395		fantom3	4	709	chr5
CUST_100_PI426409190	0.0126559	3.31247	up	noncoding	ENSMUST00000166295	AC087559.13	Ensembl	3	1446	chrUn_random
ASMM9PARTA002086	8.21658e-05	3.30006	up	noncoding	AK030791		fantom3	4	3384	chr11
MM9LINCRNAEXON10572+_P1	8.41673e-06	3.29671	up	noncoding	MM9LINCRNAEXON10572+		lincRNA	9	1092	chr5
ASMM9PARTA044986	0.023953	3.29464	up	noncoding	NR_003188	Kis2	RefSeq_NR	1	2031	chrX
ASMM9PARTA010442	0.02729	3.28947	up	noncoding	ENSMUST00000117202	Gm10599	Ensembl	3	2323	chr4
ASMM9PARTA048606	0.00521587	3.28682	up	noncoding	uc008ckb.1	H2-Bl	UCSC_kg	2	1482	chr17
ASMM9PARTA050846	0.0493171	3.27946	up	noncoding	uc009clm.1	AK010122	UCSC_kg	2	1855	chr6
ASMM9PARTA018972	0.0245738	3.26543	up	noncoding	ENSMUST00000165401	Gm5859	Ensembl	3	2324	chr4
ASMM9PARTA046064	0.00981345	3.26539	up	noncoding	uc007btp.1	AK157632	UCSC_kg	2	1721	chr1
ASMM9PARTA046064	0.00981345	3.26539	up	noncoding	uc007btp.1	AK157632	UCSC_kg	2	1721	chr1
ASMM9PARTA046064	0.00981345	3.26539	up	noncoding	uc007btp.1	AK157632	UCSC_kg	2	1721	chr1
ASMM9PARTA050078	0.0203832	3.26144	up	noncoding	uc008ydi.1	art3	UCSC_kg	2	605	chr5
ASMM9PARTA049231	0.000769855	3.25819	up	noncoding	uc008mag.1	BC002288	UCSC_kg	2	1644	chr2
ASMM9PARTA049231	0.000769855	3.25819	up	noncoding	uc008mag.1	BC002288	UCSC_kg	2	1644	chr2
ASMM9PARTA018884	0.00304208	3.25554	up	noncoding	ENSMUST00000166559	AC126606.1	Ensembl	3	2439	chr1
ASMM9PARTA018884	0.00304208	3.25554	up	noncoding	ENSMUST00000166559	AC126606.1	Ensembl	3	2439	chr1
ASMM9PARTA010679	0.0122336	3.24868	up	noncoding	ENSMUST00000117185	Gm5530	Ensembl	3	985	chr1
ASMM9PARTA008133	0.0101963	3.2381	up	noncoding	AK149231		fantom3	4	588	chr7
ASMM9PARTA048510	0.000124154	3.23309	up	noncoding	uc008ckj.1	AK161769	UCSC_kg	2	1707	chr17
MM9LINCRNAEXON10560-_P1	0.0415254	3.22645	up	noncoding	MM9LINCRNAEXON10560-	mouselincRNA1192	lincRNA	9	743	chr5
ASMM9PARTA048711	0.00564318	3.2207	up	noncoding	uc008cke.1	H2-T23	UCSC_kg	2	2485	chr17
ASMM9PARTA008184	0.0106801	3.2182	up	noncoding	AK156128		fantom3	4	2625	chr4
ASMM9PARTA018369	0.0176722	3.21806	up	noncoding	ENSMUST00000163365	A130066N16Rik	Ensembl	3	3799	chr9
ASMM9PARTA018369	0.0176722	3.21806	up	noncoding	ENSMUST00000163365	A130066N16Rik	Ensembl	3	3799	chr9
ASMM9PARTA018369	0.0176722	3.21806	up	noncoding	ENSMUST00000163365	A130066N16Rik	Ensembl	3	3799	chr9
ASMM9PARTA018369	0.0176722	3.21806	up	noncoding	ENSMUST00000163365	A130066N16Rik	Ensembl	3	3799	chr9
ASMM9PARTA018369	0.0176722	3.21806	up	noncoding	ENSMUST00000163365	A130066N16Rik	Ensembl	3	3799	chr9
MM9LINCRNAEXON10624-_P1	0.0331101	3.21383	up	noncoding	MM9LINCRNAEXON10624-		lincRNA	9	152	chr5
ASMM9PARTA004867	0.0105205	3.21298	up	noncoding	AK079197		fantom3	4	1514	chr19
AK082195_P1	0.0324052	3.20596	up	noncoding	AK082195	humanlincRNA1258	lincRNA	9	4009	chr2
ASMM9PARTA013130	0.0242509	3.19719	up	noncoding	ENSMUST00000121157	Gm15035	Ensembl	3	1562	chrX
ASMM9PARTA000061	0.00372841	3.19219	up	noncoding	AK003013		NRED	5	481	chr17
ASMM9PARTA000061	0.00372841	3.19219	up	noncoding	AK003013		NRED	5	481	chr17
ASMM9PARTA019253	0.00648437	3.18505	up	noncoding	ENSMUST00000167726	E530001K10Rik	Ensembl	3	410	chr2
ASMM9PARTA009486	0.0299939	3.16072	up	noncoding	BC100524		predicted	7	725	chr16
MM9LINCRNAEXON10643-_P1	0.0305205	3.16012	up	noncoding	MM9LINCRNAEXON10643-		lincRNA	9	528	chr4
ASMM9PARTA018346	0.00034686	3.15834	up	noncoding	ENSMUST00000160605	Gm15684	Ensembl	3	1814	chr8
MM9LINCRNAEXON11809+_P1	0.0286211	3.15506	up	noncoding	MM9LINCRNAEXON11809+		lincRNA	9	1029	chr11
ASMM9PARTA047454	0.020133	3.14825	up	noncoding	uc007rlu.1	AK089519	UCSC_kg	2	1193	chr13
MM9LINCRNAEXON10483-_P1	0.0138598	3.14728	up	noncoding	MM9LINCRNAEXON10483-		lincRNA	9	1499	chr6
ASMM9PARTA005869	0.0458182	3.14491	up	noncoding	AK087397		fantom3	4	1324	chr11
ASMM9PARTA005449	0.00620505	3.1435	up	noncoding	AK084799		fantom3	4	2273	chr3
ASMM9PARTA005449	0.00620505	3.1435	up	noncoding	AK084799		fantom3	4	2273	chr3
ASMM9PARTA004950	0.00900213	3.14229	up	noncoding	AK079838		fantom3	4	1783	chr1
ASMM9PARTA004950	0.00900213	3.14229	up	noncoding	AK079838		fantom3	4	1783	chr1
ASMM9PARTA048041	0.023134	3.13159	up	noncoding	uc007ygb.1	AK131759	UCSC_kg	2	304	chr16
ASMM9PARTA047152	0.0496239	3.12807	up	noncoding	uc007mom.1	Pgs1	UCSC_kg	2	312	chr11
ASMM9PARTA047152	0.0496239	3.12807	up	noncoding	uc007mom.1	Pgs1	UCSC_kg	2	312	chr11
ASMM9PARTA008324	0.0235064	3.12683	up	noncoding	AK155514		fantom3	4	3802	chr2
ASMM9PARTA003523	0.000333785	3.12418	up	noncoding	AK043983		fantom3	4	649	chr15
ASMM9PARTA001823	0.0341614	3.12229	up	noncoding	AK021326		fantom3	4	533	chr9
ASMM9PARTA011277	0.0288268	3.10957	up	noncoding	ENSMUST00000118306	Gm12664	Ensembl	3	913	chr11
ASMM9PARTA002792	0.0392666	3.1048	up	noncoding	AK038214		fantom3	4	1381	chr5
ASMM9PARTA004246	0.0482222	3.09833	up	noncoding	AK051120		fantom3	4	1297	chr7
ASMM9PARTA016435	0.0060668	3.0944	up	noncoding	ENSMUST00000146834	Gm16598	Ensembl	3	1361	chr6
ASMM9PARTA016435	0.0060668	3.0944	up	noncoding	ENSMUST00000146834	Gm16598	Ensembl	3	1361	chr6
ASMM9PARTA009238	0.00263548	3.09353	up	noncoding	AV127955		predicted	7	267	chrX
CUST_92_PI426409190	0.0398966	3.09047	up	noncoding	ENSMUST00000168246	AL845456.1	Ensembl	3	1266	chr2
ASMM9PARTA000444	0.0389043	3.08419	up	noncoding	AK007359		fantom3	4	746	chr19
ASMM9PARTA004513	0.0361895	3.07515	up	noncoding	AK054235		fantom3	4	463	chr2
ASMM9PARTA004513	0.0361895	3.07515	up	noncoding	AK054235		fantom3	4	463	chr2
ASMM9PARTA004513	0.0361895	3.07515	up	noncoding	AK054235		fantom3	4	463	chr2
ASMM9PARTA051444	0.00411221	3.07023	up	noncoding	uc009qdr.1	Pif1	UCSC_kg	2	387	chr9
ASMM9PARTA014032	0.0102807	3.06826	up	noncoding	ENSMUST00000127115	Gm15518	Ensembl	3	2108	chr16
CD741344_P1	0.00499009	3.06065	up	noncoding	CD741344	humanlincRNA1965	lincRNA	9	724	chr10
humanlincRNA1590+_P1	0.0378974	3.05997	up	noncoding	humanlincRNA1590+	humanlincRNA1590	lincRNA	9	24759	chr5
ASMM9PARTA047055	0.0102885	3.05436	up	noncoding	uc007nql.1	AK043502	UCSC_kg	2	1089	chr12
ASMM9PARTA008282	0.0245915	3.04295	up	noncoding	AK157528		fantom3	4	2411	chr4
AA666506_P1	0.00160731	3.03791	up	noncoding	AA666506	humanlincRNA2105	lincRNA	9	455	chr6
ASMM9PARTA000514	0.0211798	3.02031	up	noncoding	AK009157		fantom3	4	498	chr16
MM9LINCRNAEXON11382-_P1	0.0271901	3.0102	up	noncoding	MM9LINCRNAEXON11382-	mouselincRNA0589	lincRNA	9	454	chr15
ASMM9PARTA006934	0.00440486	3.00902	up	noncoding	AK138008		fantom3	4	2114	chr6
ASMM9PARTA002238	0.0494529	3.00583	up	noncoding	AK033033		fantom3	4	843	chr1
ASMM9PARTA004015	0.0334961	3.00483	up	noncoding	AK048060		fantom3	4	2197	chr7
ASMM9PARTA048142	0.0407278	3.00248	up	noncoding	uc007xcg.1	AK079813	UCSC_kg	2	1237	chr15
ASMM9PARTA048142	0.0407278	3.00248	up	noncoding	uc007xcg.1	AK079813	UCSC_kg	2	1237	chr15
ASMM9PARTA048142	0.0407278	3.00248	up	noncoding	uc007xcg.1	AK079813	UCSC_kg	2	1237	chr15
ASMM9PARTA048142	0.0407278	3.00248	up	noncoding	uc007xcg.1	AK079813	UCSC_kg	2	1237	chr15
ASMM9PARTA045215	0.0226569	2.99982	up	noncoding	NR_027968	1700020N01Rik	RefSeq_NR	1	1061	chr10
ASMM9PARTA049952	0.000431167	2.99912	up	noncoding	uc008vxx.1	Errfi1	UCSC_kg	2	520	chr4
ASMM9PARTA014481	0.0233199	2.99676	up	noncoding	ENSMUST00000129933	Gm15199	Ensembl	3	542	chr10
ASMM9PARTA018485	0.00321604	2.99381	up	noncoding	ENSMUST00000161621	Gm8550	Ensembl	3	653	chr1
ASMM9PARTA045484	0.00697794	2.98495	up	noncoding	NR_024720	2700099C18Rik	RefSeq_NR	1	1275	chr17
MM9LINCRNAEXON11095-_P1	0.0203501	2.98146	up	noncoding	MM9LINCRNAEXON11095-	mouselincRNA0819	lincRNA	9	3842	chr19
MM9LINCRNAEXON10187-_P1	0.000474716	2.96792	up	noncoding	MM9LINCRNAEXON10187-	mouselincRNA1448	lincRNA	9	730	chr8
BB770978_P1	0.0230919	2.95822	up	noncoding	BB770978	humanlincRNA1377	lincRNA	9	610	chr9
BB770978_P1	0.0230919	2.95822	up	noncoding	BB770978	humanlincRNA1377	lincRNA	9	610	chr9
BB770978_P1	0.0230919	2.95822	up	noncoding	BB770978	humanlincRNA1377	lincRNA	9	610	chr9
BB770978_P1	0.0230919	2.95822	up	noncoding	BB770978	humanlincRNA1377	lincRNA	9	610	chr9
BB770978_P1	0.0230919	2.95822	up	noncoding	BB770978	humanlincRNA1377	lincRNA	9	610	chr9
ASMM9PARTA011789	0.0153738	2.95678	up	noncoding	ENSMUST00000119471	Gm12856	Ensembl	3	1293	chr4
ASMM9PARTA016711	0.0453386	2.95216	up	noncoding	ENSMUST00000147939	Gm13598	Ensembl	3	625	chr2
ASMM9PARTA000151	0.0188771	2.95043	up	noncoding	AK005751		fantom3	4	692	chr9
ASMM9PARTA013887	0.0221287	2.94676	up	noncoding	ENSMUST00000125219	Gm16983	Ensembl	3	1251	chr8
MM9LINCRNAEXON10569-_P1	0.0445843	2.94198	up	noncoding	MM9LINCRNAEXON10569-	mouselincRNA1197	lincRNA	9	168	chr5
ASMM9PARTA046310	0.00400784	2.93495	up	noncoding	uc007cwq.1	Cfhrb_4/2	UCSC_kg	2	2275	chr1
ASMM9PARTA012277	0.0236872	2.92623	up	noncoding	ENSMUST00000120178	Gm12240	Ensembl	3	229	chr11
ASMM9PARTA001567	2.81983e-05	2.92208	up	noncoding	AK019727		fantom3	4	294	chr11
ASMM9PARTA009514	0.02316	2.92117	up	noncoding	ENSMUST00000058681	Rassf10	Ensembl	3	1239	chr7
ASMM9PARTA051564	0.000257758	2.91808	up	noncoding	uc009qdo.1	AK180939	UCSC_kg	2	431	chr9
MM9LINCRNAEXON11112+_P1	0.0196951	2.9137	up	noncoding	MM9LINCRNAEXON11112+	mouselincRNA0828	lincRNA	9	1165	chr19
MM9LINCRNAEXON10884-_P1	0.00378821	2.91178	up	noncoding	MM9LINCRNAEXON10884-	mouselincRNA1027	lincRNA	9	472	chr3
ASMM9PARTA009968	0.0402181	2.91016	up	noncoding	ENSMUST00000098267	Gm10606	Ensembl	3	3589	chr9
ASMM9PARTA005174	0.00100258	2.90785	up	noncoding	AK081434		fantom3	4	656	chr17
ASMM9PARTA014759	0.0265961	2.90249	up	noncoding	ENSMUST00000130262	Gm14055	Ensembl	3	668	chr2
AA432627_P1	0.0219022	2.89852	up	noncoding	AA432627	humanlincRNA1330	lincRNA	9	539	chr5
ASMM9PARTA045720	0.0396181	2.89561	up	noncoding	NR_033563	Gpx2-ps1	RefSeq_NR	1	1018	chr7
MM9LINCRNAEXON12054-_P1	0.0287213	2.89518	up	noncoding	MM9LINCRNAEXON12054-	mouselincRNA0073	lincRNA	9	335	chr1
BY002475_P1	0.00558847	2.88196	up	noncoding	BY002475	humanlincRNA1686	lincRNA	9	434	chr15
ASMM9PARTA009628	0.000615931	2.87677	up	noncoding	ENSMUST00000096232	Cebpd	Ensembl	3	1180	chr16
ASMM9PARTA046613	0.0043149	2.87655	up	noncoding	uc007hcm.1	AK084517	UCSC_kg	2	676	chr10
ASMM9PARTA005976	0.0317002	2.86821	up	noncoding	AK089558		fantom3	4	853	chr3
ASMM9PARTA005976	0.0317002	2.86821	up	noncoding	AK089558		fantom3	4	853	chr3
ASMM9PARTA017499	0.00139743	2.86359	up	noncoding	ENSMUST00000152569	Gm13684	Ensembl	3	2264	chr2
ASMM9PARTA011514	0.028669	2.85972	up	noncoding	ENSMUST00000119312	Gm5947	Ensembl	3	714	chrX
ASMM9PARTA002089	0.00990855	2.85758	up	noncoding	AK030962		fantom3	4	4788	chr13
ASMM9PARTA047174	0.0294373	2.85737	up	noncoding	uc007jxd.1	Rpain	UCSC_kg	2	959	chr11
ASMM9PARTA047174	0.0294373	2.85737	up	noncoding	uc007jxd.1	Rpain	UCSC_kg	2	959	chr11
ASMM9PARTA047174	0.0294373	2.85737	up	noncoding	uc007jxd.1	Rpain	UCSC_kg	2	959	chr11
BY213018_P1	0.000135419	2.85565	up	noncoding	BY213018	mouselincRNA0602	lincRNA	9	367	chr15
ASMM9PARTA006711	0.038123	2.85465	up	noncoding	AK136968		fantom3	4	1930	chr12
ASMM9PARTA045290	0.00369115	2.85444	up	noncoding	NR_028115	Lilra6	RefSeq_NR	1	2281	chr7
ASMM9PARTA045290	0.00369115	2.85444	up	noncoding	NR_028115	Lilra6	RefSeq_NR	1	2281	chr7
ASMM9PARTA016461	0.0128083	2.85422	up	noncoding	ENSMUST00000146314	Gm15832	Ensembl	3	1832	chr1
MM9LINCRNAEXON10484-_P1	0.033745	2.8477	up	noncoding	MM9LINCRNAEXON10484-		lincRNA	9	575	chr6
MM9LINCRNAEXON10942+_P1	0.00112091	2.84641	up	noncoding	MM9LINCRNAEXON10942+		lincRNA	9	334	chr2
ASMM9PARTA013934	0.00388834	2.84201	up	noncoding	ENSMUST00000126988	Gm16675	Ensembl	3	1317	chr8
ASMM9PARTA017022	0.0327699	2.83424	up	noncoding	ENSMUST00000151064	Gm16825	Ensembl	3	2289	chr17
ASMM9PARTA017022	0.0327699	2.83424	up	noncoding	ENSMUST00000151064	Gm16825	Ensembl	3	2289	chr17
ASMM9PARTA002671	0.00122624	2.83416	up	noncoding	AK036896		fantom3	4	2062	chr2
ASMM9PARTA004224	0.00396881	2.83343	up	noncoding	AK050905		fantom3	4	3334	chr7
ASMM9PARTA004504	8.32787e-05	2.82891	up	noncoding	AK054125		fantom3	4	1139	chr3
ASMM9PARTA046285	0.0377586	2.82691	up	noncoding	uc007eui.1	2700019D07Rik	UCSC_kg	2	1881	chr10
ASMM9PARTA046214	0.00737006	2.81239	up	noncoding	uc007evh.1	AK017779	UCSC_kg	2	1401	chr10
ASMM9PARTA011350	0.00554177	2.80958	up	noncoding	ENSMUST00000118776	Gm15544	Ensembl	3	1531	chr7
ASMM9PARTA003053	0.00475046	2.80575	up	noncoding	AK040275		fantom3	4	2988	chr4
ASMM9PARTA045887	0.0131199	2.80509	up	noncoding	NR_030671	AW011738	RefSeq_NR	1	2745	chr4
MM9LINCRNAEXON11147+_P1	0.0120297	2.80319	up	noncoding	MM9LINCRNAEXON11147+	mouselincRNA0764	lincRNA	9	676	chr18
ASMM9PARTA014197	0.0153755	2.79861	up	noncoding	ENSMUST00000125878	Gm3757	Ensembl	3	675	chrX
ASMM9PARTA017253	0.00813621	2.79121	up	noncoding	ENSMUST00000150366	Gm11707	Ensembl	3	490	chr11
ASMM9PARTA047976	0.0471132	2.79105	up	noncoding	uc007ztr.1	AK166404	UCSC_kg	2	1259	chr16
ASMM9PARTA047976	0.0471132	2.79105	up	noncoding	uc007ztr.1	AK166404	UCSC_kg	2	1259	chr16
ASMM9PARTA047976	0.0471132	2.79105	up	noncoding	uc007ztr.1	AK166404	UCSC_kg	2	1259	chr16
ASMM9PARTA047976	0.0471132	2.79105	up	noncoding	uc007ztr.1	AK166404	UCSC_kg	2	1259	chr16
ASMM9PARTA047976	0.0471132	2.79105	up	noncoding	uc007ztr.1	AK166404	UCSC_kg	2	1259	chr16
X53654_P1	0.00467781	2.79011	up	noncoding	X53654	humanlincRNA0987	lincRNA	9	2191	chr7
X53654_P1	0.00467781	2.79011	up	noncoding	X53654	humanlincRNA0987	lincRNA	9	2191	chr7
X53654_P1	0.00467781	2.79011	up	noncoding	X53654	humanlincRNA0987	lincRNA	9	2191	chr7
X53654_P1	0.00467781	2.79011	up	noncoding	X53654	humanlincRNA0987	lincRNA	9	2191	chr7
X53654_P1	0.00467781	2.79011	up	noncoding	X53654	humanlincRNA0987	lincRNA	9	2191	chr7
X53654_P1	0.00467781	2.79011	up	noncoding	X53654	humanlincRNA0987	lincRNA	9	2191	chr7
X53654_P1	0.00467781	2.79011	up	noncoding	X53654	humanlincRNA0987	lincRNA	9	2191	chr7
X53654_P1	0.00467781	2.79011	up	noncoding	X53654	humanlincRNA0987	lincRNA	9	2191	chr7
X53654_P1	0.00467781	2.79011	up	noncoding	X53654	humanlincRNA0987	lincRNA	9	2191	chr7
X53654_P1	0.00467781	2.79011	up	noncoding	X53654	humanlincRNA0987	lincRNA	9	2191	chr7
X53654_P1	0.00467781	2.79011	up	noncoding	X53654	humanlincRNA0987	lincRNA	9	2191	chr7
X53654_P1	0.00467781	2.79011	up	noncoding	X53654	humanlincRNA0987	lincRNA	9	2191	chr7
X53654_P1	0.00467781	2.79011	up	noncoding	X53654	humanlincRNA0987	lincRNA	9	2191	chr7
X53654_P1	0.00467781	2.79011	up	noncoding	X53654	humanlincRNA0987	lincRNA	9	2191	chr7
X53654_P1	0.00467781	2.79011	up	noncoding	X53654	humanlincRNA0987	lincRNA	9	2191	chr7
X53654_P1	0.00467781	2.79011	up	noncoding	X53654	humanlincRNA0987	lincRNA	9	2191	chr7
X53654_P1	0.00467781	2.79011	up	noncoding	X53654	humanlincRNA0987	lincRNA	9	2191	chr7
X53654_P1	0.00467781	2.79011	up	noncoding	X53654	humanlincRNA0987	lincRNA	9	2191	chr7
X53654_P1	0.00467781	2.79011	up	noncoding	X53654	humanlincRNA0987	lincRNA	9	2191	chr7
X53654_P1	0.00467781	2.79011	up	noncoding	X53654	humanlincRNA0987	lincRNA	9	2191	chr7
X53654_P1	0.00467781	2.79011	up	noncoding	X53654	humanlincRNA0987	lincRNA	9	2191	chr7
X53654_P1	0.00467781	2.79011	up	noncoding	X53654	humanlincRNA0987	lincRNA	9	2191	chr7
X53654_P1	0.00467781	2.79011	up	noncoding	X53654	humanlincRNA0987	lincRNA	9	2191	chr7
X53654_P1	0.00467781	2.79011	up	noncoding	X53654	humanlincRNA0987	lincRNA	9	2191	chr7
X53654_P1	0.00467781	2.79011	up	noncoding	X53654	humanlincRNA0987	lincRNA	9	2191	chr7
X53654_P1	0.00467781	2.79011	up	noncoding	X53654	humanlincRNA0987	lincRNA	9	2191	chr7
X53654_P1	0.00467781	2.79011	up	noncoding	X53654	humanlincRNA0987	lincRNA	9	2191	chr7
X53654_P1	0.00467781	2.79011	up	noncoding	X53654	humanlincRNA0987	lincRNA	9	2191	chr7
X53654_P1	0.00467781	2.79011	up	noncoding	X53654	humanlincRNA0987	lincRNA	9	2191	chr7
X53654_P1	0.00467781	2.79011	up	noncoding	X53654	humanlincRNA0987	lincRNA	9	2191	chr7
X53654_P1	0.00467781	2.79011	up	noncoding	X53654	humanlincRNA0987	lincRNA	9	2191	chr7
X53654_P1	0.00467781	2.79011	up	noncoding	X53654	humanlincRNA0987	lincRNA	9	2191	chr7
X53654_P1	0.00467781	2.79011	up	noncoding	X53654	humanlincRNA0987	lincRNA	9	2191	chr7
X53654_P1	0.00467781	2.79011	up	noncoding	X53654	humanlincRNA0987	lincRNA	9	2191	chr7
X53654_P1	0.00467781	2.79011	up	noncoding	X53654	humanlincRNA0987	lincRNA	9	2191	chr7
X53654_P1	0.00467781	2.79011	up	noncoding	X53654	humanlincRNA0987	lincRNA	9	2191	chr7
X53654_P1	0.00467781	2.79011	up	noncoding	X53654	humanlincRNA0987	lincRNA	9	2191	chr7
X53654_P1	0.00467781	2.79011	up	noncoding	X53654	humanlincRNA0987	lincRNA	9	2191	chr7
MM9LINCRNAEXON10669+_P1	0.00512509	2.78915	up	noncoding	MM9LINCRNAEXON10669+		lincRNA	9	820	chr4
MM9LINCRNAEXON11693-_P1	0.00427361	2.78369	up	noncoding	MM9LINCRNAEXON11693-	mouselincRNA0332	lincRNA	9	524	chr12
ASMM9PARTA008980	0.040135	2.78206	up	noncoding	AK165697		fantom3	4	3503	chr13
ASMM9PARTA001237	0.0124736	2.78005	up	noncoding	AK016764		fantom3	4	1441	chr9
ASMM9PARTA001237	0.0124736	2.78005	up	noncoding	AK016764		fantom3	4	1441	chr9
ASMM9PARTA001237	0.0124736	2.78005	up	noncoding	AK016764		fantom3	4	1441	chr9
ASMM9PARTA051058	0.00143897	2.77624	up	noncoding	uc009rnr.1	Ube1l	UCSC_kg	2	473	chr9
ASMM9PARTA051058	0.00143897	2.77624	up	noncoding	uc009rnr.1	Ube1l	UCSC_kg	2	473	chr9
CUST_367_PI426073487	0.00197614	2.77305	up	noncoding	uc.369+	uc.369	UCR	10	213	chr12
ASMM9PARTA004778	0.036841	2.77197	up	noncoding	AK078653		fantom3	4	2613	chr13
ASMM9PARTA004778	0.036841	2.77197	up	noncoding	AK078653		fantom3	4	2613	chr13
MM9LINCRNAEXON11066+_P1	0.0129087	2.77155	up	noncoding	MM9LINCRNAEXON11066+	mouselincRNA0809	lincRNA	9	604	chr19
ASMM9PARTA011166	1.7975e-05	2.76907	up	noncoding	ENSMUST00000118883	Gm14359	Ensembl	3	424	chrX
ASMM9PARTA046254	0.042794	2.76799	up	noncoding	uc007eth.1	Ncoa7	UCSC_kg	2	1272	chr10
ASMM9PARTA046254	0.042794	2.76799	up	noncoding	uc007eth.1	Ncoa7	UCSC_kg	2	1272	chr10
ASMM9PARTA005352	0.00772868	2.7675	up	noncoding	AK083183		fantom3	4	2759	chr9
ASMM9PARTA047047	0.00508059	2.76099	up	noncoding	uc007lzk.1	Gm885	UCSC_kg	2	1639	chr11
ASMM9PARTA047047	0.00508059	2.76099	up	noncoding	uc007lzk.1	Gm885	UCSC_kg	2	1639	chr11
MM9LINCRNAEXON10482-_P1	0.00625562	2.75937	up	noncoding	MM9LINCRNAEXON10482-		lincRNA	9	1110	chr6
ASMM9PARTA006373	0.0394862	2.75832	up	noncoding	AK133080		NRED	5	493	chr11
ASMM9PARTA006373	0.0394862	2.75832	up	noncoding	AK133080		NRED	5	493	chr11
ASMM9PARTA046450	0.000266255	2.75318	up	noncoding	uc007dxy.1	AK047804	UCSC_kg	2	2404	chr1
ASMM9PARTA044857	0.000131835	2.75267	up	noncoding	NR_027009	Gt(ROSA)26Sor	RefSeq_NR	1	1124	chr6
ASMM9PARTA049278	0.00776238	2.75102	up	noncoding	uc008pyu.1	Adam15	UCSC_kg	2	1348	chr3
ASMM9PARTA049278	0.00776238	2.75102	up	noncoding	uc008pyu.1	Adam15	UCSC_kg	2	1348	chr3
ASMM9PARTA004909	0.000670872	2.74404	up	noncoding	AK079710		fantom3	4	2467	chr14
ASMM9PARTA010045	0.000359733	2.73982	up	noncoding	ENSMUST00000101035	Gm10425	Ensembl	3	3364	chr12
ASMM9PARTA016437	0.0152424	2.73643	up	noncoding	ENSMUST00000143819	4632419I22Rik	Ensembl	3	2604	chr11
ASMM9PARTA016437	0.0152424	2.73643	up	noncoding	ENSMUST00000143819	4632419I22Rik	Ensembl	3	2604	chr11
ASMM9PARTA016437	0.0152424	2.73643	up	noncoding	ENSMUST00000143819	4632419I22Rik	Ensembl	3	2604	chr11
ASMM9PARTA006744	0.00119718	2.73583	up	noncoding	AK136463		fantom3	4	1545	chr2
ASMM9PARTA006821	0.0146633	2.73261	up	noncoding	AK138342		fantom3	4	1383	chr9
ASMM9PARTA003209	9.87031e-06	2.73062	up	noncoding	AK041575		fantom3	4	3066	chr4
ASMM9PARTA001542	0.00980129	2.72897	up	noncoding	AK019612		fantom3	4	870	chr15
ASMM9PARTA017942	0.0229998	2.72766	up	noncoding	ENSMUST00000159522	Gm16589	Ensembl	3	915	chr8
ASMM9PARTA012007	0.00751263	2.71935	up	noncoding	ENSMUST00000120169	Gm13105	Ensembl	3	2034	chr4
MM9LINCRNAEXON11944-_P1	0.0353117	2.71623	up	noncoding	MM9LINCRNAEXON11944-	mouselincRNA0202	lincRNA	9	4035	chr10
ASMM9PARTA006068	0.00222043	2.71549	up	noncoding	AK089718		fantom3	4	2296	chr12
ASMM9PARTA006475	0.0115479	2.70791	up	noncoding	AK132876		fantom3	4	1666	chr10
ASMM9PARTA006343	0.00316616	2.70782	up	noncoding	AK134023		fantom3	4	997	chr12
ASMM9PARTA045648	0.00019509	2.70385	up	noncoding	NR_030711	2210403K04Rik	RefSeq_NR	1	1766	chr11
humanlincRNA1635-_P1	0.0299384	2.70274	up	noncoding	humanlincRNA1635-	humanlincRNA1635	lincRNA	9	19046	chr3
MM9LINCRNAEXON10013-_P1	0.00942437	2.70248	up	noncoding	MM9LINCRNAEXON10013-	mouselincRNA1614	lincRNA	9	326	chrX
ASMM9PARTA017182	0.00186273	2.69457	up	noncoding	ENSMUST00000149438	Gm14820	Ensembl	3	617	chrX
ASMM9PARTA002011	0.0154927	2.69207	up	noncoding	AK029924		fantom3	4	2871	chr8
MM9LINCRNAEXON11812+_P1	2.92827e-05	2.68811	up	noncoding	MM9LINCRNAEXON11812+	mouselincRNA0266	lincRNA	9	234	chr11
ASMM9PARTA007527	0.0243196	2.68635	up	noncoding	AK142343		fantom3	4	2592	chr1
ASMM9PARTA016919	0.00291647	2.68632	up	noncoding	ENSMUST00000151096	Gm15747	Ensembl	3	521	chr5
ASMM9PARTA016919	0.00291647	2.68632	up	noncoding	ENSMUST00000151096	Gm15747	Ensembl	3	521	chr5
ASMM9PARTA015212	0.0380825	2.6825	up	noncoding	ENSMUST00000133341	Gm16548	Ensembl	3	1226	chr1
ASMM9PARTA015212	0.0380825	2.6825	up	noncoding	ENSMUST00000133341	Gm16548	Ensembl	3	1226	chr1
ASMM9PARTA017677	0.00518551	2.67907	up	noncoding	ENSMUST00000153767	Gm12589	Ensembl	3	638	chr11
ASMM9PARTA048415	1.83638e-06	2.67417	up	noncoding	uc008fve.1	Cis4	UCSC_kg	2	1592	chr18
ASMM9PARTA049174	0.000962112	2.66913	up	noncoding	uc008nth.1	Pkig	UCSC_kg	2	216	chr2
ASMM9PARTA049174	0.000962112	2.66913	up	noncoding	uc008nth.1	Pkig	UCSC_kg	2	216	chr2
ASMM9PARTA049174	0.000962112	2.66913	up	noncoding	uc008nth.1	Pkig	UCSC_kg	2	216	chr2
ASMM9PARTA049174	0.000962112	2.66913	up	noncoding	uc008nth.1	Pkig	UCSC_kg	2	216	chr2
ASMM9PARTA049174	0.000962112	2.66913	up	noncoding	uc008nth.1	Pkig	UCSC_kg	2	216	chr2
ASMM9PARTA011116	0.0434985	2.66891	up	noncoding	ENSMUST00000118399	Gm15174	Ensembl	3	1323	chrX
ASMM9PARTA048813	0.000327979	2.66556	up	noncoding	uc008jva.1	Tank	UCSC_kg	2	2000	chr2
ASMM9PARTA048813	0.000327979	2.66556	up	noncoding	uc008jva.1	Tank	UCSC_kg	2	2000	chr2
ASMM9PARTA048813	0.000327979	2.66556	up	noncoding	uc008jva.1	Tank	UCSC_kg	2	2000	chr2
ASMM9PARTA011800	0.00340493	2.65786	up	noncoding	ENSMUST00000119036	Gm15098	Ensembl	3	1508	chrX
ASMM9PARTA049079	0.00380578	2.6572	up	noncoding	uc008hwv.1	AK047177	UCSC_kg	2	1670	chr19
ASMM9PARTA050212	0.0353196	2.65204	up	noncoding	uc008wzr.1	Ppp1cb	UCSC_kg	2	2239	chr5
ASMM9PARTA044703	0.0179858	2.6509	up	noncoding	NR_003282	Gm11194	RefSeq_NR	1	3627	chr11
ASMM9PARTA009659	0.00377238	2.64671	up	noncoding	ENSMUST00000087858	Gm7666	Ensembl	3	651	chr15
ASMM9PARTA000520	0.0089845	2.64612	up	noncoding	AK009242		fantom3	4	569	chr8
ASMM9PARTA005438	0.00978186	2.64571	up	noncoding	AK084476		fantom3	4	568	chr3
humanlincRNA0324-_P1	0.0308126	2.64555	up	noncoding	humanlincRNA0324-	humanlincRNA0324	lincRNA	9	8726	chr19
ASMM9PARTA047078	0.0123545	2.64515	up	noncoding	uc007mlq.1	Aanat	UCSC_kg	2	447	chr11
MM9LINCRNAEXON12013-_P1	0.00767234	2.64404	up	noncoding	MM9LINCRNAEXON12013-		lincRNA	9	104	chr1
ASMM9PARTA010603	0.0420044	2.64223	up	noncoding	ENSMUST00000117871	Gm12572	Ensembl	3	415	chr4
ASMM9PARTA001700	0.006711	2.64053	up	noncoding	AK020597		fantom3	4	1202	chr14
ASMM9PARTA019424	0.0132154	2.63939	up	noncoding	ENSMUST00000168364	Fth-ps2	Ensembl	3	516	chr6
ASMM9PARTA002500	0.0382145	2.63751	up	noncoding	AK035087		fantom3	4	1536	chr3
ASMM9PARTA046412	0.000487788	2.63095	up	noncoding	uc007coq.1	AK155877	UCSC_kg	2	5083	chr1
ASMM9PARTA011199	0.0224658	2.62696	up	noncoding	ENSMUST00000118490	Gm14519	Ensembl	3	312	chrX
ASMM9PARTA004773	0.00964173	2.623	up	noncoding	AK078624		fantom3	4	1862	chr9
ASMM9PARTA049197	0.00663567	2.62143	up	noncoding	uc008oae.1	Tmem189	UCSC_kg	2	1840	chr2
ASMM9PARTA049197	0.00663567	2.62143	up	noncoding	uc008oae.1	Tmem189	UCSC_kg	2	1840	chr2
ASMM9PARTA009354	0.0160728	2.61908	up	noncoding	ENSMUST00000022049	5430425J12Rik	Ensembl	3	1529	chr13
ASMM9PARTA016167	0.0218062	2.61173	up	noncoding	ENSMUST00000142634	Gm12698	Ensembl	3	608	chr4
ASMM9PARTA009236	0.00856041	2.61095	up	noncoding	AK183750		predicted	7	383	chr7
ASMM9PARTA018726	0.00658768	2.61089	up	noncoding	ENSMUST00000162133	C4a	Ensembl	3	354	chr17
ASMM9PARTA046452	0.0227483	2.60765	up	noncoding	uc007ees.1	AK171382	UCSC_kg	2	4526	chr1
U43317_P1	0.000989086	2.59712	up	noncoding	U43317	humanlincRNA0395	lincRNA	9	2831	chr7
U43317_P1	0.000989086	2.59712	up	noncoding	U43317	humanlincRNA0395	lincRNA	9	2831	chr7
ASMM9PARTA003555	0.00754003	2.58591	up	noncoding	AK044201		fantom3	4	1202	chr3
ASMM9PARTA002100	0.00210684	2.58082	up	noncoding	AK031145		fantom3	4	2494	chr2
ASMM9PARTA012569	0.0354237	2.58006	up	noncoding	ENSMUST00000120209	Gm11866	Ensembl	3	335	chr11
ASMM9PARTA001922	0.0335228	2.5784	up	noncoding	AK029022		fantom3	4	3310	chr3
ASMM9PARTA047706	0.0401312	2.57172	up	noncoding	uc007tzj.1	Rnf31	UCSC_kg	2	272	chr14
ASMM9PARTA051538	0.025881	2.57117	up	noncoding	uc009pyr.1	AK168746	UCSC_kg	2	1387	chr9
ASMM9PARTA000476	0.00482288	2.55371	up	noncoding	AK008378		fantom3	4	877	chr8
BG081660_P1	0.0121955	2.55313	up	noncoding	BG081660	humanlincRNA0768	lincRNA	9	439	chr12
ASMM9PARTA050192	0.0395514	2.55266	up	noncoding	uc008vbk.1	AK155592	UCSC_kg	2	4424	chr4
ASMM9PARTA047931	0.0132778	2.54593	up	noncoding	uc007xgz.1	AK082325	UCSC_kg	2	1886	chr15
ASMM9PARTA048710	0.0134705	2.54565	up	noncoding	uc008chb.1	Bat1a	UCSC_kg	2	1135	chr17
ASMM9PARTA048710	0.0134705	2.54565	up	noncoding	uc008chb.1	Bat1a	UCSC_kg	2	1135	chr17
ASMM9PARTA048710	0.0134705	2.54565	up	noncoding	uc008chb.1	Bat1a	UCSC_kg	2	1135	chr17
ASMM9PARTA048710	0.0134705	2.54565	up	noncoding	uc008chb.1	Bat1a	UCSC_kg	2	1135	chr17
ASMM9PARTA048710	0.0134705	2.54565	up	noncoding	uc008chb.1	Bat1a	UCSC_kg	2	1135	chr17
ASMM9PARTA048710	0.0134705	2.54565	up	noncoding	uc008chb.1	Bat1a	UCSC_kg	2	1135	chr17
ASMM9PARTA048710	0.0134705	2.54565	up	noncoding	uc008chb.1	Bat1a	UCSC_kg	2	1135	chr17
ASMM9PARTA048710	0.0134705	2.54565	up	noncoding	uc008chb.1	Bat1a	UCSC_kg	2	1135	chr17
MM9LINCRNAEXON10543+_P1	0.0485557	2.54135	up	noncoding	MM9LINCRNAEXON10543+	mouselincRNA1183	lincRNA	9	260	chr5
MM9LINCRNAEXON11244-_P1	0.0177115	2.5358	up	noncoding	MM9LINCRNAEXON11244-	mouselincRNA0732	lincRNA	9	299	chr17
ASMM9PARTA008100	0.0086925	2.53508	up	noncoding	AK153666		fantom3	4	5082	chr2
ASMM9PARTA008100	0.0086925	2.53508	up	noncoding	AK153666		fantom3	4	5082	chr2
humanlincRNA2380-_P1	0.0170519	2.53362	up	noncoding	humanlincRNA2380-	humanlincRNA2380	lincRNA	9	10182	chrX
ASMM9PARTA017372	0.00151288	2.53238	up	noncoding	ENSMUST00000153089	Gm15819	Ensembl	3	480	chr5
ASMM9PARTA000313	0.00017152	2.53159	up	noncoding	AF362573		predicted	7	318	chr1
ASMM9PARTA001639	0.0308388	2.53086	up	noncoding	AK020289		fantom3	4	896	chr11
ASMM9PARTA001639	0.0308388	2.53086	up	noncoding	AK020289		fantom3	4	896	chr11
ASMM9PARTA049817	0.00220224	2.53049	up	noncoding	uc008ydj.1	art3	UCSC_kg	2	505	chr5
ASMM9PARTA002705	0.032408	2.52785	up	noncoding	AK037257		fantom3	4	1730	chr4
ASMM9PARTA005102	0.0233335	2.52201	up	noncoding	AK080501		fantom3	4	1194	chr7
ASMM9PARTA019131	0.0159468	2.52107	up	noncoding	ENSMUST00000168188	CT025649.1	Ensembl	3	2804	chr14
MM9LINCRNAEXON10472+_P1	0.0121774	2.52018	up	noncoding	MM9LINCRNAEXON10472+	mouselincRNA1297	lincRNA	9	259	chr6
ASMM9PARTA012351	0.0412502	2.52006	up	noncoding	ENSMUST00000120380	Olfr337-ps1	Ensembl	3	453	chr2
ASMM9PARTA045034	0.0209325	2.51774	up	noncoding	NR_003967	Gm4759	RefSeq_NR	1	3091	chr7
ASMM9PARTA004486	0.0169249	2.50881	up	noncoding	AK053963		fantom3	4	1759	chr6
ASMM9PARTA051559	0.0301342	2.50668	up	noncoding	uc009urr.1	Sat1	UCSC_kg	2	1595	chrX
ASMM9PARTA018252	0.0437533	2.5047	up	noncoding	ENSMUST00000160569	D030055H07Rik	Ensembl	3	599	chr9
ASMM9PARTA018252	0.0437533	2.5047	up	noncoding	ENSMUST00000160569	D030055H07Rik	Ensembl	3	599	chr9
ASMM9PARTA046555	0.0131234	2.50419	up	noncoding	uc007dbd.1	Stx6	UCSC_kg	2	1363	chr1
ASMM9PARTA012167	0.00754261	2.49221	up	noncoding	ENSMUST00000120280	Gm13751	Ensembl	3	752	chr1
ASMM9PARTA016617	0.00113597	2.49113	up	noncoding	ENSMUST00000145461	AI662270	Ensembl	3	592	chr11
MM9LINCRNAEXON11665+_P1	0.00558181	2.49095	up	noncoding	MM9LINCRNAEXON11665+	mouselincRNA0308	lincRNA	9	1574	chr12
ASMM9PARTA046134	0.0163677	2.48984	up	noncoding	uc007btl.1	AK087744	UCSC_kg	2	2203	chr1
humanlincRNA1098+_P1	0.0297094	2.47799	up	noncoding	humanlincRNA1098+	humanlincRNA1098	lincRNA	9	13619	chr1
MM9LINCRNAEXON11242-_P1	0.0432957	2.47714	up	noncoding	MM9LINCRNAEXON11242-	mouselincRNA0731	lincRNA	9	1156	chr17
ASMM9PARTA046856	0.0258867	2.46733	up	noncoding	uc007idq.1	AK162774	UCSC_kg	2	3899	chr11
BY678085_P1	0.0382135	2.46608	up	noncoding	BY678085	humanlincRNA2135	lincRNA	9	369	chr5
ASMM9PARTA002714	0.0416399	2.46385	up	noncoding	AK037315		fantom3	4	4332	chr2
ASMM9PARTA016571	0.0387884	2.45922	up	noncoding	ENSMUST00000147212	4933406D12Rik	Ensembl	3	737	chr2
ASMM9PARTA007957	0.00485572	2.45364	up	noncoding	AK145473		fantom3	4	2364	chr10
ASMM9PARTA007957	0.00485572	2.45364	up	noncoding	AK145473		fantom3	4	2364	chr10
ASMM9PARTA050967	0.00853912	2.45211	up	noncoding	uc009mdu.1	BC033932	UCSC_kg	2	1311	chr8
ASMM9PARTA014942	0.00882519	2.45142	up	noncoding	ENSMUST00000132849	Gm15582	Ensembl	3	1581	chr7
AV486351_P1	0.0380213	2.4494	up	noncoding	AV486351	humanlincRNA0937	lincRNA	9	433	chr18
ASMM9PARTA006725	0.00465864	2.44318	up	noncoding	AK138571		fantom3	4	2699	chr4
ASMM9PARTA018429	0.0316709	2.44308	up	noncoding	ENSMUST00000162652	Gm16026	Ensembl	3	683	chr1
ASMM9PARTA018429	0.0316709	2.44308	up	noncoding	ENSMUST00000162652	Gm16026	Ensembl	3	683	chr1
ASMM9PARTA010713	0.00425995	2.43945	up	noncoding	ENSMUST00000117387	Gm12188	Ensembl	3	310	chr11
ASMM9PARTA010713	0.00425995	2.43945	up	noncoding	ENSMUST00000117387	Gm12188	Ensembl	3	310	chr11
ASMM9PARTA048937	0.0433216	2.43939	up	noncoding	uc008hyx.1	Casp7	UCSC_kg	2	1631	chr19
ASMM9PARTA001777	0.0112238	2.43196	up	noncoding	AK020996		fantom3	4	874	chr13
ASMM9PARTA008004	0.0136689	2.43181	up	noncoding	AK153665		fantom3	4	3121	chr6
BG144320_P1	0.0321708	2.4317	up	noncoding	BG144320	humanlincRNA1194	lincRNA	9	438	chr1
BG144320_P1	0.0321708	2.4317	up	noncoding	BG144320	humanlincRNA1194	lincRNA	9	438	chr1
BG144320_P1	0.0321708	2.4317	up	noncoding	BG144320	humanlincRNA1194	lincRNA	9	438	chr1
BG144320_P1	0.0321708	2.4317	up	noncoding	BG144320	humanlincRNA1194	lincRNA	9	438	chr1
BG144320_P1	0.0321708	2.4317	up	noncoding	BG144320	humanlincRNA1194	lincRNA	9	438	chr1
BG144320_P1	0.0321708	2.4317	up	noncoding	BG144320	humanlincRNA1194	lincRNA	9	438	chr1
ASMM9PARTA018955	0.0202212	2.42945	up	noncoding	ENSMUST00000166819	AC140461.1	Ensembl	3	2141	chr1
ASMM9PARTA050779	0.00115329	2.42787	up	noncoding	uc009ccl.1	Pigy	UCSC_kg	2	2033	chr6
ASMM9PARTA050779	0.00115329	2.42787	up	noncoding	uc009ccl.1	Pigy	UCSC_kg	2	2033	chr6
ASMM9PARTA011626	0.0337372	2.42575	up	noncoding	ENSMUST00000118751	Gm8366	Ensembl	3	1769	chrX
ASMM9PARTA000659	0.0316208	2.41798	up	noncoding	AK013077		fantom3	4	2029	chr9
ASMM9PARTA000487	0.00436891	2.41545	up	noncoding	AK008716		fantom3	4	1555	chr5
ASMM9PARTA013506	0.00616471	2.41451	up	noncoding	ENSMUST00000122364	Gm10156	Ensembl	3	462	chr7
humanlincRNA1998-_P1	0.0172065	2.41313	up	noncoding	humanlincRNA1998-	humanlincRNA1998	lincRNA	9	6977	chr17
ASMM9PARTA012420	0.0382388	2.41189	up	noncoding	ENSMUST00000120795	Gm14876	Ensembl	3	327	chrX
FJ387503_P1	0.0134829	2.4068	up	noncoding	FJ387503	mouselincRNA1022	lincRNA	9	1197	chr3
FJ387503_P1	0.0134829	2.4068	up	noncoding	FJ387503	mouselincRNA1022	lincRNA	9	1197	chr3
ASMM9PARTA048816	0.0466254	2.40611	up	noncoding	uc008ker.1	Nfe2l2	UCSC_kg	2	1599	chr2
ASMM9PARTA048907	0.0451487	2.40506	up	noncoding	uc008hgk.1	AK142879	UCSC_kg	2	3125	chr19
ASMM9PARTA014500	0.00169764	2.40209	up	noncoding	ENSMUST00000132553	Gm11934	Ensembl	3	1536	chr4
ASMM9PARTA000704	0.0450218	2.40129	up	noncoding	AK013651		fantom3	4	1295	chr12
ASMM9PARTA013665	0.00157885	2.39877	up	noncoding	ENSMUST00000122114	Gm15885	Ensembl	3	388	chr16
MM9LINCRNAEXON11145+_P1	0.0412231	2.39731	up	noncoding	MM9LINCRNAEXON11145+	mouselincRNA0756	lincRNA	9	130	chr18
ASMM9PARTA007566	0.00782277	2.39564	up	noncoding	AK142945		fantom3	4	4280	chr7
ASMM9PARTA012168	0.0124704	2.39394	up	noncoding	ENSMUST00000120291	Glns-ps1	Ensembl	3	1118	chr11
AA896286_P1	0.0196143	2.39252	up	noncoding	AA896286	humanlincRNA0653	lincRNA	9	450	chr14
ASMM9PARTA014868	0.0283619	2.38936	up	noncoding	ENSMUST00000131438	D030068K23Rik	Ensembl	3	3677	chr8
ASMM9PARTA046776	0.0135858	2.38728	up	noncoding	uc007fov.1	AK076771	UCSC_kg	2	600	chr10
ASMM9PARTA014496	0.0226398	2.38456	up	noncoding	ENSMUST00000131783	4930552P12Rik	Ensembl	3	2496	chr19
ASMM9PARTA009969	0.0342096	2.3845	up	noncoding	ENSMUST00000098492	9330175E14Rik	Ensembl	3	1197	chr8
ASMM9PARTA051446	0.0105226	2.38218	up	noncoding	uc009qow.1	AK006167	UCSC_kg	2	379	chr9
MM9LINCRNAEXON11045-_P1	0.0254125	2.37791	up	noncoding	MM9LINCRNAEXON11045-	mouselincRNA0927	lincRNA	9	1998	chr2
ASMM9PARTA044888	0.0120297	2.37518	up	noncoding	NR_015474	Gm14047	RefSeq_NR	1	1396	chr2
ASMM9PARTA014290	0.0326296	2.37451	up	noncoding	ENSMUST00000125131	2310044K18Rik	Ensembl	3	618	chr7
ASMM9PARTA004401	0.0104701	2.36398	up	noncoding	AK053168		NRED	5	1142	chr2
ASMM9PARTA012743	0.0237629	2.35877	up	noncoding	ENSMUST00000121602	Gm16412	Ensembl	3	273	chrX
MM9LINCRNAEXON11945+_P1	0.00687316	2.35807	up	noncoding	MM9LINCRNAEXON11945+	mouselincRNA0202	lincRNA	9	1053	chr10
ASMM9PARTA012104	0.00430058	2.3579	up	noncoding	ENSMUST00000120263	Gm13624	Ensembl	3	462	chr2
MM9LINCRNAEXON11571-_P1	0.00994831	2.35679	up	noncoding	MM9LINCRNAEXON11571-	mouselincRNA0391	lincRNA	9	120	chr13
ASMM9PARTA000112	0.0244793	2.35584	up	noncoding	AK004376		fantom3	4	1295	chr7
ASMM9PARTA002833	0.0448168	2.34481	up	noncoding	AK038508		fantom3	4	1528	chr13
ASMM9PARTA048120	0.00437164	2.34057	up	noncoding	uc008auz.1	AK017296	UCSC_kg	2	1011	chr17
ASMM9PARTA048120	0.00437164	2.34057	up	noncoding	uc008auz.1	AK017296	UCSC_kg	2	1011	chr17
ASMM9PARTA006152	0.0342302	2.33952	up	noncoding	AK090109		fantom3	4	1450	chr5
MM9LINCRNAEXON10486-_P1	0.0302214	2.33567	up	noncoding	MM9LINCRNAEXON10486-		lincRNA	9	1005	chr6
ASMM9PARTA013088	0.00292102	2.33107	up	noncoding	ENSMUST00000121631	Gm5843	Ensembl	3	476	chr3
ASMM9PARTA003336	0.00496332	2.33038	up	noncoding	AK042582		fantom3	4	2628	chr13
ASMM9PARTA015966	0.000278931	2.33037	up	noncoding	ENSMUST00000142937	Gm14319	Ensembl	3	703	chr2
ASMM9PARTA009567	0.0145253	2.32684	up	noncoding	CR516591		predicted	7	226	chr8
ASMM9PARTA002641	0.0273107	2.32674	up	noncoding	AK036481		fantom3	4	1857	chr6
ASMM9PARTA004986	0.039274	2.32502	up	noncoding	AK080417		fantom3	4	864	chr16
ASMM9PARTA051674	0.0111292	2.32354	up	noncoding	uc009sny.1	Rbm3	UCSC_kg	2	1234	chrX
ASMM9PARTA051674	0.0111292	2.32354	up	noncoding	uc009sny.1	Rbm3	UCSC_kg	2	1234	chrX
ASMM9PARTA051674	0.0111292	2.32354	up	noncoding	uc009sny.1	Rbm3	UCSC_kg	2	1234	chrX
ASMM9PARTA051674	0.0111292	2.32354	up	noncoding	uc009sny.1	Rbm3	UCSC_kg	2	1234	chrX
MM9LINCRNAEXON11049+_P1	0.00306668	2.32281	up	noncoding	MM9LINCRNAEXON11049+	mouselincRNA0927	lincRNA	9	466	chr2
ASMM9PARTA003513	0.0120587	2.32232	up	noncoding	AK043833		fantom3	4	1323	chr6
CUST_164_PI426409190	9.69228e-06	2.32196	up	noncoding	AK087215		fantom3	4	1400	chr7
ASMM9PARTA044853	0.00999212	2.32145	up	noncoding	NR_015566	A330023F24Rik	RefSeq_NR	1	5195	chr1
ASMM9PARTA004051	0.02507	2.31613	up	noncoding	AK048465		fantom3	4	3084	chr6
ASMM9PARTA006674	0.00693103	2.31354	up	noncoding	AK135874		fantom3	4	900	chr1
ASMM9PARTA010617	0.0414241	2.31305	up	noncoding	ENSMUST00000117277	Gm11488	Ensembl	3	863	chr4
ASMM9PARTA050815	0.0120183	2.31189	up	noncoding	uc009eff.1	AK030376	UCSC_kg	2	2271	chr6
ASMM9PARTA009811	0.0468942	2.30808	up	noncoding	ENSMUST00000072982	Gm5513	Ensembl	3	1218	chr19
ASMM9PARTA045686	0.00281079	2.30696	up	noncoding	NR_033207	2010016I18Rik	RefSeq_NR	1	1558	chr3
ASMM9PARTA045686	0.00281079	2.30696	up	noncoding	NR_033207	2010016I18Rik	RefSeq_NR	1	1558	chr3
ASMM9PARTA002292	0.0249457	2.3067	up	noncoding	AK033527		fantom3	4	2534	chrX
ASMM9PARTA050330	0.0231683	2.30247	up	noncoding	uc009ckc.1	AK135708	UCSC_kg	2	1139	chr6
ASMM9PARTA007901	0.0139567	2.30082	up	noncoding	AK155771		fantom3	4	1912	chr18
ASMM9PARTA011715	0.0137215	2.29525	up	noncoding	ENSMUST00000119476	Gm12475	Ensembl	3	1389	chr4
ASMM9PARTA002492	0.0110595	2.29467	up	noncoding	AK035015		NRED	5	1924	chr17
ASMM9PARTA002492	0.0110595	2.29467	up	noncoding	AK035015		NRED	5	1924	chr17
ASMM9PARTA010271	0.000117372	2.2868	up	noncoding	ENSMUST00000112182	Gm6435	Ensembl	3	633	chr9
ASMM9PARTA012638	0.00461912	2.28498	up	noncoding	ENSMUST00000121422	Gm15453	Ensembl	3	465	chr1
humanlincRNA1758-_P1	0.0338607	2.28139	up	noncoding	humanlincRNA1758-	humanlincRNA1758	lincRNA	9	32408	chr17
ASMM9PARTA009858	0.0484574	2.27895	up	noncoding	ENSMUST00000084759	Gm10156	Ensembl	3	1131	chr7
MM9LINCRNAEXON10543-_P1	0.0495432	2.27754	up	noncoding	MM9LINCRNAEXON10543-	mouselincRNA1183	lincRNA	9	260	chr5
ASMM9PARTA049101	0.0194493	2.27644	up	noncoding	uc008mej.1	2010106G01Rik	UCSC_kg	2	3700	chr2
ASMM9PARTA048691	0.0457321	2.27554	up	noncoding	uc008ffs.1	AK138348	UCSC_kg	2	2087	chr18
ASMM9PARTA008492	0.0231118	2.26803	up	noncoding	AK157022		fantom3	4	3334	chr2
mouselincRNA0776-_P1	0.0370656	2.26464	up	noncoding	mouselincRNA0776-	mouselincRNA0776	lincRNA	9	19747	chr18
MM9LINCRNAEXON10506+_P1	0.0397284	2.26453	up	noncoding	MM9LINCRNAEXON10506+	mouselincRNA1343	lincRNA	9	280	chr6
ASMM9PARTA009053	0.00527565	2.262	up	noncoding	BB002175		predicted	7	672	chr13
ASMM9PARTA004768	0.0229266	2.25874	up	noncoding	AK078598		fantom3	4	1117	chr4
MM9LINCRNAEXON11569+_P1	0.00127037	2.25803	up	noncoding	MM9LINCRNAEXON11569+	mouselincRNA0385	lincRNA	9	1143	chr13
MM9LINCRNAEXON11210-_P1	0.0491956	2.25798	up	noncoding	MM9LINCRNAEXON11210-	mouselincRNA0695	lincRNA	9	297	chr17
ASMM9PARTA004631	0.0219954	2.25486	up	noncoding	AK076775		fantom3	4	816	chr14
ASMM9PARTA048825	0.0204264	2.24883	up	noncoding	uc008gsi.1	AK079938	UCSC_kg	2	954	chr19
ASMM9PARTA048825	0.0204264	2.24883	up	noncoding	uc008gsi.1	AK079938	UCSC_kg	2	954	chr19
ASMM9PARTA014880	0.0113779	2.24508	up	noncoding	ENSMUST00000133945	Gm12139	Ensembl	3	375	chr11
ASMM9PARTA019004	0.0260708	2.24423	up	noncoding	ENSMUST00000165226	AC123702.1	Ensembl	3	1485	chr19
ASMM9PARTA005913	0.0392491	2.24098	up	noncoding	AK089813		fantom3	4	1221	chr7
ASMM9PARTA011295	0.00481038	2.23837	up	noncoding	ENSMUST00000118849	Gm11902	Ensembl	3	270	chr4
ASMM9PARTA014344	0.0102335	2.23694	up	noncoding	ENSMUST00000127429	Gm10371	Ensembl	3	1411	chr14
ASMM9PARTA014344	0.0102335	2.23694	up	noncoding	ENSMUST00000127429	Gm10371	Ensembl	3	1411	chr14
ASMM9PARTA014344	0.0102335	2.23694	up	noncoding	ENSMUST00000127429	Gm10371	Ensembl	3	1411	chr14
MM9LINCRNAEXON10298-_P1	0.0082483	2.23665	up	noncoding	MM9LINCRNAEXON10298-		lincRNA	9	371	chr8
ASMM9PARTA006519	0.0443539	2.23657	up	noncoding	AK134061		fantom3	4	2097	chr16
ASMM9PARTA049926	0.0454747	2.23543	up	noncoding	uc008ymw.1	Gfi1	UCSC_kg	2	2651	chr5
ASMM9PARTA004226	0.00767747	2.2291	up	noncoding	AK050937		fantom3	4	1560	chr13
ASMM9PARTA004226	0.00767747	2.2291	up	noncoding	AK050937		fantom3	4	1560	chr13
ASMM9PARTA011504	0.0160324	2.22719	up	noncoding	ENSMUST00000119005	Gm11222	Ensembl	3	738	chr4
ASMM9PARTA014413	0.0486771	2.22586	up	noncoding	ENSMUST00000129924	1700064E03Rik	Ensembl	3	840	chr11
ASMM9PARTA016997	0.000854271	2.22422	up	noncoding	ENSMUST00000151262	Gm15259	Ensembl	3	291	chrX
MM9LINCRNAEXON10903-_P1	0.0115958	2.22411	up	noncoding	MM9LINCRNAEXON10903-		lincRNA	9	156	chr3
ASMM9PARTA011868	0.0166532	2.22261	up	noncoding	ENSMUST00000119183	Gm13337	Ensembl	3	1594	chr2
ASMM9PARTA007896	0.02226	2.21847	up	noncoding	AK155120		fantom3	4	620	chr3
ASMM9PARTA007896	0.02226	2.21847	up	noncoding	AK155120		fantom3	4	620	chr3
ASMM9PARTA005723	0.0328439	2.21773	up	noncoding	AK086444		NRED	5	1384	chr5
ASMM9PARTA011219	0.0160528	2.21623	up	noncoding	ENSMUST00000118496	Gm8812	Ensembl	3	412	chr1
MM9LINCRNAEXON11302+_P1	0.0113708	2.21504	up	noncoding	MM9LINCRNAEXON11302+	mouselincRNA0654	lincRNA	9	1606	chr16
ASMM9PARTA019533	1.03217e-05	2.21379	up	noncoding	ENSMUST00000169263	AC159277.2	Ensembl	3	1902	chr17
ASMM9PARTA019533	1.03217e-05	2.21379	up	noncoding	ENSMUST00000169263	AC159277.2	Ensembl	3	1902	chr17
ASMM9PARTA019533	1.03217e-05	2.21379	up	noncoding	ENSMUST00000169263	AC159277.2	Ensembl	3	1902	chr17
ASMM9PARTA019533	1.03217e-05	2.21379	up	noncoding	ENSMUST00000169263	AC159277.2	Ensembl	3	1902	chr17
ASMM9PARTA019533	1.03217e-05	2.21379	up	noncoding	ENSMUST00000169263	AC159277.2	Ensembl	3	1902	chr17
ASMM9PARTA019533	1.03217e-05	2.21379	up	noncoding	ENSMUST00000169263	AC159277.2	Ensembl	3	1902	chr17
ASMM9PARTA019533	1.03217e-05	2.21379	up	noncoding	ENSMUST00000169263	AC159277.2	Ensembl	3	1902	chr17
ASMM9PARTA019533	1.03217e-05	2.21379	up	noncoding	ENSMUST00000169263	AC159277.2	Ensembl	3	1902	chr17
ASMM9PARTA019533	1.03217e-05	2.21379	up	noncoding	ENSMUST00000169263	AC159277.2	Ensembl	3	1902	chr17
ASMM9PARTA019533	1.03217e-05	2.21379	up	noncoding	ENSMUST00000169263	AC159277.2	Ensembl	3	1902	chr17
ASMM9PARTA019533	1.03217e-05	2.21379	up	noncoding	ENSMUST00000169263	AC159277.2	Ensembl	3	1902	chr17
ASMM9PARTA019533	1.03217e-05	2.21379	up	noncoding	ENSMUST00000169263	AC159277.2	Ensembl	3	1902	chr17
ASMM9PARTA019533	1.03217e-05	2.21379	up	noncoding	ENSMUST00000169263	AC159277.2	Ensembl	3	1902	chr17
ASMM9PARTA019533	1.03217e-05	2.21379	up	noncoding	ENSMUST00000169263	AC159277.2	Ensembl	3	1902	chr17
ASMM9PARTA019533	1.03217e-05	2.21379	up	noncoding	ENSMUST00000169263	AC159277.2	Ensembl	3	1902	chr17
ASMM9PARTA003211	0.0117917	2.21117	up	noncoding	AK041585		fantom3	4	2137	chr8
ASMM9PARTA003373	0.0388017	2.20933	up	noncoding	AK042796		fantom3	4	2230	chr6
ASMM9PARTA019154	0.0274393	2.20903	up	noncoding	ENSMUST00000168535	AC140413.1	Ensembl	3	1817	chr19
ASMM9PARTA019154	0.0274393	2.20903	up	noncoding	ENSMUST00000168535	AC140413.1	Ensembl	3	1817	chr19
ASMM9PARTA048060	0.00831065	2.20692	up	noncoding	uc007vko.1	Sema5a	UCSC_kg	2	913	chr15
ASMM9PARTA014124	0.00845026	2.20536	up	noncoding	ENSMUST00000126140	F730016J06Rik	Ensembl	3	1344	chr2
ASMM9PARTA011689	0.0167982	2.20444	up	noncoding	ENSMUST00000119440	Gm6797	Ensembl	3	512	chrX
ASMM9PARTA004403	0.0150141	2.20355	up	noncoding	AK053200		fantom3	4	1563	chr8
ASMM9PARTA047024	0.0480535	2.20204	up	noncoding	uc007pnu.1	AK045681	UCSC_kg	2	2769	chr13
ASMM9PARTA004214	0.0330572	2.19796	up	noncoding	AK050820		fantom3	4	3109	chr12
ASMM9PARTA046537	0.010694	2.19756	up	noncoding	uc007gkp.1	AK054042	UCSC_kg	2	859	chr10
ASMM9PARTA019059	0.00064527	2.19675	up	noncoding	ENSMUST00000167849	RP23-343A4.2	Ensembl	3	932	chr13
MM9LINCRNAEXON11946+_P1	0.00484319	2.19269	up	noncoding	MM9LINCRNAEXON11946+	mouselincRNA0202	lincRNA	9	588	chr10
ASMM9PARTA010764	0.015896	2.19048	up	noncoding	ENSMUST00000117649	Gm13451	Ensembl	3	592	chr2
ASMM9PARTA002747	0.00332915	2.18979	up	noncoding	AK037626		fantom3	4	2795	chr14
ASMM9PARTA015833	0.000943626	2.18914	up	noncoding	ENSMUST00000143110	Gm15086	Ensembl	3	573	chrX
ASMM9PARTA018362	0.0496189	2.18741	up	noncoding	ENSMUST00000163003	Gm16103	Ensembl	3	1279	chr1
ASMM9PARTA051556	0.0175211	2.18623	up	noncoding	uc009tru.1	AK079403	UCSC_kg	2	368	chrX
ASMM9PARTA051769	0.00329711	2.18541	up	noncoding	uc009vfd.1	NR_003632	UCSC_kg	2	9615	chrX
AI588052_P1	0.0382971	2.18443	up	noncoding	AI588052	humanlincRNA1085	lincRNA	9	428	chr6
ASMM9PARTA050147	0.000297505	2.18405	up	noncoding	uc009aor.1	AK042996	UCSC_kg	2	1055	chr5
ASMM9PARTA001690	0.0069444	2.18302	up	noncoding	AK020537		fantom3	4	1331	chr16
ASMM9PARTA050306	0.00982483	2.18026	up	noncoding	uc008wqp.1	Rint1	UCSC_kg	2	525	chr5
ASMM9PARTA047292	0.00478133	2.17969	up	noncoding	uc007nim.1	AK089514	UCSC_kg	2	2010	chr12
humanlincRNA1352-_P1	0.00517022	2.17924	up	noncoding	humanlincRNA1352-	humanlincRNA1352	lincRNA	9	9820	chr6
ASMM9PARTA019199	0.000718943	2.17843	up	noncoding	ENSMUST00000170449	RP24-162F23.2	Ensembl	3	1009	chr5
ASMM9PARTA018194	4.23447e-05	2.17834	up	noncoding	ENSMUST00000161923	Gm16025	Ensembl	3	2425	chr1
ASMM9PARTA050174	0.000228767	2.175	up	noncoding	uc008yhm.1	AK034784	UCSC_kg	2	3486	chr5
ASMM9PARTA012786	0.000817842	2.17469	up	noncoding	ENSMUST00000120670	Gm14360	Ensembl	3	393	chrX
ASMM9PARTA004747	0.0238593	2.1744	up	noncoding	AK078294		fantom3	4	1015	chr13
ASMM9PARTA016962	0.0308568	2.17337	up	noncoding	ENSMUST00000151931	Gm13583	Ensembl	3	1476	chr2
ASMM9PARTA045275	0.036153	2.17285	up	noncoding	NR_015618	A930015D03Rik	RefSeq_NR	1	800	chr17
ASMM9PARTA045275	0.036153	2.17285	up	noncoding	NR_015618	A930015D03Rik	RefSeq_NR	1	800	chr17
ASMM9PARTA005356	0.0033364	2.17265	up	noncoding	AK083360		fantom3	4	2033	chr12
ASMM9PARTA005028	0.0192054	2.1706	up	noncoding	AK080837		fantom3	4	1301	chrX
ASMM9PARTA002381	0.00940723	2.1672	up	noncoding	AK034233		fantom3	4	3386	chr13
ASMM9PARTA015019	0.00284689	2.16642	up	noncoding	ENSMUST00000134345	2210403K04Rik	Ensembl	3	449	chr11
MM9LINCRNAEXON10990-_P1	0.0380758	2.16606	up	noncoding	MM9LINCRNAEXON10990-		lincRNA	9	702	chr2
ASMM9PARTA000517	0.0228162	2.16469	up	noncoding	AK009208		fantom3	4	1546	chr2
ASMM9PARTA014861	0.00524903	2.16421	up	noncoding	ENSMUST00000130679	A530013C23Rik	Ensembl	3	2555	chr2
CUST_841_PI426073487	0.0172565	2.16322	up	noncoding	uc.362-	uc.362	UCR	10	239	chr12
ASMM9PARTA018945	0.010358	2.16243	up	noncoding	ENSMUST00000165647	RP24-318H2.3	Ensembl	3	582	chr10
ASMM9PARTA004581	0.0309926	2.16214	up	noncoding	AK076420		fantom3	4	4894	chr3
ASMM9PARTA004567	0.00363682	2.15975	up	noncoding	AK076245		fantom3	4	2408	chr19
ASMM9PARTA045742	0.0336291	2.15264	up	noncoding	NR_028425	LOC100303645	RefSeq_NR	1	2232	chr7
ASMM9PARTA010169	0.00555058	2.15214	up	noncoding	ENSMUST00000105165	2010109K11Rik	Ensembl	3	811	chr12
ASMM9PARTA019506	0.00411152	2.15144	up	noncoding	ENSMUST00000170210	AL450399.1	Ensembl	3	1020	chrX
ASMM9PARTA049758	0.00115884	2.14533	up	noncoding	uc008unk.1	BC051525	UCSC_kg	2	959	chr4
ASMM9PARTA003654	0.0317198	2.14434	up	noncoding	AK045009		fantom3	4	4472	chr14
mouselincRNA1040+_P1	0.00365214	2.14263	up	noncoding	mouselincRNA1040+	mouselincRNA1040	lincRNA	9	20625	chr3
ASMM9PARTA002947	0.015736	2.13994	up	noncoding	AK039515		fantom3	4	1701	chr3
ASMM9PARTA018221	0.00499857	2.13968	up	noncoding	ENSMUST00000161130	Gm9550	Ensembl	3	862	chr14
MM9LINCRNAEXON10483+_P1	0.0185639	2.13486	up	noncoding	MM9LINCRNAEXON10483+		lincRNA	9	1499	chr6
ASMM9PARTA045675	0.00569768	2.1346	up	noncoding	NR_028279	Pram1	RefSeq_NR	1	2286	chr17
ASMM9PARTA001656	0.0352197	2.13314	up	noncoding	AK020387		fantom3	4	1130	chr7
ASMM9PARTA045672	0.0367264	2.13074	up	noncoding	NR_028126	6330407A03Rik	RefSeq_NR	1	1850	chr4
ASMM9PARTA045672	0.0367264	2.13074	up	noncoding	NR_028126	6330407A03Rik	RefSeq_NR	1	1850	chr4
ASMM9PARTA014881	0.0385773	2.12462	up	noncoding	ENSMUST00000134140	Mir17hg	Ensembl	3	3536	chr14
ASMM9PARTA017548	0.0142973	2.12416	up	noncoding	ENSMUST00000154848	A230071N21Rik	Ensembl	3	1285	chr7
ASMM9PARTA047882	0.0136464	2.12079	up	noncoding	uc007umf.1	Slc25a37	UCSC_kg	2	4673	chr14
ASMM9PARTA018671	0.00139488	2.11615	up	noncoding	ENSMUST00000164074	RP24-318H2.2	Ensembl	3	345	chr10
ASMM9PARTA005394	0.011629	2.1116	up	noncoding	AK084040		fantom3	4	746	chr11
ASMM9PARTA005626	0.0436957	2.11112	up	noncoding	AK085599		fantom3	4	876	chr2
ASMM9PARTA045229	0.0115114	2.11035	up	noncoding	NR_015519	AI662270	RefSeq_NR	1	1408	chr11
ASMM9PARTA000475	0.0423768	2.10912	up	noncoding	AK008372		fantom3	4	394	chr6
ASMM9PARTA018620	0.0362991	2.10742	up	noncoding	ENSMUST00000161366	Gm16055	Ensembl	3	626	chr6
ASMM9PARTA013586	0.00986652	2.10683	up	noncoding	ENSMUST00000121895	Gm15989	Ensembl	3	498	chr5
ASMM9PARTA009884	0.0371328	2.10505	up	noncoding	ENSMUST00000079090	Crry-ps	Ensembl	3	483	chr8
ASMM9PARTA045725	0.00541167	2.09974	up	noncoding	NR_033616	Pldi	RefSeq_NR	1	853	chr10
ASMM9PARTA014449	0.00116592	2.09932	up	noncoding	ENSMUST00000129216	AC130697.1	Ensembl	3	2468	chr15
ASMM9PARTA011256	0.0315309	2.099	up	noncoding	ENSMUST00000118589	Gm15568	Ensembl	3	1213	chr10
MM9LINCRNAEXON10481-_P1	0.0384299	2.09823	up	noncoding	MM9LINCRNAEXON10481-		lincRNA	9	897	chr6
ASMM9PARTA015495	0.019705	2.0944	up	noncoding	ENSMUST00000136906	1700016G14Rik	Ensembl	3	863	chr13
ASMM9PARTA015891	0.0122325	2.09428	up	noncoding	ENSMUST00000140747	Gm16305	Ensembl	3	472	chr1
ASMM9PARTA015891	0.0122325	2.09428	up	noncoding	ENSMUST00000140747	Gm16305	Ensembl	3	472	chr1
CUST_43_PI426409190	0.0153366	2.09398	up	noncoding	uc009skg.1	AK163331	UCSC_kg	2	940	chrUn_random
ASMM9PARTA013041	0.0120401	2.09262	up	noncoding	ENSMUST00000121383	Gm12870	Ensembl	3	1016	chr4
ASMM9PARTA013041	0.0120401	2.09262	up	noncoding	ENSMUST00000121383	Gm12870	Ensembl	3	1016	chr4
ASMM9PARTA012885	0.0230979	2.09093	up	noncoding	ENSMUST00000120895	Gm13301	Ensembl	3	2219	chr4
MM9LINCRNAEXON12118+_P1	0.0339018	2.08996	up	noncoding	MM9LINCRNAEXON12118+		lincRNA	9	237	chr1
ASMM9PARTA006025	0.0340924	2.08913	up	noncoding	AK089315		NRED	5	3530	chr2
ASMM9PARTA005623	0.00563073	2.0891	up	noncoding	AK086020		fantom3	4	2044	chr8
MM9LINCRNAEXON10578-_P1	0.0348707	2.08812	up	noncoding	MM9LINCRNAEXON10578-	mouselincRNA1209	lincRNA	9	1760	chr5
ASMM9PARTA001420	0.0177286	2.08764	up	noncoding	AK018227		fantom3	4	1630	chr8
ASMM9PARTA001420	0.0177286	2.08764	up	noncoding	AK018227		fantom3	4	1630	chr8
ASMM9PARTA045221	0.0298547	2.0864	up	noncoding	NR_028307	Gm6524	RefSeq_NR	1	1533	chr8
ASMM9PARTA050265	0.000961496	2.08635	up	noncoding	uc008vvw.1	Pgd	UCSC_kg	2	2025	chr4
ASMM9PARTA015273	0.0364123	2.0832	up	noncoding	ENSMUST00000138207	Gm15964	Ensembl	3	2745	chr16
ASMM9PARTA015273	0.0364123	2.0832	up	noncoding	ENSMUST00000138207	Gm15964	Ensembl	3	2745	chr16
ASMM9PARTA015273	0.0364123	2.0832	up	noncoding	ENSMUST00000138207	Gm15964	Ensembl	3	2745	chr16
ASMM9PARTA008022	0.043527	2.07931	up	noncoding	AK146199		fantom3	4	1498	chr14
ASMM9PARTA003954	0.010716	2.07818	up	noncoding	AK047573		fantom3	4	3517	chr17
ASMM9PARTA003954	0.010716	2.07818	up	noncoding	AK047573		fantom3	4	3517	chr17
ASMM9PARTA016266	0.0108045	2.07811	up	noncoding	ENSMUST00000142107	Gm11626	Ensembl	3	333	chr11
humanlincRNA2486-_P1	0.0174175	2.07793	up	noncoding	humanlincRNA2486-	humanlincRNA2486	lincRNA	9	9121	chrX
ASMM9PARTA004990	0.0388217	2.07739	up	noncoding	AK080459		fantom3	4	935	chr4
ASMM9PARTA004822	0.0306443	2.07699	up	noncoding	AK079022		fantom3	4	1009	chr2
ASMM9PARTA004822	0.0306443	2.07699	up	noncoding	AK079022		fantom3	4	1009	chr2
ASMM9PARTA018045	0.00773847	2.07204	up	noncoding	ENSMUST00000160137	A730090N16Rik	Ensembl	3	627	chr3
MM9LINCRNAEXON10188-_P1	0.0135171	2.07143	up	noncoding	MM9LINCRNAEXON10188-	mouselincRNA1448	lincRNA	9	540	chr8
ASMM9PARTA017809	0.0036981	2.06871	up	noncoding	ENSMUST00000155332	Gm12592	Ensembl	3	2954	chr11
ASMM9PARTA017809	0.0036981	2.06871	up	noncoding	ENSMUST00000155332	Gm12592	Ensembl	3	2954	chr11
ASMM9PARTA003833	0.0387096	2.06664	up	noncoding	AK046569		fantom3	4	4874	chr8
ASMM9PARTA048190	0.0443378	2.06467	up	noncoding	uc008cad.1	AK140218	UCSC_kg	2	748	chr17
ASMM9PARTA048190	0.0443378	2.06467	up	noncoding	uc008cad.1	AK140218	UCSC_kg	2	748	chr17
ASMM9PARTA048190	0.0443378	2.06467	up	noncoding	uc008cad.1	AK140218	UCSC_kg	2	748	chr17
ASMM9PARTA048633	0.0128644	2.06456	up	noncoding	uc008hoj.1	Got1	UCSC_kg	2	384	chr19
ASMM9PARTA006742	0.0482342	2.06388	up	noncoding	AK136350		fantom3	4	544	chr11
ASMM9PARTA009150	0.00742724	2.06362	up	noncoding	BC100491		predicted	7	1044	chr15
ASMM9PARTA001854	0.000376482	2.06361	up	noncoding	AK028074		fantom3	4	254	chr5
ASMM9PARTA009321	0.0197394	2.06164	up	noncoding	BI557373		predicted	7	882	chr18
ASMM9PARTA046157	0.0157493	2.06013	up	noncoding	NR_036613	Srsf3	RefSeq_NR	1	3041	chr17
ASMM9PARTA004651	0.0278409	2.05967	up	noncoding	AK076901		fantom3	4	915	chr3
ASMM9PARTA051413	0.0156574	2.05894	up	noncoding	uc009oei.1	AK076733	UCSC_kg	2	896	chr9
ASMM9PARTA004585	0.0231752	2.05889	up	noncoding	AK076483		fantom3	4	1433	chr5
ASMM9PARTA012058	0.0175277	2.05845	up	noncoding	ENSMUST00000119794	Gm15081	Ensembl	3	844	chrX
MM9LINCRNAEXON11147-_P1	0.0235183	2.05722	up	noncoding	MM9LINCRNAEXON11147-	mouselincRNA0764	lincRNA	9	676	chr18
ASMM9PARTA018689	0.0347682	2.05465	up	noncoding	ENSMUST00000162347	Gm16028	Ensembl	3	890	chr1
ASMM9PARTA018689	0.0347682	2.05465	up	noncoding	ENSMUST00000162347	Gm16028	Ensembl	3	890	chr1
ASMM9PARTA012738	0.00878329	2.05464	up	noncoding	ENSMUST00000121513	Gm11385	Ensembl	3	570	chr13
CUST_136_PI426409190	0.0200958	2.05309	up	noncoding	AK015935		fantom3	4	1137	chrY_random
ASMM9PARTA017986	0.00215363	2.04906	up	noncoding	ENSMUST00000155593	Gm15279	Ensembl	3	288	chrX
ASMM9PARTA002418	0.0386267	2.04896	up	noncoding	AK034419		fantom3	4	3300	chr9
ASMM9PARTA051288	0.0200692	2.04776	up	noncoding	uc009mkc.1	4933434I20Rik	UCSC_kg	2	1695	chr8
ASMM9PARTA019345	0.0014589	2.04379	up	noncoding	ENSMUST00000170557	RP23-19C9.2	Ensembl	3	419	chr15
ASMM9PARTA045600	0.0400808	2.04258	up	noncoding	NR_028060	Samd7	RefSeq_NR	1	3076	chr3
ASMM9PARTA012239	0.00181224	2.04179	up	noncoding	ENSMUST00000120059	Gm5388	Ensembl	3	1117	chrX
ASMM9PARTA050398	0.00902793	2.04052	up	noncoding	uc009czd.1	AK043032	UCSC_kg	2	2239	chr6
ASMM9PARTA017539	0.0108243	2.03855	up	noncoding	ENSMUST00000154188	Gm15202	Ensembl	3	393	chrX
ASMM9PARTA010611	0.000185155	2.0372	up	noncoding	ENSMUST00000117103	Gm7749	Ensembl	3	635	chr6
MM9LINCRNAEXON12064-_P1	0.0204237	2.03497	up	noncoding	MM9LINCRNAEXON12064-	mouselincRNA0090	lincRNA	9	649	chr1
ASMM9PARTA003192	0.035602	2.03138	up	noncoding	AK041452		fantom3	4	1344	chr6
ASMM9PARTA007658	0.00692935	2.03058	up	noncoding	AK144500		fantom3	4	741	chr12
ASMM9PARTA010478	0.020994	2.0253	up	noncoding	ENSMUST00000116345	Gm11163	Ensembl	3	691	chr12
ASMM9PARTA018637	0.0330465	2.02514	up	noncoding	ENSMUST00000164804	RP24-234D9.2	Ensembl	3	2299	chr12
ASMM9PARTA046990	0.0207754	2.0215	up	noncoding	uc007ibl.1	Sec61g	UCSC_kg	2	396	chr11
ASMM9PARTA046990	0.0207754	2.0215	up	noncoding	uc007ibl.1	Sec61g	UCSC_kg	2	396	chr11
ASMM9PARTA046990	0.0207754	2.0215	up	noncoding	uc007ibl.1	Sec61g	UCSC_kg	2	396	chr11
ASMM9PARTA011170	0.017131	2.01757	up	noncoding	ENSMUST00000117946	Gm11618	Ensembl	3	267	chr11
ASMM9PARTA011645	0.0201654	2.01611	up	noncoding	ENSMUST00000119205	Gm15636	Ensembl	3	668	chr12
ASMM9PARTA011645	0.0201654	2.01611	up	noncoding	ENSMUST00000119205	Gm15636	Ensembl	3	668	chr12
ASMM9PARTA049051	0.0168799	2.01597	up	noncoding	uc008iec.1	Phxr1	UCSC_kg	2	279	chr2
ASMM9PARTA049051	0.0168799	2.01597	up	noncoding	uc008iec.1	Phxr1	UCSC_kg	2	279	chr2
ASMM9PARTA049051	0.0168799	2.01597	up	noncoding	uc008iec.1	Phxr1	UCSC_kg	2	279	chr2
MM9LINCRNAEXON11754+_P1	0.038335	2.01459	up	noncoding	MM9LINCRNAEXON11754+		lincRNA	9	1007	chr11
ASMM9PARTA048886	0.0241793	2.01436	up	noncoding	uc008oap.1	AK018699	UCSC_kg	2	1273	chr2
ASMM9PARTA048576	0.00304791	2.01402	up	noncoding	uc008dfx.1	AK139806	UCSC_kg	2	890	chr17
ASMM9PARTA013094	0.0106386	2.01344	up	noncoding	ENSMUST00000121143	Gm7155	Ensembl	3	1671	chrX
ASMM9PARTA049456	0.0177577	2.01046	up	noncoding	uc008ref.1	F3	UCSC_kg	2	1117	chr3
ASMM9PARTA018309	0.0377917	2.00912	up	noncoding	ENSMUST00000159890	Gas5	Ensembl	3	1066	chr1
ASMM9PARTA013198	0.0367788	2.0086	up	noncoding	ENSMUST00000122340	Gm14699	Ensembl	3	228	chrX
ASMM9PARTA013198	0.0367788	2.0086	up	noncoding	ENSMUST00000122340	Gm14699	Ensembl	3	228	chrX
ASMM9PARTA013198	0.0367788	2.0086	up	noncoding	ENSMUST00000122340	Gm14699	Ensembl	3	228	chrX
ASMM9PARTA046174	0.00630745	2.00818	up	noncoding	uc007dar.1	AK043564	UCSC_kg	2	545	chr1
ASMM9PARTA012805	0.0177788	2.00718	up	noncoding	ENSMUST00000121141	Gm3928	Ensembl	3	1307	chrX
ASMM9PARTA010437	0.0104918	2.00675	up	noncoding	ENSMUST00000113709	Cd47	Ensembl	3	1815	chr16
ASMM9PARTA044991	0.0119504	2.00663	up	noncoding	NR_015386	Six3os1	RefSeq_NR	1	1019	chr17
ASMM9PARTA049916	2.37983e-05	2.00642	up	noncoding	uc008wgl.1	AK078660	UCSC_kg	2	1855	chr4
MM9LINCRNAEXON10341+_P1	0.0140222	2.00604	up	noncoding	MM9LINCRNAEXON10341+		lincRNA	9	1256	chr7
ASMM9PARTA009576	0.000534874	2.0024	up	noncoding	ENSMUST00000061073	Gm5812	Ensembl	3	957	chr17
MM9LINCRNAEXON11113+_P1	0.0203223	2.00117	up	noncoding	MM9LINCRNAEXON11113+	mouselincRNA0828	lincRNA	9	2075	chr19
ASMM9PARTA012287	0.0204605	2.00055	up	noncoding	ENSMUST00000120414	Gm14219	Ensembl	3	288	chr2
ASMM9PARTA005257	0.00258451	2.00053	up	noncoding	AK082634		fantom3	4	3070	chr8

## Sheet: down_LPS_vs_Ctrl
# Fold Change cut-off: 2.0 # P-value cut-off: 0.05 # Condition pairs: LPS_vs_Ctrl
LPS_vs_Ctrl 2.0 fold down regulated LncRNAs
	P-value and FDR	Fold change and Regulation		Annotations
ProbeName	P-value	Fold Change	Regulation	type	seqname	GeneSymbol	source	SourceID	RNAlength	chrom
ASMM9PARTA007801	0.000834891	2226.01	down	noncoding	AK145028		fantom3	4	3037	chr8
ASMM9PARTA046598	0.00105313	163.813	down	noncoding	uc007epl.1	AK040102	UCSC_kg	2	1002	chr10
ASMM9PARTA046598	0.00105313	163.813	down	noncoding	uc007epl.1	AK040102	UCSC_kg	2	1002	chr10
ASMM9PARTA046598	0.00105313	163.813	down	noncoding	uc007epl.1	AK040102	UCSC_kg	2	1002	chr10
ASMM9PARTA000715	0.000221807	106.324	down	noncoding	AK013770		fantom3	4	618	chr4
ASMM9PARTA009128	2.12615e-05	96.6699	down	noncoding	AK166372		fantom3	4	2978	chr8
ASMM9PARTA046584	0.0173822	37.3184	down	noncoding	uc007gxl.1	AK083606	UCSC_kg	2	3520	chr10
ASMM9PARTA047044	0.000248291	28.2304	down	noncoding	uc007law.1	AK133925	UCSC_kg	2	1430	chr11
ASMM9PARTA000682	0.000677718	26.4959	down	noncoding	AK013461		fantom3	4	1838	chr17
ASMM9PARTA000455	0.0010876	19.7065	down	noncoding	AK007886		fantom3	4	531	chr17
CUST_199_PI426409190	0.000527382	17.9658	down	noncoding	AK087896		NRED	5	721	chr10
ASMM9PARTA047546	0.00080088	17.0374	down	noncoding	uc007ruk.1	AK048275	UCSC_kg	2	4748	chr13
ASMM9PARTA046213	4.50244e-05	16.2588	down	noncoding	uc007epk.1	AK083339	UCSC_kg	2	2931	chr10
ASMM9PARTA046213	4.50244e-05	16.2588	down	noncoding	uc007epk.1	AK083339	UCSC_kg	2	2931	chr10
ASMM9PARTA046213	4.50244e-05	16.2588	down	noncoding	uc007epk.1	AK083339	UCSC_kg	2	2931	chr10
ASMM9PARTA012245	0.00166647	15.1221	down	noncoding	ENSMUST00000120264	Gm15481	Ensembl	3	227	chr5
ASMM9PARTA002322	0.00871695	15.0245	down	noncoding	AK033778		fantom3	4	2101	chr11
ASMM9PARTA050058	0.0108467	14.7267	down	noncoding	uc008vvk.1	Casz1	UCSC_kg	2	1314	chr4
ASMM9PARTA050058	0.0108467	14.7267	down	noncoding	uc008vvk.1	Casz1	UCSC_kg	2	1314	chr4
MM9LINCRNAEXON10524+_P1	0.000313824	14.6281	down	noncoding	MM9LINCRNAEXON10524+		lincRNA	9	733	chr6
ASMM9PARTA005298	0.00423614	14.505	down	noncoding	AK082177		fantom3	4	1988	chr9
ASMM9PARTA049260	0.0130332	14.4842	down	noncoding	uc008kjz.1	AK015373	UCSC_kg	2	1443	chr2
ASMM9PARTA001936	0.00431315	13.6967	down	noncoding	AK029213		fantom3	4	1259	chr19
ASMM9PARTA049063	0.00805072	13.4295	down	noncoding	uc008lfv.1	Tspan18	UCSC_kg	2	3702	chr2
ASMM9PARTA003556	0.00029878	13.1639	down	noncoding	AK044208		fantom3	4	1520	chr10
ASMM9PARTA048031	0.000320718	13.0339	down	noncoding	uc007wwi.1	AK020235	UCSC_kg	2	973	chr15
ASMM9PARTA047033	0.00667645	12.084	down	noncoding	uc007jki.1	AK043365	UCSC_kg	2	1011	chr11
ASMM9PARTA014763	0.000155676	11.7675	down	noncoding	ENSMUST00000131216	9630013D21Rik	Ensembl	3	1875	chr4
ASMM9PARTA015125	0.0477268	11.6157	down	noncoding	ENSMUST00000136117	2610027K06Rik	Ensembl	3	879	chr11
ASMM9PARTA015125	0.0477268	11.6157	down	noncoding	ENSMUST00000136117	2610027K06Rik	Ensembl	3	879	chr11
ASMM9PARTA015125	0.0477268	11.6157	down	noncoding	ENSMUST00000136117	2610027K06Rik	Ensembl	3	879	chr11
ASMM9PARTA015125	0.0477268	11.6157	down	noncoding	ENSMUST00000136117	2610027K06Rik	Ensembl	3	879	chr11
ASMM9PARTA003745	0.0139344	11.4485	down	noncoding	AK045829		fantom3	4	1825	chr5
ASMM9PARTA045718	4.705e-05	11.0563	down	noncoding	NR_033544	Gm14812	RefSeq_NR	1	1795	chrX
ASMM9PARTA049324	0.000962298	11.0054	down	noncoding	uc008lfw.1	Tspan18	UCSC_kg	2	619	chr2
ASMM9PARTA001625	9.37514e-06	10.7705	down	noncoding	AK020191		fantom3	4	725	chr10
ASMM9PARTA048771	7.05829e-05	10.731	down	noncoding	uc008hbo.1	Smarca2	UCSC_kg	2	5961	chr19
ASMM9PARTA048771	7.05829e-05	10.731	down	noncoding	uc008hbo.1	Smarca2	UCSC_kg	2	5961	chr19
ASMM9PARTA005240	0.00212673	10.6317	down	noncoding	AK082558		fantom3	4	3737	chr11
humanlincRNA2271-_P1	0.00414314	10.4956	down	noncoding	humanlincRNA2271-	humanlincRNA2271	lincRNA	9	18271	chr15
ASMM9PARTA006436	0.000400328	9.70639	down	noncoding	AK133268		fantom3	4	2871	chr17
ASMM9PARTA001163	1.36224e-05	9.60877	down	noncoding	AK016344		fantom3	4	1050	chr6
MM9LINCRNAEXON10122-_P1	0.000863428	9.59418	down	noncoding	MM9LINCRNAEXON10122-	mouselincRNA1557	lincRNA	9	2467	chr9
MM9LINCRNAEXON11591-_P1	0.033497	9.48314	down	noncoding	MM9LINCRNAEXON11591-	mouselincRNA0414	lincRNA	9	990	chr13
ASMM9PARTA046763	0.0158377	9.4243	down	noncoding	uc007kry.1	AK011568	UCSC_kg	2	879	chr11
ASMM9PARTA046763	0.0158377	9.4243	down	noncoding	uc007kry.1	AK011568	UCSC_kg	2	879	chr11
ASMM9PARTA046763	0.0158377	9.4243	down	noncoding	uc007kry.1	AK011568	UCSC_kg	2	879	chr11
ASMM9PARTA046763	0.0158377	9.4243	down	noncoding	uc007kry.1	AK011568	UCSC_kg	2	879	chr11
ASMM9PARTA006178	0.0129511	9.41059	down	noncoding	AK090267		fantom3	4	1567	chr12
ASMM9PARTA013982	0.00321446	9.0747	down	noncoding	ENSMUST00000124439	Gm14207	Ensembl	3	552	chr2
ASMM9PARTA045938	0.00856836	8.97127	down	noncoding	NR_033459	LOC668917	RefSeq_NR	1	1079	chr2
CUST_489_PI426073487	0.00855091	8.67374	down	noncoding	uc.8-	uc.8	UCR	10	216	chr4
CUST_489_PI426073487	0.00855091	8.67374	down	noncoding	uc.8-	uc.8	UCR	10	216	chr4
ASMM9PARTA014133	0.0192398	8.62037	down	noncoding	ENSMUST00000127391	9630013D21Rik	Ensembl	3	492	chr4
ASMM9PARTA051705	0.00575422	8.59563	down	noncoding	uc009spp.1	AK156771	UCSC_kg	2	876	chrX
MM9LINCRNAEXON10346-_P1	0.00864321	8.28732	down	noncoding	MM9LINCRNAEXON10346-	mouselincRNA1394	lincRNA	9	90	chr7
ASMM9PARTA050566	7.82896e-05	8.24529	down	noncoding	uc009cqb.1	cml3	UCSC_kg	2	1792	chr6
ASMM9PARTA050566	7.82896e-05	8.24529	down	noncoding	uc009cqb.1	cml3	UCSC_kg	2	1792	chr6
ASMM9PARTA016506	0.000794397	7.89191	down	noncoding	ENSMUST00000147929	Gm14207	Ensembl	3	819	chr2
ASMM9PARTA045773	0.00604195	7.79734	down	noncoding	uc007aev.1	AK149000	UCSC_kg	2	2257	chr1
ASMM9PARTA048273	0.0381013	7.75109	down	noncoding	uc007xss.1	AK038079	UCSC_kg	2	1392	chr15
MM9LINCRNAEXON11639-_P1	0.000220793	7.7175	down	noncoding	MM9LINCRNAEXON11639-		lincRNA	9	672	chr13
ASMM9PARTA000553	0.0168848	7.71333	down	noncoding	AK010009		fantom3	4	839	chr1
ASMM9PARTA048378	0.0189419	7.64616	down	noncoding	uc008ezf.1	AK016016	UCSC_kg	2	708	chr18
MM9LINCRNAEXON10277-_P1	0.00349156	7.60791	down	noncoding	MM9LINCRNAEXON10277-	mouselincRNA1493	lincRNA	9	463	chr8
ASMM9PARTA005599	0.00396442	7.59617	down	noncoding	AK085773		fantom3	4	1105	chr11
ASMM9PARTA007813	0.024171	7.52115	down	noncoding	AK149710		fantom3	4	3146	chr11
ASMM9PARTA002643	0.0492952	7.51723	down	noncoding	AK036498		fantom3	4	3850	chr15
ASMM9PARTA046745	0.0160525	7.51021	down	noncoding	uc007guo.1	AK043075	UCSC_kg	2	583	chr10
ASMM9PARTA002455	0.00312574	7.45597	down	noncoding	AK034684		fantom3	4	2355	chr8
ASMM9PARTA004499	5.27261e-05	7.45425	down	noncoding	AK054077		fantom3	4	2421	chr4
ASMM9PARTA013976	0.00669713	7.44713	down	noncoding	ENSMUST00000123905	Gm15742	Ensembl	3	659	chr16
ASMM9PARTA005519	0.0247972	7.38864	down	noncoding	AK084346		fantom3	4	1406	chr16
ASMM9PARTA050769	0.000343436	7.37265	down	noncoding	uc009bmk.1	AK020835	UCSC_kg	2	5104	chr6
ASMM9PARTA016224	0.0161869	7.37263	down	noncoding	ENSMUST00000144703	4930412C18Rik	Ensembl	3	2018	chr4
ASMM9PARTA002196	0.00347322	7.30123	down	noncoding	AK032435		fantom3	4	2443	chr16
ASMM9PARTA015208	0.000339236	7.27613	down	noncoding	ENSMUST00000132986	Gm12326	Ensembl	3	618	chr11
ASMM9PARTA014507	0.005409	7.25511	down	noncoding	ENSMUST00000128804	Gm15941	Ensembl	3	558	chr15
ASMM9PARTA014507	0.005409	7.25511	down	noncoding	ENSMUST00000128804	Gm15941	Ensembl	3	558	chr15
ASMM9PARTA014507	0.005409	7.25511	down	noncoding	ENSMUST00000128804	Gm15941	Ensembl	3	558	chr15
ASMM9PARTA014507	0.005409	7.25511	down	noncoding	ENSMUST00000128804	Gm15941	Ensembl	3	558	chr15
ASMM9PARTA006449	0.002042	7.14858	down	noncoding	AK134895		fantom3	4	1799	chr7
ASMM9PARTA015362	0.000186942	7.04359	down	noncoding	ENSMUST00000136305	Gm15942	Ensembl	3	810	chr15
ASMM9PARTA015362	0.000186942	7.04359	down	noncoding	ENSMUST00000136305	Gm15942	Ensembl	3	810	chr15
MM9LINCRNAEXON10275-_P1	0.00143182	7.04358	down	noncoding	MM9LINCRNAEXON10275-	mouselincRNA1493	lincRNA	9	328	chr8
ASMM9PARTA046084	0.017544	6.97815	down	noncoding	NR_037693	2700046A07Rik	RefSeq_NR	1	2151	chr18
MM9LINCRNAEXON11537-_P1	0.0150745	6.9769	down	noncoding	MM9LINCRNAEXON11537-	mouselincRNA0380	lincRNA	9	178	chr13
ASMM9PARTA006981	0.033542	6.94822	down	noncoding	AK140925		fantom3	4	2937	chr13
ASMM9PARTA050219	0.047645	6.91277	down	noncoding	uc008ysa.1	Ttc28	UCSC_kg	2	5995	chr5
ASMM9PARTA007513	0.00467975	6.84805	down	noncoding	AK148951		fantom3	4	1491	chr3
ASMM9PARTA005733	0.000408948	6.8234	down	noncoding	AK086635		fantom3	4	1313	chr5
ASMM9PARTA005726	0.0103716	6.69013	down	noncoding	AK086486		fantom3	4	3122	chr7
MM9LINCRNAEXON11782-_P1	0.00279466	6.6705	down	noncoding	MM9LINCRNAEXON11782-		lincRNA	9	97	chr11
ASMM9PARTA000637	0.000187632	6.66207	down	noncoding	AK012749		fantom3	4	2350	chr6
ASMM9PARTA014346	0.0117399	6.64403	down	noncoding	ENSMUST00000127817	Gm15326	Ensembl	3	319	chr13
ASMM9PARTA047938	0.00263155	6.55531	down	noncoding	uc007zfq.1	AK082117	UCSC_kg	2	2634	chr16
ASMM9PARTA046425	0.000390002	6.53894	down	noncoding	uc007fms.1	AK029407	UCSC_kg	2	1082	chr10
ASMM9PARTA046425	0.000390002	6.53894	down	noncoding	uc007fms.1	AK029407	UCSC_kg	2	1082	chr10
ASMM9PARTA046425	0.000390002	6.53894	down	noncoding	uc007fms.1	AK029407	UCSC_kg	2	1082	chr10
ASMM9PARTA046425	0.000390002	6.53894	down	noncoding	uc007fms.1	AK029407	UCSC_kg	2	1082	chr10
ASMM9PARTA046425	0.000390002	6.53894	down	noncoding	uc007fms.1	AK029407	UCSC_kg	2	1082	chr10
ASMM9PARTA046425	0.000390002	6.53894	down	noncoding	uc007fms.1	AK029407	UCSC_kg	2	1082	chr10
ASMM9PARTA046425	0.000390002	6.53894	down	noncoding	uc007fms.1	AK029407	UCSC_kg	2	1082	chr10
ASMM9PARTA019346	0.00140735	6.51513	down	noncoding	ENSMUST00000170611	9630013D21Rik	Ensembl	3	1875	chr4
ASMM9PARTA005100	0.0116202	6.50974	down	noncoding	AK080460		fantom3	4	3096	chr7
ASMM9PARTA018479	0.00630188	6.4956	down	noncoding	ENSMUST00000160954	Gm16339	Ensembl	3	929	chr12
ASMM9PARTA003193	0.0422834	6.48875	down	noncoding	AK041454		fantom3	4	2143	chr7
ASMM9PARTA005931	0.0369194	6.46391	down	noncoding	AK086689		fantom3	4	2736	chr7
MM9LINCRNAEXON11294+_P1	0.0017791	6.44056	down	noncoding	MM9LINCRNAEXON11294+	mouselincRNA0646	lincRNA	9	217	chr16
ASMM9PARTA045232	0.0124203	6.43309	down	noncoding	NR_015611	2700086A05Rik	RefSeq_NR	1	836	chr6
ASMM9PARTA045232	0.0124203	6.43309	down	noncoding	NR_015611	2700086A05Rik	RefSeq_NR	1	836	chr6
ASMM9PARTA045232	0.0124203	6.43309	down	noncoding	NR_015611	2700086A05Rik	RefSeq_NR	1	836	chr6
ASMM9PARTA009016	0.00630326	6.41555	down	noncoding	AK163524		NRED	5	1014	chr8
ASMM9PARTA047358	0.00707328	6.39046	down	noncoding	uc007mzr.1	AK050516	UCSC_kg	2	1194	chr12
ASMM9PARTA047358	0.00707328	6.39046	down	noncoding	uc007mzr.1	AK050516	UCSC_kg	2	1194	chr12
humanlincRNA0953+_P1	0.021199	6.37216	down	noncoding	humanlincRNA0953+	humanlincRNA0953	lincRNA	9	2718	chr1
ASMM9PARTA050760	0.0120771	6.35282	down	noncoding	uc009gyt.1	Saal1	UCSC_kg	2	3000	chr7
ASMM9PARTA047269	0.000234983	6.33294	down	noncoding	uc007oyk.1	BC078436	UCSC_kg	2	5121	chr12
ASMM9PARTA006526	0.00617743	6.28221	down	noncoding	AK134520		fantom3	4	2220	chr6
ASMM9PARTA046982	0.0206991	6.18475	down	noncoding	uc007oua.1	AK047676	UCSC_kg	2	2101	chr12
ASMM9PARTA050083	0.021632	6.18038	down	noncoding	uc008yqy.1	AK041600	UCSC_kg	2	1213	chr5
BG084983_P1	0.00114482	6.16855	down	noncoding	BG084983	humanlincRNA0326	lincRNA	9	617	chr7
MM9LINCRNAEXON11534+_P1	0.0141578	6.16001	down	noncoding	MM9LINCRNAEXON11534+	mouselincRNA0380	lincRNA	9	649	chr13
ASMM9PARTA007394	0.0187291	6.12761	down	noncoding	AK142186		fantom3	4	2323	chr15
ASMM9PARTA002329	0.0122556	6.1187	down	noncoding	AK033836		fantom3	4	1402	chr9
ASMM9PARTA007359	0.0182218	6.07607	down	noncoding	AK142640		fantom3	4	2199	chr6
ASMM9PARTA018277	6.62416e-05	6.00761	down	noncoding	ENSMUST00000159309	9230117E06Rik	Ensembl	3	497	chr16
ASMM9PARTA047206	0.00474236	5.98566	down	noncoding	uc007pyj.1	AK012007	UCSC_kg	2	1179	chr13
ASMM9PARTA045343	0.0175453	5.93453	down	noncoding	NR_015515	6430562O15Rik	RefSeq_NR	1	1723	chr13
ASMM9PARTA017486	0.000454202	5.92682	down	noncoding	ENSMUST00000154798	2810433D01Rik	Ensembl	3	1045	chr11
ASMM9PARTA015294	0.00938432	5.88755	down	noncoding	ENSMUST00000136503	Gm4876	Ensembl	3	424	chr6
MM9LINCRNAEXON11532+_P1	0.00974493	5.87329	down	noncoding	MM9LINCRNAEXON11532+	mouselincRNA0380	lincRNA	9	76	chr13
ASMM9PARTA014587	0.00606063	5.83756	down	noncoding	ENSMUST00000130199	1110050K14Rik	Ensembl	3	2380	chr8
ASMM9PARTA013941	0.00869073	5.83355	down	noncoding	ENSMUST00000122834	A330076H08Rik	Ensembl	3	2510	chr7
ASMM9PARTA004339	0.0449249	5.80362	down	noncoding	AK052538		fantom3	4	2529	chr14
ASMM9PARTA004675	0.0402719	5.76907	down	noncoding	AK077230		fantom3	4	1729	chr17
MM9LINCRNAEXON10277+_P1	3.95854e-05	5.76734	down	noncoding	MM9LINCRNAEXON10277+	mouselincRNA1493	lincRNA	9	463	chr8
MM9LINCRNAEXON12112-_P1	0.00474127	5.72225	down	noncoding	MM9LINCRNAEXON12112-		lincRNA	9	487	chr1
ASMM9PARTA015729	0.000879274	5.70574	down	noncoding	ENSMUST00000140673	2610027K06Rik	Ensembl	3	2076	chr11
ASMM9PARTA015729	0.000879274	5.70574	down	noncoding	ENSMUST00000140673	2610027K06Rik	Ensembl	3	2076	chr11
ASMM9PARTA015729	0.000879274	5.70574	down	noncoding	ENSMUST00000140673	2610027K06Rik	Ensembl	3	2076	chr11
ASMM9PARTA015729	0.000879274	5.70574	down	noncoding	ENSMUST00000140673	2610027K06Rik	Ensembl	3	2076	chr11
MM9LINCRNAEXON11541-_P1	4.27604e-05	5.70057	down	noncoding	MM9LINCRNAEXON11541-	mouselincRNA0380	lincRNA	9	1282	chr13
ASMM9PARTA005494	0.00754888	5.69065	down	noncoding	AK084458		fantom3	4	1369	chr4
ASMM9PARTA004166	8.56793e-05	5.67457	down	noncoding	AK050092		fantom3	4	1753	chr6
ASMM9PARTA045141	0.0137408	5.60919	down	noncoding	NR_027890	5031426D15Rik	RefSeq_NR	1	6021	chr2
ASMM9PARTA045141	0.0137408	5.60919	down	noncoding	NR_027890	5031426D15Rik	RefSeq_NR	1	6021	chr2
ASMM9PARTA045141	0.0137408	5.60919	down	noncoding	NR_027890	5031426D15Rik	RefSeq_NR	1	6021	chr2
ASMM9PARTA045141	0.0137408	5.60919	down	noncoding	NR_027890	5031426D15Rik	RefSeq_NR	1	6021	chr2
ASMM9PARTA045141	0.0137408	5.60919	down	noncoding	NR_027890	5031426D15Rik	RefSeq_NR	1	6021	chr2
ASMM9PARTA015919	0.00815146	5.555	down	noncoding	ENSMUST00000141440	Gm15687	Ensembl	3	269	chr6
ASMM9PARTA051404	0.000263735	5.49013	down	noncoding	uc009mlp.1	AK008705	UCSC_kg	2	627	chr8
ASMM9PARTA046389	1.66919e-05	5.48998	down	noncoding	uc007epr.1	AK033378	UCSC_kg	2	2198	chr10
ASMM9PARTA048468	0.00141063	5.48431	down	noncoding	uc008bys.1	Adamts10	UCSC_kg	2	3010	chr17
ASMM9PARTA018771	0.0176003	5.47736	down	noncoding	ENSMUST00000163674	Gm10575	Ensembl	3	622	chr7
ASMM9PARTA014071	0.00244784	5.47405	down	noncoding	ENSMUST00000128563	Gm13028	Ensembl	3	277	chr4
ASMM9PARTA000935	0.000775864	5.44077	down	noncoding	AK015396		predicted	7	589	chr15
ASMM9PARTA000935	0.000775864	5.44077	down	noncoding	AK015396		predicted	7	589	chr15
ASMM9PARTA000935	0.000775864	5.44077	down	noncoding	AK015396		predicted	7	589	chr15
ASMM9PARTA000935	0.000775864	5.44077	down	noncoding	AK015396		predicted	7	589	chr15
ASMM9PARTA051466	0.00324798	5.44035	down	noncoding	uc009nrl.1	AK087264	UCSC_kg	2	2380	chr8
ASMM9PARTA018605	0.0373002	5.42372	down	noncoding	ENSMUST00000163675	4933431E20Rik	Ensembl	3	503	chr3
ASMM9PARTA003541	0.00221596	5.42355	down	noncoding	AK044112		fantom3	4	755	chr8
ASMM9PARTA005249	0.0442252	5.42326	down	noncoding	AK081905		fantom3	4	2277	chr10
ASMM9PARTA000702	0.00735949	5.41835	down	noncoding	AK013616		fantom3	4	687	chr7
ASMM9PARTA008605	0.0263613	5.4074	down	noncoding	AK157341		fantom3	4	1478	chr9
ASMM9PARTA000755	0.00721123	5.3836	down	noncoding	AK014219		fantom3	4	248	chr6
ASMM9PARTA047900	0.00874007	5.33492	down	noncoding	uc007xjc.1	Prickle1	UCSC_kg	2	430	chr15
ASMM9PARTA015579	0.0095963	5.33417	down	noncoding	ENSMUST00000138763	4933439C10Rik	Ensembl	3	2624	chr11
ASMM9PARTA015579	0.0095963	5.33417	down	noncoding	ENSMUST00000138763	4933439C10Rik	Ensembl	3	2624	chr11
ASMM9PARTA004928	0.0426353	5.29632	down	noncoding	AK080099		fantom3	4	1310	chr16
ASMM9PARTA007985	0.017605	5.28735	down	noncoding	AK145054		fantom3	4	1171	chr16
ASMM9PARTA015876	0.00693227	5.28551	down	noncoding	ENSMUST00000139119	Gm12454	Ensembl	3	978	chr4
ASMM9PARTA049267	0.0178216	5.2839	down	noncoding	uc008nfx.1	AK078772	UCSC_kg	2	3179	chr2
ASMM9PARTA003372	0.00202253	5.26626	down	noncoding	AK042795		fantom3	4	1017	chr9
ASMM9PARTA006004	0.0160616	5.2525	down	noncoding	AK086961		fantom3	4	2566	chr6
ASMM9PARTA045774	0.00697936	5.2287	down	noncoding	uc007ago.1	AK009214	UCSC_kg	2	561	chr1
ASMM9PARTA051106	0.0428153	5.22328	down	noncoding	uc009mix.1	AK083190	UCSC_kg	2	5021	chr8
ASMM9PARTA007082	0.0070424	5.21043	down	noncoding	AK138949		fantom3	4	1023	chr7
ASMM9PARTA045306	2.96643e-05	5.19262	down	noncoding	NR_026688	2010001M06Rik	RefSeq_NR	1	519	chr5
ASMM9PARTA045306	2.96643e-05	5.19262	down	noncoding	NR_026688	2010001M06Rik	RefSeq_NR	1	519	chr5
ASMM9PARTA045950	0.000381932	5.18812	down	noncoding	NR_037708	Adamts10	RefSeq_NR	1	4070	chr17
MM9LINCRNAEXON11542-_P1	0.00489844	5.16559	down	noncoding	MM9LINCRNAEXON11542-	mouselincRNA0380	lincRNA	9	78	chr13
MM9LINCRNAEXON10052-_P1	0.000179118	5.15495	down	noncoding	MM9LINCRNAEXON10052-	mouselincRNA1654	lincRNA	9	734	chrX
ASMM9PARTA003992	0.00212765	5.15363	down	noncoding	AK047865		fantom3	4	3562	chr10
ASMM9PARTA004954	0.0115005	5.14214	down	noncoding	AK079970		fantom3	4	1291	chr16
ASMM9PARTA047032	0.0404241	5.14203	down	noncoding	uc007jdh.1	AK162965	UCSC_kg	2	2859	chr11
ASMM9PARTA001940	0.00263709	5.10928	down	noncoding	AK029232		fantom3	4	3387	chr4
ASMM9PARTA050289	0.000273915	5.08906	down	noncoding	uc008zxj.1	AK008014	UCSC_kg	2	576	chr5
ASMM9PARTA050289	0.000273915	5.08906	down	noncoding	uc008zxj.1	AK008014	UCSC_kg	2	576	chr5
ASMM9PARTA046052	0.00323333	5.08728	down	noncoding	NR_037707	Adamts10	RefSeq_NR	1	4053	chr17
CUST_485_PI426073487	0.0015906	5.08616	down	noncoding	uc.4-	uc.4	UCR	10	359	chr4
CUST_485_PI426073487	0.0015906	5.08616	down	noncoding	uc.4-	uc.4	UCR	10	359	chr4
ASMM9PARTA006626	0.012617	5.08292	down	noncoding	AK134823		fantom3	4	2275	chr3
ASMM9PARTA045615	0.0299604	5.06378	down	noncoding	NR_033299	9530091C08Rik	RefSeq_NR	1	7977	chr9
ASMM9PARTA005168	0.00154606	5.02807	down	noncoding	AK080547		fantom3	4	1265	chr17
ASMM9PARTA016553	0.00468728	5.02387	down	noncoding	ENSMUST00000145794	Gm15663	Ensembl	3	3200	chr10
ASMM9PARTA013546	0.00297054	5.02307	down	noncoding	ENSMUST00000123777	Gm15941	Ensembl	3	674	chr15
ASMM9PARTA013546	0.00297054	5.02307	down	noncoding	ENSMUST00000123777	Gm15941	Ensembl	3	674	chr15
ASMM9PARTA013546	0.00297054	5.02307	down	noncoding	ENSMUST00000123777	Gm15941	Ensembl	3	674	chr15
ASMM9PARTA013546	0.00297054	5.02307	down	noncoding	ENSMUST00000123777	Gm15941	Ensembl	3	674	chr15
ASMM9PARTA007794	0.000864441	4.97295	down	noncoding	AK143731		fantom3	4	2837	chr18
ASMM9PARTA007794	0.000864441	4.97295	down	noncoding	AK143731		fantom3	4	2837	chr18
ASMM9PARTA002900	0.0226377	4.93604	down	noncoding	AK039250		fantom3	4	549	chr12
ASMM9PARTA004171	0.000588842	4.92606	down	noncoding	AK050153		fantom3	4	891	chr1
ASMM9PARTA004171	0.000588842	4.92606	down	noncoding	AK050153		fantom3	4	891	chr1
ASMM9PARTA004171	0.000588842	4.92606	down	noncoding	AK050153		fantom3	4	891	chr1
ASMM9PARTA004171	0.000588842	4.92606	down	noncoding	AK050153		fantom3	4	891	chr1
ASMM9PARTA004171	0.000588842	4.92606	down	noncoding	AK050153		fantom3	4	891	chr1
ASMM9PARTA007954	0.00194922	4.92557	down	noncoding	AK144940		fantom3	4	1758	chr3
ASMM9PARTA007954	0.00194922	4.92557	down	noncoding	AK144940		fantom3	4	1758	chr3
ASMM9PARTA002587	0.00165991	4.90257	down	noncoding	AK035926		fantom3	4	3377	chr7
ASMM9PARTA001898	0.00229364	4.88236	down	noncoding	AK028675		fantom3	4	3934	chr13
CUST_135_PI426073487	0.0376682	4.87597	down	noncoding	uc.137+	uc.137	UCR	10	385	chr3
ASMM9PARTA017267	7.84606e-05	4.86935	down	noncoding	ENSMUST00000152230	Gm13816	Ensembl	3	715	chr2
ASMM9PARTA014711	0.0439172	4.86725	down	noncoding	ENSMUST00000133144	Fam150a	Ensembl	3	733	chr1
ASMM9PARTA045583	0.0019977	4.86171	down	noncoding	NR_030721	9130206I24Rik	RefSeq_NR	1	2876	chr4
MM9LINCRNAEXON10276-_P1	0.0016526	4.85904	down	noncoding	MM9LINCRNAEXON10276-	mouselincRNA1493	lincRNA	9	172	chr8
ASMM9PARTA002116	0.0407763	4.85406	down	noncoding	AK031323		fantom3	4	3479	chr6
MM9LINCRNAEXON10675-_P1	0.00234288	4.84376	down	noncoding	MM9LINCRNAEXON10675-	mouselincRNA1108	lincRNA	9	1688	chr4
ASMM9PARTA045358	0.0166779	4.82694	down	noncoding	NR_027984	2810025M15Rik	RefSeq_NR	1	1194	chr1
BX522903_P1	0.0229559	4.81748	down	noncoding	BX522903	humanlincRNA0731	lincRNA	9	543	chr12
ASMM9PARTA005452	0.0455341	4.81139	down	noncoding	AK084824		fantom3	4	1483	chr8
ASMM9PARTA003752	0.0110694	4.79394	down	noncoding	AK045860		fantom3	4	2553	chr12
MM9LINCRNAEXON10273-_P1	0.000506843	4.78574	down	noncoding	MM9LINCRNAEXON10273-	mouselincRNA1493	lincRNA	9	605	chr8
ASMM9PARTA000382	0.0280592	4.76197	down	noncoding	AK007007		fantom3	4	1309	chr8
ASMM9PARTA048025	0.0039677	4.75258	down	noncoding	uc007vwv.1	AK076851	UCSC_kg	2	674	chr15
ASMM9PARTA049097	0.0167421	4.75098	down	noncoding	uc008lwr.1	mKIAA1300	UCSC_kg	2	7427	chr2
ASMM9PARTA014168	0.00721222	4.74581	down	noncoding	ENSMUST00000126635	9630013D21Rik	Ensembl	3	431	chr4
ASMM9PARTA002973	0.0332608	4.73635	down	noncoding	AK039660		fantom3	4	981	chr6
MM9LINCRNAEXON11061-_P1	0.0163019	4.72656	down	noncoding	MM9LINCRNAEXON11061-	mouselincRNA0945	lincRNA	9	841	chr2
CB202423_P1	0.0104195	4.72468	down	noncoding	CB202423	humanlincRNA1613	lincRNA	9	630	chr3
ASMM9PARTA006590	0.0305196	4.71439	down	noncoding	AK134773		fantom3	4	2520	chr7
ASMM9PARTA009391	0.0264557	4.68658	down	noncoding	ENSMUST00000050671	4930426D05Rik	Ensembl	3	1618	chr18
ASMM9PARTA001537	0.0311761	4.66846	down	noncoding	AK019603		fantom3	4	837	chr12
ASMM9PARTA050586	0.000621329	4.66105	down	noncoding	uc009jeh.1	Scube2	UCSC_kg	2	2918	chr7
ASMM9PARTA017652	5.26596e-05	4.65807	down	noncoding	ENSMUST00000155549	Gm16953	Ensembl	3	2432	chr11
ASMM9PARTA017652	5.26596e-05	4.65807	down	noncoding	ENSMUST00000155549	Gm16953	Ensembl	3	2432	chr11
ASMM9PARTA017652	5.26596e-05	4.65807	down	noncoding	ENSMUST00000155549	Gm16953	Ensembl	3	2432	chr11
ASMM9PARTA017652	5.26596e-05	4.65807	down	noncoding	ENSMUST00000155549	Gm16953	Ensembl	3	2432	chr11
ASMM9PARTA017652	5.26596e-05	4.65807	down	noncoding	ENSMUST00000155549	Gm16953	Ensembl	3	2432	chr11
ASMM9PARTA017652	5.26596e-05	4.65807	down	noncoding	ENSMUST00000155549	Gm16953	Ensembl	3	2432	chr11
ASMM9PARTA017652	5.26596e-05	4.65807	down	noncoding	ENSMUST00000155549	Gm16953	Ensembl	3	2432	chr11
ASMM9PARTA017652	5.26596e-05	4.65807	down	noncoding	ENSMUST00000155549	Gm16953	Ensembl	3	2432	chr11
ASMM9PARTA017652	5.26596e-05	4.65807	down	noncoding	ENSMUST00000155549	Gm16953	Ensembl	3	2432	chr11
ASMM9PARTA017652	5.26596e-05	4.65807	down	noncoding	ENSMUST00000155549	Gm16953	Ensembl	3	2432	chr11
ASMM9PARTA017652	5.26596e-05	4.65807	down	noncoding	ENSMUST00000155549	Gm16953	Ensembl	3	2432	chr11
ASMM9PARTA017652	5.26596e-05	4.65807	down	noncoding	ENSMUST00000155549	Gm16953	Ensembl	3	2432	chr11
ASMM9PARTA017652	5.26596e-05	4.65807	down	noncoding	ENSMUST00000155549	Gm16953	Ensembl	3	2432	chr11
ASMM9PARTA014850	0.00452597	4.63295	down	noncoding	ENSMUST00000133147	4930511M06Rik	Ensembl	3	552	chr18
ASMM9PARTA046792	0.012546	4.61499	down	noncoding	uc007icp.1	AK144295	UCSC_kg	2	718	chr11
ASMM9PARTA046792	0.012546	4.61499	down	noncoding	uc007icp.1	AK144295	UCSC_kg	2	718	chr11
ASMM9PARTA001618	0.0218169	4.60669	down	noncoding	AK020106		fantom3	4	802	chr11
ASMM9PARTA003525	0.0246811	4.57526	down	noncoding	AK043993		fantom3	4	2235	chr7
ASMM9PARTA050418	0.00401013	4.56015	down	noncoding	uc009bfw.1	AF217545	UCSC_kg	2	2769	chr6
AW824352_P1	0.0242922	4.5532	down	noncoding	AW824352	humanlincRNA2251	lincRNA	9	497	chr15
ASMM9PARTA016979	0.0141291	4.53693	down	noncoding	ENSMUST00000149213	1110050K14Rik	Ensembl	3	1092	chr8
ASMM9PARTA002814	0.000330944	4.53448	down	noncoding	AK038388		fantom3	4	1560	chr1
ASMM9PARTA016466	0.00456113	4.52489	down	noncoding	ENSMUST00000146820	Gm15250	Ensembl	3	424	chrX
ASMM9PARTA003170	0.000107546	4.5231	down	noncoding	AK041193		fantom3	4	3586	chr5
ASMM9PARTA014638	5.97042e-05	4.51734	down	noncoding	ENSMUST00000131846	Gm12963	Ensembl	3	783	chr4
ASMM9PARTA012317	0.000350036	4.51494	down	noncoding	ENSMUST00000120631	Gm14057	Ensembl	3	482	chr2
BF162345_P1	0.0168924	4.49455	down	noncoding	BF162345	mouselincRNA0727	lincRNA	9	776	chr17
ASMM9PARTA019147	0.0150247	4.49223	down	noncoding	ENSMUST00000166813	Gm10044	Ensembl	3	1471	chr14
ASMM9PARTA015905	0.00968696	4.48243	down	noncoding	ENSMUST00000142429	Gm13056	Ensembl	3	564	chr4
ASMM9PARTA001370	0.0444902	4.48215	down	noncoding	AK017757		fantom3	4	471	chr2
ASMM9PARTA009283	0.0105346	4.47815	down	noncoding	BC049675		NRED	5	1065	chr12
ASMM9PARTA001884	0.00084398	4.4701	down	noncoding	AK028569		fantom3	4	3076	chr2
ASMM9PARTA000030	0.0198952	4.46255	down	noncoding	AF177020		NRED	5	421	chr6
ASMM9PARTA049659	0.0077819	4.45003	down	noncoding	uc008pdb.1	AK021231	UCSC_kg	2	2066	chr3
ASMM9PARTA046061	0.0261816	4.43386	down	noncoding	uc007bnb.1	Prkag3	UCSC_kg	2	2162	chr1
ASMM9PARTA006685	0.0272343	4.43323	down	noncoding	AK136902		fantom3	4	3453	chr3
ASMM9PARTA004152	0.0305967	4.4317	down	noncoding	AK049886		fantom3	4	1144	chr1
ASMM9PARTA017198	0.000752523	4.41923	down	noncoding	ENSMUST00000150906	Gm15879	Ensembl	3	565	chr16
ASMM9PARTA048255	0.0299531	4.4166	down	noncoding	uc007znm.1	AK051864	UCSC_kg	2	3865	chr16
ASMM9PARTA012781	7.24877e-05	4.40096	down	noncoding	ENSMUST00000120560	Gm11223	Ensembl	3	450	chr4
ASMM9PARTA005873	0.000321031	4.39551	down	noncoding	AK087769		NRED	5	632	chrX
ASMM9PARTA044812	0.0323831	4.39508	down	noncoding	NR_002864	Peg13	RefSeq_NR	1	4745	chr15
ASMM9PARTA044812	0.0323831	4.39508	down	noncoding	NR_002864	Peg13	RefSeq_NR	1	4745	chr15
ASMM9PARTA044812	0.0323831	4.39508	down	noncoding	NR_002864	Peg13	RefSeq_NR	1	4745	chr15
ASMM9PARTA010775	0.0433144	4.36696	down	noncoding	ENSMUST00000118037	Gm14755	Ensembl	3	384	chrX
ASMM9PARTA049223	0.00265716	4.3627	down	noncoding	uc008jqz.1	AK079699	UCSC_kg	2	781	chr2
ASMM9PARTA049223	0.00265716	4.3627	down	noncoding	uc008jqz.1	AK079699	UCSC_kg	2	781	chr2
ASMM9PARTA049223	0.00265716	4.3627	down	noncoding	uc008jqz.1	AK079699	UCSC_kg	2	781	chr2
ASMM9PARTA002119	0.00815936	4.34857	down	noncoding	AK031377		fantom3	4	4321	chr1
ASMM9PARTA050221	0.0061653	4.33716	down	noncoding	uc008zgt.1	AK048257	UCSC_kg	2	1008	chr5
ASMM9PARTA004931	0.024524	4.33589	down	noncoding	AK080124		fantom3	4	874	chr6
MM9LINCRNAEXON11533+_P1	0.0208869	4.32963	down	noncoding	MM9LINCRNAEXON11533+	mouselincRNA0380	lincRNA	9	202	chr13
ASMM9PARTA016432	0.0219229	4.32393	down	noncoding	ENSMUST00000146633	Gm13778	Ensembl	3	537	chr2
ASMM9PARTA016432	0.0219229	4.32393	down	noncoding	ENSMUST00000146633	Gm13778	Ensembl	3	537	chr2
ASMM9PARTA004420	0.00438825	4.32112	down	noncoding	AK053341		fantom3	4	1753	chr16
ASMM9PARTA007427	0.00395979	4.3127	down	noncoding	AK141147		fantom3	4	3596	chr18
ASMM9PARTA046477	0.00170015	4.30986	down	noncoding	uc007bwu.1	AK193439	UCSC_kg	2	220	chr1
ASMM9PARTA046477	0.00170015	4.30986	down	noncoding	uc007bwu.1	AK193439	UCSC_kg	2	220	chr1
ASMM9PARTA046477	0.00170015	4.30986	down	noncoding	uc007bwu.1	AK193439	UCSC_kg	2	220	chr1
ASMM9PARTA019280	0.000889874	4.3049	down	noncoding	ENSMUST00000171665	RP24-161J8.2	Ensembl	3	451	chr7
ASMM9PARTA051688	0.000864721	4.27544	down	noncoding	uc009ukf.1	AK021198	UCSC_kg	2	582	chrX
ASMM9PARTA013966	0.000215014	4.24944	down	noncoding	ENSMUST00000126647	Gm11261	Ensembl	3	305	chr4
ASMM9PARTA007272	0.0199188	4.24926	down	noncoding	AK140000		fantom3	4	3112	chr16
ASMM9PARTA050812	0.0042436	4.24892	down	noncoding	uc009csa.1	AK009724	UCSC_kg	2	775	chr6
ASMM9PARTA000549	0.0238953	4.23763	down	noncoding	AK009949		fantom3	4	1268	chr13
ASMM9PARTA009475	0.0408473	4.23182	down	noncoding	ENSMUST00000070212	AC120173.1	Ensembl	3	1658	chr1
ASMM9PARTA009475	0.0408473	4.23182	down	noncoding	ENSMUST00000070212	AC120173.1	Ensembl	3	1658	chr1
ASMM9PARTA009475	0.0408473	4.23182	down	noncoding	ENSMUST00000070212	AC120173.1	Ensembl	3	1658	chr1
ASMM9PARTA014175	0.0227798	4.22482	down	noncoding	ENSMUST00000128584	Ttc28	Ensembl	3	405	chr5
ASMM9PARTA046627	0.0194559	4.22428	down	noncoding	uc007dvi.1	BC023483	UCSC_kg	2	2090	chr1
ASMM9PARTA016375	0.000192704	4.21815	down	noncoding	ENSMUST00000144002	9130206I24Rik	Ensembl	3	1015	chr4
ASMM9PARTA047180	0.0211533	4.21413	down	noncoding	uc007kwu.1	DQ712556	UCSC_kg	2	2571	chr11
ASMM9PARTA049028	0.0160008	4.2118	down	noncoding	uc008lna.1	Muc15	UCSC_kg	2	830	chr2
ASMM9PARTA049028	0.0160008	4.2118	down	noncoding	uc008lna.1	Muc15	UCSC_kg	2	830	chr2
ASMM9PARTA049803	0.00193202	4.20162	down	noncoding	uc008uub.1	AK031234	UCSC_kg	2	2007	chr4
ASMM9PARTA045256	0.00394634	4.19731	down	noncoding	NR_027958	D930048N14Rik	RefSeq_NR	1	3452	chr11
ASMM9PARTA000121	0.00249373	4.18854	down	noncoding	AK005119		fantom3	4	754	chr8
ASMM9PARTA002596	0.000871567	4.18666	down	noncoding	AK035988		fantom3	4	3041	chr5
ASMM9PARTA047767	0.0037564	4.18658	down	noncoding	uc007rug.1	AK043130	UCSC_kg	2	2179	chr13
ASMM9PARTA047767	0.0037564	4.18658	down	noncoding	uc007rug.1	AK043130	UCSC_kg	2	2179	chr13
ASMM9PARTA019439	0.0315334	4.18314	down	noncoding	ENSMUST00000169929	AC136976.1	Ensembl	3	1948	chr13
MM9LINCRNAEXON11968-_P1	0.0137783	4.16854	down	noncoding	MM9LINCRNAEXON11968-		lincRNA	9	1001	chr10
ASMM9PARTA050056	0.0202219	4.16811	down	noncoding	uc008uzj.1	AK013162	UCSC_kg	2	1362	chr4
ASMM9PARTA017875	0.00383422	4.15317	down	noncoding	ENSMUST00000160227	AI480526	Ensembl	3	632	chr5
ASMM9PARTA014970	0.0150927	4.14557	down	noncoding	ENSMUST00000132326	1700109F18Rik	Ensembl	3	460	chr2
ASMM9PARTA014970	0.0150927	4.14557	down	noncoding	ENSMUST00000132326	1700109F18Rik	Ensembl	3	460	chr2
ASMM9PARTA012337	0.00199635	4.14352	down	noncoding	ENSMUST00000120125	Gm5255	Ensembl	3	642	chr1
ASMM9PARTA014395	0.0111084	4.1421	down	noncoding	ENSMUST00000127074	1700003F17Rik	Ensembl	3	574	chr11
ASMM9PARTA014395	0.0111084	4.1421	down	noncoding	ENSMUST00000127074	1700003F17Rik	Ensembl	3	574	chr11
ASMM9PARTA049757	0.00786914	4.13604	down	noncoding	uc008ujy.1	Elovl1	UCSC_kg	2	1366	chr4
ASMM9PARTA049757	0.00786914	4.13604	down	noncoding	uc008ujy.1	Elovl1	UCSC_kg	2	1366	chr4
ASMM9PARTA049757	0.00786914	4.13604	down	noncoding	uc008ujy.1	Elovl1	UCSC_kg	2	1366	chr4
AV506913_P1	0.00145902	4.13547	down	noncoding	AV506913	mouselincRNA1240	lincRNA	9	449	chr5
ASMM9PARTA004186	0.00236231	4.11046	down	noncoding	AK050408		fantom3	4	1845	chr5
ASMM9PARTA051066	0.0129072	4.08835	down	noncoding	uc009jdx.1	AK053148	UCSC_kg	2	1957	chr7
ASMM9PARTA014101	0.00226038	4.08324	down	noncoding	ENSMUST00000126591	C330013F16Rik	Ensembl	3	712	chrX
ASMM9PARTA018061	0.0257459	4.06233	down	noncoding	ENSMUST00000156790	9630013D21Rik	Ensembl	3	3096	chr4
ASMM9PARTA017318	0.00291401	4.04692	down	noncoding	ENSMUST00000150251	Gm4876	Ensembl	3	454	chr6
MM9LINCRNAEXON11531-_P1	0.0498951	4.04363	down	noncoding	MM9LINCRNAEXON11531-	mouselincRNA0380	lincRNA	9	1682	chr13
ASMM9PARTA046969	0.00516656	4.02015	down	noncoding	uc007lsd.1	AK144330	UCSC_kg	2	677	chr11
ASMM9PARTA003998	0.0149993	4.0188	down	noncoding	AK047892		fantom3	4	1623	chr9
AA656495_P1	0.00785349	4.00897	down	noncoding	AA656495	mouselincRNA0195	lincRNA	9	61	chr10
ASMM9PARTA047490	0.0099733	3.99882	down	noncoding	uc007rhl.1	AK038818	UCSC_kg	2	2449	chr13
ASMM9PARTA001897	0.00209881	3.98099	down	noncoding	AK028654		fantom3	4	3873	chr12
ASMM9PARTA051464	0.00824223	3.96483	down	noncoding	uc009nck.1	AK132885	UCSC_kg	2	989	chr8
ASMM9PARTA051464	0.00824223	3.96483	down	noncoding	uc009nck.1	AK132885	UCSC_kg	2	989	chr8
ASMM9PARTA051464	0.00824223	3.96483	down	noncoding	uc009nck.1	AK132885	UCSC_kg	2	989	chr8
ASMM9PARTA006749	0.0215305	3.9615	down	noncoding	AK136738		fantom3	4	1322	chr3
ASMM9PARTA006749	0.0215305	3.9615	down	noncoding	AK136738		fantom3	4	1322	chr3
ASMM9PARTA005567	0.00223721	3.95988	down	noncoding	AK085403		fantom3	4	670	chr6
ASMM9PARTA017248	0.0456872	3.95626	down	noncoding	ENSMUST00000149958	4930448D08Rik	Ensembl	3	1247	chr18
ASMM9PARTA002439	0.00167108	3.95437	down	noncoding	AK034563		fantom3	4	2418	chr18
ASMM9PARTA002439	0.00167108	3.95437	down	noncoding	AK034563		fantom3	4	2418	chr18
ASMM9PARTA002439	0.00167108	3.95437	down	noncoding	AK034563		fantom3	4	2418	chr18
ASMM9PARTA002439	0.00167108	3.95437	down	noncoding	AK034563		fantom3	4	2418	chr18
ASMM9PARTA002439	0.00167108	3.95437	down	noncoding	AK034563		fantom3	4	2418	chr18
ASMM9PARTA002439	0.00167108	3.95437	down	noncoding	AK034563		fantom3	4	2418	chr18
ASMM9PARTA048115	0.01546	3.9381	down	noncoding	uc008afh.1	AK077272	UCSC_kg	2	1175	chr17
ASMM9PARTA048038	0.000230299	3.93142	down	noncoding	uc007xjd.1	Prickle1	UCSC_kg	2	360	chr15
ASMM9PARTA051385	0.000545367	3.92344	down	noncoding	uc009kdy.1	AK046846	UCSC_kg	2	3475	chr7
ASMM9PARTA051385	0.000545367	3.92344	down	noncoding	uc009kdy.1	AK046846	UCSC_kg	2	3475	chr7
ASMM9PARTA013816	0.00428601	3.92127	down	noncoding	ENSMUST00000124503	Gm12122	Ensembl	3	454	chr11
ASMM9PARTA003761	0.00133009	3.92109	down	noncoding	AK045916		fantom3	4	960	chr2
ASMM9PARTA003178	0.00388884	3.92013	down	noncoding	AK041313		fantom3	4	2333	chr19
ASMM9PARTA017027	0.000632167	3.91869	down	noncoding	ENSMUST00000152109	C430049B03Rik	Ensembl	3	698	chrX
ASMM9PARTA015102	0.0312148	3.91627	down	noncoding	ENSMUST00000132559	Gm15051	Ensembl	3	713	chr6
ASMM9PARTA019677	0.0302789	3.90547	down	noncoding	ENSMUST00000171653	RP23-82A21.1	Ensembl	3	398	chr5
ASMM9PARTA015524	0.0436735	3.89383	down	noncoding	ENSMUST00000136357	4930509E16Rik	Ensembl	3	1179	chr9
ASMM9PARTA003300	0.00318719	3.89354	down	noncoding	AK042305		fantom3	4	692	chr17
ASMM9PARTA047658	0.00360605	3.89326	down	noncoding	uc007rwb.1	AK134426	UCSC_kg	2	1422	chr13
ASMM9PARTA045824	0.0233991	3.87799	down	noncoding	NR_033555	Gm10400	RefSeq_NR	1	3835	chr6
ASMM9PARTA008646	0.00913196	3.86764	down	noncoding	AK157493		fantom3	4	2158	chr4
ASMM9PARTA047149	0.00123086	3.86705	down	noncoding	uc007lse.1	AK019272	UCSC_kg	2	976	chr11
ASMM9PARTA046482	8.73903e-05	3.86636	down	noncoding	uc007cpy.1	AK020645	UCSC_kg	2	953	chr1
ASMM9PARTA046482	8.73903e-05	3.86636	down	noncoding	uc007cpy.1	AK020645	UCSC_kg	2	953	chr1
ASMM9PARTA005266	0.0369375	3.85713	down	noncoding	AK082774		fantom3	4	1241	chr11
ASMM9PARTA008130	0.00383264	3.84544	down	noncoding	AK157506		fantom3	4	1176	chr9
ASMM9PARTA046250	0.0139027	3.84104	down	noncoding	uc007ekf.1	AK045519	UCSC_kg	2	1153	chr10
ASMM9PARTA000828	0.00209322	3.8381	down	noncoding	AK014993		fantom3	4	1815	chr14
ASMM9PARTA005502	0.00161705	3.83769	down	noncoding	AK084635		fantom3	4	812	chr11
ASMM9PARTA005463	0.0138691	3.83559	down	noncoding	AK085058		fantom3	4	2455	chr17
ASMM9PARTA002076	0.0322339	3.81297	down	noncoding	AK030618		fantom3	4	1611	chr3
AA237375_P1	0.00910487	3.81293	down	noncoding	AA237375	mouselincRNA0042	lincRNA	9	518	chr1
ASMM9PARTA000439	0.00597823	3.79802	down	noncoding	AK007295		fantom3	4	1031	chr6
ASMM9PARTA008189	0.0119475	3.79652	down	noncoding	AK156302		fantom3	4	1433	chr6
ASMM9PARTA018144	0.0374519	3.79334	down	noncoding	ENSMUST00000159006	Gm15051	Ensembl	3	253	chr6
ASMM9PARTA005819	0.000316825	3.78903	down	noncoding	AK086453		fantom3	4	1449	chr10
ASMM9PARTA009653	0.00398565	3.7574	down	noncoding	ENSMUST00000079529	Airn	Ensembl	3	1113	chr17
MM9LINCRNAEXON11538-_P1	0.0131346	3.75541	down	noncoding	MM9LINCRNAEXON11538-	mouselincRNA0380	lincRNA	9	78	chr13
ASMM9PARTA013687	0.0310493	3.74751	down	noncoding	ENSMUST00000124210	A430018G15Rik	Ensembl	3	1314	chr2
ASMM9PARTA013687	0.0310493	3.74751	down	noncoding	ENSMUST00000124210	A430018G15Rik	Ensembl	3	1314	chr2
ASMM9PARTA013687	0.0310493	3.74751	down	noncoding	ENSMUST00000124210	A430018G15Rik	Ensembl	3	1314	chr2
ASMM9PARTA047262	0.000400584	3.7464	down	noncoding	uc007nya.1	AK139319	UCSC_kg	2	461	chr12
ASMM9PARTA014645	0.0431109	3.74441	down	noncoding	ENSMUST00000129089	Gm13507	Ensembl	3	645	chr2
ASMM9PARTA045193	0.00544137	3.73643	down	noncoding	NR_015481	D430019H16Rik	RefSeq_NR	1	1012	chr12
ASMM9PARTA004409	0.0134115	3.72692	down	noncoding	AK053248		fantom3	4	1222	chr12
ASMM9PARTA046665	0.000736484	3.72118	down	noncoding	uc007ewv.1	Cdc2l6	UCSC_kg	2	4183	chr10
ASMM9PARTA046665	0.000736484	3.72118	down	noncoding	uc007ewv.1	Cdc2l6	UCSC_kg	2	4183	chr10
mouselincRNA1106-_P1	0.00411372	3.71849	down	noncoding	mouselincRNA1106-	mouselincRNA1106	lincRNA	9	6175	chr4
ASMM9PARTA011329	0.0129384	3.71717	down	noncoding	ENSMUST00000118796	Gm8617	Ensembl	3	2222	chrX
ASMM9PARTA010727	0.000614932	3.70548	down	noncoding	ENSMUST00000117747	Gm14060	Ensembl	3	447	chr2
ASMM9PARTA009414	0.00732685	3.7046	down	noncoding	BC089548		NRED	5	1519	chr15
ASMM9PARTA017786	0.00211417	3.7045	down	noncoding	ENSMUST00000156260	Gm16104	Ensembl	3	401	chr10
ASMM9PARTA017786	0.00211417	3.7045	down	noncoding	ENSMUST00000156260	Gm16104	Ensembl	3	401	chr10
ASMM9PARTA003099	0.0183487	3.70302	down	noncoding	AK040563		fantom3	4	2253	chr1
ASMM9PARTA013467	0.0352199	3.69813	down	noncoding	ENSMUST00000122305	Gm5639	Ensembl	3	2403	chrX
ASMM9PARTA006836	0.00247937	3.68857	down	noncoding	AK140660		fantom3	4	1398	chr15
ASMM9PARTA005081	0.000101054	3.68276	down	noncoding	AK081393		fantom3	4	2910	chr16
ASMM9PARTA012524	0.000392761	3.67856	down	noncoding	ENSMUST00000120883	Gm13989	Ensembl	3	200	chr2
ASMM9PARTA049650	0.0044406	3.67846	down	noncoding	uc008uee.1	AK078937	UCSC_kg	2	1015	chr4
ASMM9PARTA007553	0.00650506	3.67672	down	noncoding	AK146143		fantom3	4	521	chr11
ASMM9PARTA050181	0.00943137	3.67638	down	noncoding	uc008yqx.1	AK088579	UCSC_kg	2	638	chr5
ASMM9PARTA013977	0.0268447	3.67616	down	noncoding	ENSMUST00000124061	Gm12357	Ensembl	3	771	chr2
ASMM9PARTA013977	0.0268447	3.67616	down	noncoding	ENSMUST00000124061	Gm12357	Ensembl	3	771	chr2
ASMM9PARTA014340	0.0024367	3.669	down	noncoding	ENSMUST00000126677	Gm15537	Ensembl	3	485	chr16
ASMM9PARTA048495	1.199e-05	3.66564	down	noncoding	uc007zsd.1	AK051166	UCSC_kg	2	3422	chr16
MM9LINCRNAEXON12089+_P1	0.0176547	3.65165	down	noncoding	MM9LINCRNAEXON12089+	mouselincRNA0102	lincRNA	9	312	chr1
ASMM9PARTA002634	0.0204479	3.64765	down	noncoding	AK036365		fantom3	4	3565	chr8
ASMM9PARTA014446	0.00482585	3.63288	down	noncoding	ENSMUST00000129108	Gm2301	Ensembl	3	282	chr5
ASMM9PARTA014446	0.00482585	3.63288	down	noncoding	ENSMUST00000129108	Gm2301	Ensembl	3	282	chr5
ASMM9PARTA012703	6.01988e-05	3.62134	down	noncoding	ENSMUST00000121174	Gm12651	Ensembl	3	447	chr4
ASMM9PARTA050388	0.00943118	3.60992	down	noncoding	uc009bnv.1	TCRB	UCSC_kg	2	294	chr6
ASMM9PARTA050388	0.00943118	3.60992	down	noncoding	uc009bnv.1	TCRB	UCSC_kg	2	294	chr6
ASMM9PARTA003789	0.025013	3.6058	down	noncoding	AK046165		fantom3	4	2347	chr16
ASMM9PARTA017993	0.000249521	3.60543	down	noncoding	ENSMUST00000156068	6330403K07Rik	Ensembl	3	1486	chr11
ASMM9PARTA001834	0.00727561	3.60233	down	noncoding	AK021366		fantom3	4	393	chr16
ASMM9PARTA004509	0.00149795	3.59382	down	noncoding	AK054201		fantom3	4	902	chr4
ASMM9PARTA004299	0.00727848	3.59087	down	noncoding	AK051924		fantom3	4	2721	chr2
CB848789_P1	0.0123573	3.58722	down	noncoding	CB848789	mouselincRNA1604	lincRNA	9	874	chrX
ASMM9PARTA051189	0.0103111	3.5839	down	noncoding	uc009nrm.1	AK004221	UCSC_kg	2	1092	chr8
ASMM9PARTA045071	0.0426563	3.57428	down	noncoding	NR_015533	A230057D06Rik	RefSeq_NR	1	2006	chr7
ASMM9PARTA000531	0.00112741	3.57216	down	noncoding	AK009452		fantom3	4	669	chr2
mouselincRNA1300-_P1	1.45355e-05	3.56722	down	noncoding	mouselincRNA1300-	mouselincRNA1300	lincRNA	9	10400	chr6
ASMM9PARTA004431	0.0226403	3.54941	down	noncoding	AK053423		fantom3	4	2148	chr5
ASMM9PARTA013134	0.0156019	3.54928	down	noncoding	ENSMUST00000121269	Gm14749	Ensembl	3	333	chrX
ASMM9PARTA049178	0.00811328	3.54764	down	noncoding	uc008hxj.1	mKIAA1560	UCSC_kg	2	3340	chr19
ASMM9PARTA012291	0.00554274	3.54635	down	noncoding	ENSMUST00000119695	Gm13655	Ensembl	3	745	chr2
ASMM9PARTA017095	0.00221886	3.54367	down	noncoding	ENSMUST00000151356	Gm15941	Ensembl	3	682	chr15
ASMM9PARTA017095	0.00221886	3.54367	down	noncoding	ENSMUST00000151356	Gm15941	Ensembl	3	682	chr15
ASMM9PARTA017095	0.00221886	3.54367	down	noncoding	ENSMUST00000151356	Gm15941	Ensembl	3	682	chr15
ASMM9PARTA017095	0.00221886	3.54367	down	noncoding	ENSMUST00000151356	Gm15941	Ensembl	3	682	chr15
ASMM9PARTA049084	0.00182988	3.54216	down	noncoding	uc008jfe.1	AK028782	UCSC_kg	2	3026	chr2
ASMM9PARTA016053	0.0434711	3.54199	down	noncoding	ENSMUST00000140447	1810010H24Rik	Ensembl	3	1197	chr11
ASMM9PARTA047604	0.00232693	3.53914	down	noncoding	uc007vrj.1	Samd12	UCSC_kg	2	871	chr15
mouselincRNA0231+_P1	0.00121832	3.53621	down	noncoding	mouselincRNA0231+	mouselincRNA0231	lincRNA	9	6650	chr11
ASMM9PARTA010153	0.00500763	3.5296	down	noncoding	ENSMUST00000093146	1700024J04Rik	Ensembl	3	1821	chr11
ASMM9PARTA017556	0.00737763	3.52927	down	noncoding	ENSMUST00000155817	Gm16639	Ensembl	3	1323	chr15
MM9LINCRNAEXON10274-_P1	0.00190948	3.52522	down	noncoding	MM9LINCRNAEXON10274-	mouselincRNA1493	lincRNA	9	265	chr8
MM9LINCRNAEXON11613-_P1	0.0166255	3.51991	down	noncoding	MM9LINCRNAEXON11613-	mouselincRNA0430	lincRNA	9	556	chr13
ASMM9PARTA010095	0.00301545	3.51193	down	noncoding	ENSMUST00000096370	Gm10345	Ensembl	3	1101	chr15
ASMM9PARTA010095	0.00301545	3.51193	down	noncoding	ENSMUST00000096370	Gm10345	Ensembl	3	1101	chr15
ASMM9PARTA007846	0.000741672	3.51086	down	noncoding	AK146536		fantom3	4	2999	chr6
ASMM9PARTA046516	0.0383678	3.51078	down	noncoding	uc007cpz.1	Plekha6	UCSC_kg	2	2470	chr1
ASMM9PARTA046516	0.0383678	3.51078	down	noncoding	uc007cpz.1	Plekha6	UCSC_kg	2	2470	chr1
ASMM9PARTA019316	0.0182928	3.5077	down	noncoding	ENSMUST00000171440	Gm11010	Ensembl	3	1219	chr1
ASMM9PARTA012147	0.00359148	3.50348	down	noncoding	ENSMUST00000120188	Gm14079	Ensembl	3	446	chr2
humanlincRNA1512-_P1	0.0117886	3.49051	down	noncoding	humanlincRNA1512-	humanlincRNA1512	lincRNA	9	5490	chr5
MM9LINCRNAEXON10219-_P1	0.000218103	3.48807	down	noncoding	MM9LINCRNAEXON10219-		lincRNA	9	576	chr8
ASMM9PARTA010608	0.018964	3.47494	down	noncoding	ENSMUST00000116383	Gm14448	Ensembl	3	210	chrX
ASMM9PARTA004039	0.00411488	3.46948	down	noncoding	AK048321		fantom3	4	1071	chr11
ASMM9PARTA002289	0.0251792	3.46766	down	noncoding	AK033485		fantom3	4	2241	chr1
ASMM9PARTA009224	0.00282294	3.46747	down	noncoding	ENSMUST00000044533	1700027L20Rik	Ensembl	3	880	chr1
ASMM9PARTA049148	0.000213645	3.45442	down	noncoding	uc008ihc.1	AK080422	UCSC_kg	2	265	chr2
ASMM9PARTA014781	4.58861e-05	3.44963	down	noncoding	ENSMUST00000134312	Gm16201	Ensembl	3	712	chr7
ASMM9PARTA010105	0.00133735	3.43291	down	noncoding	ENSMUST00000100689	Ear-ps2	Ensembl	3	466	chr14
ASMM9PARTA049182	0.00303497	3.42598	down	noncoding	uc008jhs.1	AK196015	UCSC_kg	2	435	chr2
ASMM9PARTA049182	0.00303497	3.42598	down	noncoding	uc008jhs.1	AK196015	UCSC_kg	2	435	chr2
ASMM9PARTA047570	2.00133e-05	3.42102	down	noncoding	uc007wjn.1	AK005822	UCSC_kg	2	1101	chr15
ASMM9PARTA047570	2.00133e-05	3.42102	down	noncoding	uc007wjn.1	AK005822	UCSC_kg	2	1101	chr15
ASMM9PARTA010913	0.00267258	3.4171	down	noncoding	ENSMUST00000118265	Anp32-ps	Ensembl	3	388	chr11
ASMM9PARTA012679	0.00483466	3.41467	down	noncoding	ENSMUST00000120575	Gm12424	Ensembl	3	447	chr4
ASMM9PARTA003008	0.00298111	3.41462	down	noncoding	AK039909		fantom3	4	1462	chr1
ASMM9PARTA003008	0.00298111	3.41462	down	noncoding	AK039909		fantom3	4	1462	chr1
ASMM9PARTA049381	0.00772827	3.41268	down	noncoding	uc008pbb.1	BC051515	UCSC_kg	2	1237	chr3
ASMM9PARTA002382	0.0203501	3.41058	down	noncoding	AK034241		fantom3	4	1898	chr14
MM9LINCRNAEXON11167-_P1	0.000678791	3.40867	down	noncoding	MM9LINCRNAEXON11167-	mouselincRNA0796	lincRNA	9	286	chr18
ASMM9PARTA009804	5.72257e-05	3.40657	down	noncoding	ENSMUST00000062640	Gm4798	Ensembl	3	708	chr10
ASMM9PARTA017879	0.0294925	3.40501	down	noncoding	ENSMUST00000155622	C430049B03Rik	Ensembl	3	773	chrX
ASMM9PARTA010747	0.0101395	3.40219	down	noncoding	ENSMUST00000117367	Gm12892	Ensembl	3	1146	chr4
ASMM9PARTA015326	0.000263929	3.39442	down	noncoding	ENSMUST00000137237	A330076H08Rik	Ensembl	3	1239	chr7
ASMM9PARTA048320	0.048254	3.39184	down	noncoding	uc007ywk.1	AK018484	UCSC_kg	2	1209	chr16
ASMM9PARTA009796	0.00585043	3.39155	down	noncoding	ENSMUST00000099440	1810034E14Rik	Ensembl	3	1756	chr13
ASMM9PARTA009796	0.00585043	3.39155	down	noncoding	ENSMUST00000099440	1810034E14Rik	Ensembl	3	1756	chr13
DV645173_P1	0.0247247	3.38991	down	noncoding	DV645173	humanlincRNA0146	lincRNA	9	735	chr1
ASMM9PARTA006677	0.0118836	3.3847	down	noncoding	AK136371		fantom3	4	2447	chr2
ASMM9PARTA010886	0.000976214	3.38321	down	noncoding	ENSMUST00000118418	Gm14941	Ensembl	3	444	chrX
ASMM9PARTA004932	0.0114597	3.37963	down	noncoding	AK080143		fantom3	4	1939	chr4
ASMM9PARTA004932	0.0114597	3.37963	down	noncoding	AK080143		fantom3	4	1939	chr4
ASMM9PARTA007245	0.00938064	3.37351	down	noncoding	AK141051		NRED	5	2714	chr18
ASMM9PARTA007245	0.00938064	3.37351	down	noncoding	AK141051		NRED	5	2714	chr18
ASMM9PARTA007245	0.00938064	3.37351	down	noncoding	AK141051		NRED	5	2714	chr18
ASMM9PARTA007245	0.00938064	3.37351	down	noncoding	AK141051		NRED	5	2714	chr18
ASMM9PARTA014457	0.000198343	3.36761	down	noncoding	ENSMUST00000130206	Gm11209	Ensembl	3	431	chr4
ASMM9PARTA014457	0.000198343	3.36761	down	noncoding	ENSMUST00000130206	Gm11209	Ensembl	3	431	chr4
ASMM9PARTA014457	0.000198343	3.36761	down	noncoding	ENSMUST00000130206	Gm11209	Ensembl	3	431	chr4
ASMM9PARTA008866	0.000710389	3.36758	down	noncoding	AK162798		fantom3	4	2854	chr1
ASMM9PARTA002658	0.049764	3.3617	down	noncoding	AK036703		fantom3	4	4188	chr9
ASMM9PARTA045654	0.00140204	3.3614	down	noncoding	NR_033216	1700069L16Rik	RefSeq_NR	1	704	chr5
CUST_400_PI426073487	0.00217937	3.35325	down	noncoding	uc.402+	uc.402	UCR	10	245	chr8
ASMM9PARTA002518	0.0264689	3.35304	down	noncoding	AK035241		fantom3	4	2680	chr10
ASMM9PARTA004345	0.00143484	3.35152	down	noncoding	AK052608		fantom3	4	2113	chr5
ASMM9PARTA019318	0.00101284	3.34821	down	noncoding	ENSMUST00000167076	AC169129.1	Ensembl	3	2663	chr7
ASMM9PARTA003066	0.0252723	3.34579	down	noncoding	AK040374		fantom3	4	1702	chr13
MM9LINCRNAEXON11862+_P1	0.0213624	3.33411	down	noncoding	MM9LINCRNAEXON11862+	mouselincRNA0283	lincRNA	9	6292	chr11
ASMM9PARTA045313	0.0176563	3.33399	down	noncoding	NR_027894	A930005H10Rik	RefSeq_NR	1	721	chr3
ASMM9PARTA049902	0.01054	3.32502	down	noncoding	uc008ype.1	AK142627	UCSC_kg	2	1030	chr5
ASMM9PARTA050069	0.00660049	3.31071	down	noncoding	uc008xmq.1	BC038278	UCSC_kg	2	2808	chr5
ASMM9PARTA050622	0.0182559	3.30948	down	noncoding	uc009ieo.1	AK011897	UCSC_kg	2	1717	chr7
ASMM9PARTA013395	0.0248646	3.30755	down	noncoding	ENSMUST00000122033	Klra11	Ensembl	3	735	chr6
ASMM9PARTA013395	0.0248646	3.30755	down	noncoding	ENSMUST00000122033	Klra11	Ensembl	3	735	chr6
ASMM9PARTA013395	0.0248646	3.30755	down	noncoding	ENSMUST00000122033	Klra11	Ensembl	3	735	chr6
ASMM9PARTA013395	0.0248646	3.30755	down	noncoding	ENSMUST00000122033	Klra11	Ensembl	3	735	chr6
ASMM9PARTA001596	0.0315711	3.30109	down	noncoding	AK019848		fantom3	4	4347	chr14
ASMM9PARTA049685	0.0159046	3.2986	down	noncoding	uc008ufb.1	Cyp4b1	UCSC_kg	2	1498	chr4
ASMM9PARTA047002	0.0167486	3.29195	down	noncoding	uc007lay.1	AK085396	UCSC_kg	2	5799	chr11
ASMM9PARTA047317	0.0385913	3.29104	down	noncoding	uc007qxu.1	Ptch1	UCSC_kg	2	3676	chr13
ASMM9PARTA000185	0.0210123	3.28813	down	noncoding	AK005995		fantom3	4	589	chr15
ASMM9PARTA007763	0.0276492	3.28644	down	noncoding	AK146968		fantom3	4	2011	chr3
ASMM9PARTA014069	8.31158e-06	3.28287	down	noncoding	ENSMUST00000128176	A730017L22Rik	Ensembl	3	3055	chr2
ASMM9PARTA013493	0.000993974	3.28238	down	noncoding	ENSMUST00000122021	Gm14702	Ensembl	3	446	chrX
ASMM9PARTA011511	0.0449745	3.27964	down	noncoding	ENSMUST00000119289	Gm13473	Ensembl	3	367	chr2
ASMM9PARTA014651	0.000124581	3.27748	down	noncoding	ENSMUST00000129764	C430049B03Rik	Ensembl	3	868	chrX
ASMM9PARTA002824	0.0256524	3.273	down	noncoding	AK038464		fantom3	4	1346	chr2
ASMM9PARTA045817	0.0420359	3.26938	down	noncoding	NR_029439	1700018A04Rik	RefSeq_NR	1	714	chr13
ASMM9PARTA017257	0.000476925	3.26901	down	noncoding	ENSMUST00000151099	C430049B03Rik	Ensembl	3	770	chrX
MM9LINCRNAEXON10313-_P1	0.0211552	3.26647	down	noncoding	MM9LINCRNAEXON10313-		lincRNA	9	118	chr7
ASMM9PARTA006324	0.0253102	3.26497	down	noncoding	AK132918		fantom3	4	3305	chr3
ASMM9PARTA018122	2.57241e-05	3.26479	down	noncoding	ENSMUST00000160606	Gm6413	Ensembl	3	1170	chr6
ASMM9PARTA047276	0.0169534	3.26321	down	noncoding	uc007pvz.1	BC064072	UCSC_kg	2	1627	chr13
ASMM9PARTA003919	0.0391308	3.25946	down	noncoding	AK047313		fantom3	4	939	chrX
CUST_484_PI426073487	0.00207496	3.25231	down	noncoding	uc.3-	uc.3	UCR	10	218	chr4
CUST_484_PI426073487	0.00207496	3.25231	down	noncoding	uc.3-	uc.3	UCR	10	218	chr4
CUST_407_PI426073487	0.0251763	3.25207	down	noncoding	uc.409+	uc.409	UCR	10	244	chr8
BX520759_P1	0.0457767	3.25179	down	noncoding	BX520759	humanlincRNA2146	lincRNA	9	284	chr8
ASMM9PARTA001643	0.00597658	3.25058	down	noncoding	AK020330		fantom3	4	993	chr3
ASMM9PARTA018652	0.0104346	3.24928	down	noncoding	ENSMUST00000161643	Gm16029	Ensembl	3	2427	chr15
ASMM9PARTA047015	0.00467226	3.24057	down	noncoding	uc007nxw.1	Esr2	UCSC_kg	2	3169	chr12
ASMM9PARTA047015	0.00467226	3.24057	down	noncoding	uc007nxw.1	Esr2	UCSC_kg	2	3169	chr12
ASMM9PARTA004622	0.0133307	3.23516	down	noncoding	AK076725		fantom3	4	2234	chr15
ASMM9PARTA012333	0.0056691	3.23467	down	noncoding	ENSMUST00000120020	Gm14693	Ensembl	3	447	chrX
ASMM9PARTA006588	0.0002988	3.23346	down	noncoding	AK134595		NRED	5	2130	chr8
MM9LINCRNAEXON11961-_P1	0.00108579	3.22774	down	noncoding	MM9LINCRNAEXON11961-		lincRNA	9	1200	chr10
ASMM9PARTA050952	0.0012485	3.22132	down	noncoding	uc009hxd.1	AK163121	UCSC_kg	2	2413	chr7
MM9LINCRNAEXON11967-_P1	0.0395891	3.22062	down	noncoding	MM9LINCRNAEXON11967-		lincRNA	9	261	chr10
ASMM9PARTA016963	0.0119027	3.22045	down	noncoding	ENSMUST00000151955	A430046D13Rik	Ensembl	3	1997	chr10
CUST_838_PI426073487	0.00210771	3.21562	down	noncoding	uc.359-	uc.359	UCR	10	324	chr12
ASMM9PARTA002886	0.0429456	3.21386	down	noncoding	AK039135		fantom3	4	2445	chr5
CUST_828_PI426073487	0.00919162	3.21303	down	noncoding	uc.349-	uc.349	UCR	10	203	chr14
CUST_828_PI426073487	0.00919162	3.21303	down	noncoding	uc.349-	uc.349	UCR	10	203	chr14
ASMM9PARTA048459	0.0273417	3.20709	down	noncoding	uc007zfu.1	AK086355	UCSC_kg	2	1263	chr16
ASMM9PARTA004143	0.000360559	3.20375	down	noncoding	AK049728		fantom3	4	2804	chr1
ASMM9PARTA047582	0.00265014	3.20311	down	noncoding	uc007raf.1	Zfp708	UCSC_kg	2	3942	chr13
ASMM9PARTA047582	0.00265014	3.20311	down	noncoding	uc007raf.1	Zfp708	UCSC_kg	2	3942	chr13
ASMM9PARTA047582	0.00265014	3.20311	down	noncoding	uc007raf.1	Zfp708	UCSC_kg	2	3942	chr13
ASMM9PARTA049116	0.00335348	3.20231	down	noncoding	uc008ijm.1	AK086420	UCSC_kg	2	2698	chr2
ASMM9PARTA018758	1.38924e-05	3.20224	down	noncoding	ENSMUST00000161983	Gm6413	Ensembl	3	2290	chr6
ASMM9PARTA007430	0.00763558	3.19622	down	noncoding	AK141354		fantom3	4	3113	chr16
ASMM9PARTA051080	0.00446713	3.19395	down	noncoding	uc009kzi.1	mKIAA0294	UCSC_kg	2	353	chr8
ASMM9PARTA051080	0.00446713	3.19395	down	noncoding	uc009kzi.1	mKIAA0294	UCSC_kg	2	353	chr8
ASMM9PARTA010943	0.0032885	3.19382	down	noncoding	ENSMUST00000118084	Gm14801	Ensembl	3	447	chrX
ASMM9PARTA012801	0.00407027	3.1919	down	noncoding	ENSMUST00000121035	Gm15064	Ensembl	3	328	chrX
ASMM9PARTA046865	0.00518305	3.18783	down	noncoding	uc007kff.1	2310047D13Rik	UCSC_kg	2	4179	chr11
ASMM9PARTA046865	0.00518305	3.18783	down	noncoding	uc007kff.1	2310047D13Rik	UCSC_kg	2	4179	chr11
ASMM9PARTA046865	0.00518305	3.18783	down	noncoding	uc007kff.1	2310047D13Rik	UCSC_kg	2	4179	chr11
ASMM9PARTA051462	0.000552572	3.18435	down	noncoding	uc009mya.1	AK182361	UCSC_kg	2	290	chr8
ASMM9PARTA051462	0.000552572	3.18435	down	noncoding	uc009mya.1	AK182361	UCSC_kg	2	290	chr8
ASMM9PARTA009051	0.0226995	3.18306	down	noncoding	AW244756		predicted	7	267	chr15
ASMM9PARTA006803	0.0328524	3.18186	down	noncoding	AK135374		fantom3	4	1101	chr10
ASMM9PARTA046253	0.0207567	3.17989	down	noncoding	uc007epi.1	AK153639	UCSC_kg	2	1531	chr10
ASMM9PARTA046253	0.0207567	3.17989	down	noncoding	uc007epi.1	AK153639	UCSC_kg	2	1531	chr10
ASMM9PARTA046253	0.0207567	3.17989	down	noncoding	uc007epi.1	AK153639	UCSC_kg	2	1531	chr10
ASMM9PARTA046253	0.0207567	3.17989	down	noncoding	uc007epi.1	AK153639	UCSC_kg	2	1531	chr10
ASMM9PARTA014907	0.00536522	3.17791	down	noncoding	ENSMUST00000132248	4933405D12Rik	Ensembl	3	1383	chr3
ASMM9PARTA014907	0.00536522	3.17791	down	noncoding	ENSMUST00000132248	4933405D12Rik	Ensembl	3	1383	chr3
ASMM9PARTA046189	0.02981	3.17773	down	noncoding	uc007afv.1	AK087278	UCSC_kg	2	733	chr1
MM9LINCRNAEXON11969-_P1	0.0116912	3.17625	down	noncoding	MM9LINCRNAEXON11969-		lincRNA	9	666	chr10
ASMM9PARTA015661	0.00728116	3.17518	down	noncoding	ENSMUST00000140646	Gm15513	Ensembl	3	1569	chr5
MM9LINCRNAEXON10975-_P1	0.019864	3.17336	down	noncoding	MM9LINCRNAEXON10975-	mouselincRNA0870	lincRNA	9	779	chr2
ASMM9PARTA017521	0.0451833	3.17065	down	noncoding	ENSMUST00000155141	Gm16260	Ensembl	3	304	chr14
ASMM9PARTA049562	0.00142488	3.16628	down	noncoding	uc008rsi.1	AK081104	UCSC_kg	2	921	chr3
ASMM9PARTA007643	0.000744325	3.16293	down	noncoding	AK142676		fantom3	4	1154	chr10
ASMM9PARTA016442	0.0393429	3.16036	down	noncoding	ENSMUST00000144634	Gm13373	Ensembl	3	655	chr2
ASMM9PARTA002991	0.0250502	3.16019	down	noncoding	AK039799		fantom3	4	739	chr15
ASMM9PARTA049920	0.0109316	3.1577	down	noncoding	uc008wjx.1	ADAM22	UCSC_kg	2	454	chr5
ASMM9PARTA049920	0.0109316	3.1577	down	noncoding	uc008wjx.1	ADAM22	UCSC_kg	2	454	chr5
ASMM9PARTA049920	0.0109316	3.1577	down	noncoding	uc008wjx.1	ADAM22	UCSC_kg	2	454	chr5
ASMM9PARTA048015	0.00261418	3.15313	down	noncoding	uc007tum.1	TCR-alpha chain	UCSC_kg	2	323	chr14
CUST_515_PI426073487	0.0259538	3.15163	down	noncoding	uc.36-	uc.36	UCR	10	264	chr3
ASMM9PARTA014282	0.00528365	3.15037	down	noncoding	ENSMUST00000127631	Gm15991	Ensembl	3	942	chr8
ASMM9PARTA015374	0.0114704	3.15019	down	noncoding	ENSMUST00000138303	4930545L23Rik	Ensembl	3	2502	chr2
ASMM9PARTA015374	0.0114704	3.15019	down	noncoding	ENSMUST00000138303	4930545L23Rik	Ensembl	3	2502	chr2
ASMM9PARTA008972	0.0279042	3.14963	down	noncoding	AK158781		fantom3	4	1270	chr3
MM9LINCRNAEXON10251+_P1	0.0463177	3.14893	down	noncoding	MM9LINCRNAEXON10251+	mouselincRNA1492	lincRNA	9	647	chr8
ASMM9PARTA007234	0.0394204	3.14784	down	noncoding	AK139019		fantom3	4	3470	chr16
ASMM9PARTA017705	0.000768393	3.14565	down	noncoding	ENSMUST00000153701	Gm15230	Ensembl	3	510	chrX
ASMM9PARTA003843	0.0436277	3.14267	down	noncoding	AK046653		NRED	5	1552	chr11
ASMM9PARTA006845	0.00722018	3.13981	down	noncoding	AK136374		fantom3	4	1095	chr11
ASMM9PARTA006845	0.00722018	3.13981	down	noncoding	AK136374		fantom3	4	1095	chr11
ASMM9PARTA012616	0.00356701	3.13552	down	noncoding	ENSMUST00000120769	Gm11187	Ensembl	3	446	chr11
MM9LINCRNAEXON10276+_P1	0.0495661	3.13542	down	noncoding	MM9LINCRNAEXON10276+	mouselincRNA1493	lincRNA	9	172	chr8
ASMM9PARTA003034	0.00250134	3.13524	down	noncoding	AK040056		fantom3	4	2124	chr15
ASMM9PARTA002276	0.00681998	3.13394	down	noncoding	AK033337		fantom3	4	2090	chr5
ASMM9PARTA002276	0.00681998	3.13394	down	noncoding	AK033337		fantom3	4	2090	chr5
ASMM9PARTA047082	0.0169628	3.13206	down	noncoding	uc007ney.1	BC023202	UCSC_kg	2	3738	chr12
ASMM9PARTA047351	0.000185253	3.12464	down	noncoding	uc007stq.1	AK036749	UCSC_kg	2	2433	chr14
ASMM9PARTA046834	0.00574449	3.12402	down	noncoding	uc007msj.1	AK005967	UCSC_kg	2	573	chr11
ASMM9PARTA017721	0.0422783	3.12204	down	noncoding	ENSMUST00000155472	Gm13713	Ensembl	3	285	chr2
ASMM9PARTA050970	0.0410462	3.12034	down	noncoding	uc009mlj.1	AK157878	UCSC_kg	2	2798	chr8
ASMM9PARTA050970	0.0410462	3.12034	down	noncoding	uc009mlj.1	AK157878	UCSC_kg	2	2798	chr8
ASMM9PARTA018317	0.0269408	3.11739	down	noncoding	ENSMUST00000160545	D030054H15Rik	Ensembl	3	2833	chr17
ASMM9PARTA018317	0.0269408	3.11739	down	noncoding	ENSMUST00000160545	D030054H15Rik	Ensembl	3	2833	chr17
ASMM9PARTA050905	0.000578825	3.1165	down	noncoding	uc009lqu.1	AK141748	UCSC_kg	2	1383	chr8
ASMM9PARTA049469	0.0238694	3.11348	down	noncoding	uc008mmm.1	AK007836	UCSC_kg	2	494	chr2
ASMM9PARTA018204	0.00152842	3.11133	down	noncoding	ENSMUST00000159040	AU015336	Ensembl	3	849	chr16
ASMM9PARTA049200	0.00622123	3.11129	down	noncoding	uc008ooz.1	AK039918	UCSC_kg	2	2948	chr3
ASMM9PARTA000070	0.00136549	3.10038	down	noncoding	AK003288		fantom3	4	815	chr2
ASMM9PARTA000070	0.00136549	3.10038	down	noncoding	AK003288		fantom3	4	815	chr2
ASMM9PARTA016949	0.00482572	3.09846	down	noncoding	ENSMUST00000150037	E030013I19Rik	Ensembl	3	2057	chr2
CUST_250_PI426073487	0.000231677	3.08951	down	noncoding	uc.252+	uc.252	UCR	10	231	chr4
ASMM9PARTA011184	0.0033024	3.0883	down	noncoding	ENSMUST00000118203	Gm12197	Ensembl	3	447	chr11
ASMM9PARTA002895	0.0160117	3.08783	down	noncoding	AK039230		fantom3	4	1393	chr14
CUST_19_PI426409190	0.0170803	3.0863	down	noncoding	uc008dwx.1	AK083703	UCSC_kg	2	2833	chr17_random
MM9LINCRNAEXON11546-_P1	0.000125036	3.0852	down	noncoding	MM9LINCRNAEXON11546-	mouselincRNA0380	lincRNA	9	94	chr13
ASMM9PARTA009027	0.00532145	3.08371	down	noncoding	BC006923		NRED	5	2219	chr11
ASMM9PARTA047472	0.0354618	3.08048	down	noncoding	uc007ovy.1	8430415E04Rik	UCSC_kg	2	3561	chr12
ASMM9PARTA015199	0.0315745	3.07727	down	noncoding	ENSMUST00000136458	C030034L19Rik	Ensembl	3	2033	chr3
ASMM9PARTA016866	0.00325022	3.07714	down	noncoding	ENSMUST00000147090	1300002E11Rik	Ensembl	3	3550	chr16
ASMM9PARTA045813	0.00438646	3.0732	down	noncoding	NR_028416	D630041G03Rik	RefSeq_NR	1	3640	chr7
ASMM9PARTA048238	0.0171101	3.07268	down	noncoding	uc007xin.1	AK035742	UCSC_kg	2	1619	chr15
ASMM9PARTA000071	0.00501503	3.07177	down	noncoding	AK003290		fantom3	4	1795	chr3
ASMM9PARTA010907	5.99044e-05	3.06976	down	noncoding	ENSMUST00000118017	Gm13468	Ensembl	3	445	chr2
ASMM9PARTA011420	0.00455762	3.06724	down	noncoding	ENSMUST00000118620	Gm14654	Ensembl	3	447	chrX
CUST_59_PI426409190	0.00960056	3.06707	down	noncoding	ENSMUST00000166763	AL772256.1	Ensembl	3	2727	chr2
CUST_59_PI426409190	0.00960056	3.06707	down	noncoding	ENSMUST00000166763	AL772256.1	Ensembl	3	2727	chr2
CUST_59_PI426409190	0.00960056	3.06707	down	noncoding	ENSMUST00000166763	AL772256.1	Ensembl	3	2727	chr2
CUST_59_PI426409190	0.00960056	3.06707	down	noncoding	ENSMUST00000166763	AL772256.1	Ensembl	3	2727	chr2
CUST_59_PI426409190	0.00960056	3.06707	down	noncoding	ENSMUST00000166763	AL772256.1	Ensembl	3	2727	chr2
CUST_59_PI426409190	0.00960056	3.06707	down	noncoding	ENSMUST00000166763	AL772256.1	Ensembl	3	2727	chr2
CUST_59_PI426409190	0.00960056	3.06707	down	noncoding	ENSMUST00000166763	AL772256.1	Ensembl	3	2727	chr2
ASMM9PARTA000709	0.00163653	3.06258	down	noncoding	AK013736		fantom3	4	841	chr6
AF416735_P1	0.00852714	3.06185	down	noncoding	AF416735	mouselincRNA0989	lincRNA	9	4906	chr3
ASMM9PARTA018830	0.000591683	3.06149	down	noncoding	ENSMUST00000162741	Gm9946	Ensembl	3	1580	chr6
ASMM9PARTA046175	0.0292341	3.05864	down	noncoding	uc007dcs.1	AK008856	UCSC_kg	2	2130	chr1
ASMM9PARTA046175	0.0292341	3.05864	down	noncoding	uc007dcs.1	AK008856	UCSC_kg	2	2130	chr1
ASMM9PARTA046175	0.0292341	3.05864	down	noncoding	uc007dcs.1	AK008856	UCSC_kg	2	2130	chr1
ASMM9PARTA046175	0.0292341	3.05864	down	noncoding	uc007dcs.1	AK008856	UCSC_kg	2	2130	chr1
ASMM9PARTA046175	0.0292341	3.05864	down	noncoding	uc007dcs.1	AK008856	UCSC_kg	2	2130	chr1
CUST_131_PI426409190	0.0387384	3.04624	down	noncoding	ENSMUST00000171761	CT485609.5	Ensembl	3	2827	chr17_random
ASMM9PARTA015935	0.0254578	3.04535	down	noncoding	ENSMUST00000143001	Gm16701	Ensembl	3	933	chr1
ASMM9PARTA009305	0.00372702	3.03689	down	noncoding	ENSMUST00000058584	9930014A18Rik	Ensembl	3	4116	chr15
ASMM9PARTA050625	0.000425777	3.03424	down	noncoding	uc009bhj.1	AK085764	UCSC_kg	2	491	chr6
ASMM9PARTA015083	0.0104982	3.03326	down	noncoding	ENSMUST00000134690	Gm7628	Ensembl	3	2010	chr9
ASMM9PARTA045836	0.0454985	3.02936	down	noncoding	NR_033729	5730577I03Rik	RefSeq_NR	1	2355	chr9
ASMM9PARTA001338	0.0123375	3.02824	down	noncoding	AK017369		fantom3	4	2091	chr2
ASMM9PARTA045897	0.0023211	3.02736	down	noncoding	NR_033474	2810433D01Rik	RefSeq_NR	1	1334	chr11
MM9LINCRNAEXON11540-_P1	0.0155459	3.02325	down	noncoding	MM9LINCRNAEXON11540-	mouselincRNA0380	lincRNA	9	310	chr13
ASMM9PARTA011385	0.00520857	3.01104	down	noncoding	ENSMUST00000118512	Gm14700	Ensembl	3	447	chrX
MM9LINCRNAEXON10607-_P1	0.00801126	3.00859	down	noncoding	MM9LINCRNAEXON10607-	mouselincRNA1220	lincRNA	9	2164	chr5
ASMM9PARTA047093	0.00439059	3.00456	down	noncoding	uc007qct.1	AK008767	UCSC_kg	2	518	chr13
ASMM9PARTA045118	0.00450838	3.00019	down	noncoding	NR_002849	8430431K14Rik	RefSeq_NR	1	2854	chr19
ASMM9PARTA045118	0.00450838	3.00019	down	noncoding	NR_002849	8430431K14Rik	RefSeq_NR	1	2854	chr19
MM9LINCRNAEXON10609-_P1	0.0499302	2.99247	down	noncoding	MM9LINCRNAEXON10609-	mouselincRNA1227	lincRNA	9	77	chr5
ASMM9PARTA002108	0.0341098	2.99179	down	noncoding	AK031225		fantom3	4	1708	chr1
ASMM9PARTA007533	0.000636232	2.99161	down	noncoding	AK143031		fantom3	4	1511	chr16
ASMM9PARTA049427	0.00163633	2.99155	down	noncoding	uc008rbp.1	AK007373	UCSC_kg	2	435	chr3
ASMM9PARTA004312	0.00726786	2.98474	down	noncoding	AK052170		fantom3	4	1110	chr4
ASMM9PARTA014250	0.0229571	2.98107	down	noncoding	ENSMUST00000127990	Gm16120	Ensembl	3	808	chr5
ASMM9PARTA004944	0.00767898	2.97311	down	noncoding	AK079694		fantom3	4	1007	chr7
ASMM9PARTA004944	0.00767898	2.97311	down	noncoding	AK079694		fantom3	4	1007	chr7
ASMM9PARTA013526	0.00822721	2.97228	down	noncoding	ENSMUST00000122183	Gm15724	Ensembl	3	442	chr16
ASMM9PARTA046906	0.00136784	2.96954	down	noncoding	uc007mfi.1	AK007042	UCSC_kg	2	395	chr11
ASMM9PARTA047565	0.00816769	2.96895	down	noncoding	uc007vxz.1	AK041614	UCSC_kg	2	1524	chr15
ASMM9PARTA003275	0.022474	2.96559	down	noncoding	AK042099		fantom3	4	1561	chr12
ASMM9PARTA012783	0.00415785	2.954	down	noncoding	ENSMUST00000120634	Gm12672	Ensembl	3	447	chr4
ASMM9PARTA013015	0.0034924	2.95371	down	noncoding	ENSMUST00000121675	Gm14672	Ensembl	3	447	chrX
ASMM9PARTA048585	0.0194383	2.95317	down	noncoding	uc008egi.1	C230097I24Rik	UCSC_kg	2	1458	chr18
ASMM9PARTA003918	0.0395435	2.95064	down	noncoding	AK047306		fantom3	4	1605	chr2
ASMM9PARTA007574	0.0442638	2.94693	down	noncoding	AK143696		NRED	5	730	chr11
ASMM9PARTA010957	0.00578731	2.94341	down	noncoding	ENSMUST00000117671	Gm13018	Ensembl	3	447	chr4
ASMM9PARTA008987	0.0326998	2.94109	down	noncoding	BB710239		predicted	7	354	chr15
ASMM9PARTA018574	0.02795	2.93801	down	noncoding	ENSMUST00000164287	AC157650.1	Ensembl	3	2543	chr14
ASMM9PARTA002189	0.00177256	2.93683	down	noncoding	AK032393		fantom3	4	3109	chr4
ASMM9PARTA048424	7.0982e-05	2.93148	down	noncoding	uc007zgc.1	Zbtb20	UCSC_kg	2	1997	chr16
ASMM9PARTA048424	7.0982e-05	2.93148	down	noncoding	uc007zgc.1	Zbtb20	UCSC_kg	2	1997	chr16
ASMM9PARTA048424	7.0982e-05	2.93148	down	noncoding	uc007zgc.1	Zbtb20	UCSC_kg	2	1997	chr16
ASMM9PARTA048975	0.00125128	2.93026	down	noncoding	uc008hzd.1	BC055806	UCSC_kg	2	2467	chr19
ASMM9PARTA006212	0.0416675	2.92687	down	noncoding	AK131893		fantom3	4	1460	chr15
ASMM9PARTA006212	0.0416675	2.92687	down	noncoding	AK131893		fantom3	4	1460	chr15
ASMM9PARTA015484	0.0050337	2.92602	down	noncoding	ENSMUST00000138156	Kis2	Ensembl	3	878	chrX
ASMM9PARTA007562	0.0404681	2.92264	down	noncoding	AK141903		fantom3	4	2764	chr16
ASMM9PARTA008325	0.00343607	2.92149	down	noncoding	AK155683		fantom3	4	2637	chr6
ASMM9PARTA051467	0.00733466	2.91776	down	noncoding	uc009nvw.1	AK193394	UCSC_kg	2	247	chr8
ASMM9PARTA000172	0.000203244	2.91522	down	noncoding	AK005914		fantom3	4	1039	chr15
ASMM9PARTA048262	0.0082256	2.91234	down	noncoding	uc008agy.1	BC049966	UCSC_kg	2	1762	chr17
ASMM9PARTA001816	0.00261128	2.90871	down	noncoding	AK021285		fantom3	4	1316	chr16
ASMM9PARTA018459	0.00386825	2.89655	down	noncoding	ENSMUST00000162822	Gm15758	Ensembl	3	596	chr8
ASMM9PARTA018459	0.00386825	2.89655	down	noncoding	ENSMUST00000162822	Gm15758	Ensembl	3	596	chr8
ASMM9PARTA011440	0.005191	2.89597	down	noncoding	ENSMUST00000119151	Gm14675	Ensembl	3	447	chrX
ASMM9PARTA004022	0.000172667	2.89376	down	noncoding	AK048117		fantom3	4	3421	chr10
ASMM9PARTA050116	0.0255969	2.89202	down	noncoding	uc009avz.1	Neurabin	UCSC_kg	2	10652	chr6
ASMM9PARTA007225	0.0144485	2.89166	down	noncoding	AK138402		fantom3	4	1528	chr18
ASMM9PARTA002323	0.00766708	2.89156	down	noncoding	AK033779		fantom3	4	1630	chr10
MM9LINCRNAEXON10021-_P1	0.0140211	2.88856	down	noncoding	MM9LINCRNAEXON10021-		lincRNA	9	2753	chrX
MM9LINCRNAEXON11156-_P1	6.65761e-05	2.88547	down	noncoding	MM9LINCRNAEXON11156-		lincRNA	9	905	chr18
ASMM9PARTA000468	0.0167131	2.88122	down	noncoding	AK008157		fantom3	4	593	chr6
ASMM9PARTA016173	0.0266918	2.88058	down	noncoding	ENSMUST00000143062	Gm16001	Ensembl	3	987	chr5
ASMM9PARTA014930	0.00900122	2.87914	down	noncoding	ENSMUST00000131190	Gm13383	Ensembl	3	1171	chr2
ASMM9PARTA006415	0.0158871	2.87844	down	noncoding	AK134627		fantom3	4	1263	chr16
ASMM9PARTA047448	0.00256774	2.87781	down	noncoding	uc007qyq.1	Cdc14b	UCSC_kg	2	3107	chr13
ASMM9PARTA047448	0.00256774	2.87781	down	noncoding	uc007qyq.1	Cdc14b	UCSC_kg	2	3107	chr13
MM9LINCRNAEXON11371+_P1	0.0215513	2.87773	down	noncoding	MM9LINCRNAEXON11371+	mouselincRNA0587	lincRNA	9	1912	chr15
ASMM9PARTA002547	0.00158535	2.86644	down	noncoding	AK035476		NRED	5	3158	chr18
ASMM9PARTA049725	0.000221103	2.86402	down	noncoding	uc008phc.1	AK040865	UCSC_kg	2	1157	chr3
ASMM9PARTA016086	0.0093527	2.86328	down	noncoding	ENSMUST00000140509	1810019D21Rik	Ensembl	3	511	chr8
ASMM9PARTA002275	0.0219441	2.86321	down	noncoding	AK033336		fantom3	4	4017	chr15
MM9LINCRNAEXON11258-_P1	0.0323416	2.86177	down	noncoding	MM9LINCRNAEXON11258-	mouselincRNA0609	lincRNA	9	514	chr16
ASMM9PARTA005206	0.0292524	2.85573	down	noncoding	AK080990		fantom3	4	2043	chr14
ASMM9PARTA001318	0.00207237	2.85519	down	noncoding	AK017193		fantom3	4	1265	chr12
ASMM9PARTA005593	0.0381954	2.84985	down	noncoding	AK085541		fantom3	4	1234	chr5
MM9LINCRNAEXON10620-_P1	0.0148985	2.8485	down	noncoding	MM9LINCRNAEXON10620-	mouselincRNA1234	lincRNA	9	1643	chr5
MM9LINCRNAEXON10677-_P1	0.0336936	2.84187	down	noncoding	MM9LINCRNAEXON10677-	mouselincRNA1108	lincRNA	9	303	chr4
ASMM9PARTA019232	0.0266532	2.83924	down	noncoding	ENSMUST00000169445	Gm14957	Ensembl	3	639	chrX
ASMM9PARTA012747	0.0388057	2.83714	down	noncoding	ENSMUST00000120559	Gm8668	Ensembl	3	1447	chr15
ASMM9PARTA012747	0.0388057	2.83714	down	noncoding	ENSMUST00000120559	Gm8668	Ensembl	3	1447	chr15
ASMM9PARTA012747	0.0388057	2.83714	down	noncoding	ENSMUST00000120559	Gm8668	Ensembl	3	1447	chr15
ASMM9PARTA012747	0.0388057	2.83714	down	noncoding	ENSMUST00000120559	Gm8668	Ensembl	3	1447	chr15
ASMM9PARTA018373	0.0170182	2.83414	down	noncoding	ENSMUST00000160070	Rpl30-ps2	Ensembl	3	291	chr8
ASMM9PARTA018373	0.0170182	2.83414	down	noncoding	ENSMUST00000160070	Rpl30-ps2	Ensembl	3	291	chr8
ASMM9PARTA003650	0.013791	2.83279	down	noncoding	AK044938		fantom3	4	2740	chr4
ASMM9PARTA048213	0.0383414	2.83058	down	noncoding	uc007zxm.1	AK038602	UCSC_kg	2	776	chr16
ASMM9PARTA004249	0.0134409	2.82883	down	noncoding	AK051229		fantom3	4	2020	chr1
ASMM9PARTA015622	0.0296847	2.82257	down	noncoding	ENSMUST00000139440	2500002B13Rik	Ensembl	3	2618	chr8
ASMM9PARTA001417	0.0496767	2.81949	down	noncoding	AK018221		NRED	5	1626	chr2
ASMM9PARTA016946	0.0285577	2.81948	down	noncoding	ENSMUST00000149574	Gm14964	Ensembl	3	716	chr19
ASMM9PARTA016946	0.0285577	2.81948	down	noncoding	ENSMUST00000149574	Gm14964	Ensembl	3	716	chr19
ASMM9PARTA016946	0.0285577	2.81948	down	noncoding	ENSMUST00000149574	Gm14964	Ensembl	3	716	chr19
ASMM9PARTA049635	0.010214	2.81862	down	noncoding	uc008sad.1	AK005538	UCSC_kg	2	535	chr4
ASMM9PARTA049635	0.010214	2.81862	down	noncoding	uc008sad.1	AK005538	UCSC_kg	2	535	chr4
ASMM9PARTA049635	0.010214	2.81862	down	noncoding	uc008sad.1	AK005538	UCSC_kg	2	535	chr4
MM9LINCRNAEXON11327-_P1	0.0144447	2.81833	down	noncoding	MM9LINCRNAEXON11327-	mouselincRNA0531	lincRNA	9	339	chr15
ASMM9PARTA011251	0.00704659	2.81705	down	noncoding	ENSMUST00000118497	Gm14778	Ensembl	3	447	chrX
ASMM9PARTA004442	0.0447353	2.81452	down	noncoding	AK053492		fantom3	4	4382	chr16
ASMM9PARTA004982	0.0110648	2.81256	down	noncoding	AK080325		fantom3	4	581	chr17
ASMM9PARTA013439	0.00081946	2.80832	down	noncoding	ENSMUST00000123517	Gm15545	Ensembl	3	593	chr7
MM9LINCRNAEXON12093+_P1	0.00101687	2.8074	down	noncoding	MM9LINCRNAEXON12093+	mouselincRNA0102	lincRNA	9	967	chr1
ASMM9PARTA002213	0.0396499	2.80646	down	noncoding	AK032665		fantom3	4	2011	chr11
ASMM9PARTA050994	0.0168395	2.80547	down	noncoding	uc009imr.1	Pgm2l1	UCSC_kg	2	2721	chr7
MM9LINCRNAEXON10976+_P1	0.0222665	2.78895	down	noncoding	MM9LINCRNAEXON10976+	mouselincRNA0870	lincRNA	9	1677	chr2
ASMM9PARTA007282	0.041114	2.78809	down	noncoding	AK141141		fantom3	4	3145	chr13
ASMM9PARTA002699	0.00427344	2.78604	down	noncoding	AK037205		fantom3	4	2796	chr2
ASMM9PARTA015405	0.0015591	2.7852	down	noncoding	ENSMUST00000139089	Gm15705	Ensembl	3	826	chr6
ASMM9PARTA047120	0.0173483	2.78076	down	noncoding	uc007nnr.1	AK018924	UCSC_kg	2	280	chr12
ASMM9PARTA016202	0.0344906	2.77979	down	noncoding	ENSMUST00000142044	Gm15228	Ensembl	3	3440	chrX
ASMM9PARTA003642	0.0487483	2.7778	down	noncoding	AK044823		fantom3	4	1232	chr1
ASMM9PARTA014521	0.00285194	2.77568	down	noncoding	ENSMUST00000130556	Gm11641	Ensembl	3	923	chr11
ASMM9PARTA014521	0.00285194	2.77568	down	noncoding	ENSMUST00000130556	Gm11641	Ensembl	3	923	chr11
ASMM9PARTA047158	0.000514386	2.77455	down	noncoding	uc007nly.1	NrCAM	UCSC_kg	2	283	chr12
ASMM9PARTA047158	0.000514386	2.77455	down	noncoding	uc007nly.1	NrCAM	UCSC_kg	2	283	chr12
ASMM9PARTA017308	0.000449283	2.77247	down	noncoding	ENSMUST00000153232	Gm12472	Ensembl	3	1140	chr4
ASMM9PARTA002859	0.000953302	2.76935	down	noncoding	AK038805		fantom3	4	1290	chr9
ASMM9PARTA007695	0.0146165	2.76788	down	noncoding	AK144895		fantom3	4	984	chr12
ASMM9PARTA000711	0.0052502	2.76763	down	noncoding	AK013751		fantom3	4	1547	chr5
MM9LINCRNAEXON11846+_P1	0.0189606	2.76479	down	noncoding	MM9LINCRNAEXON11846+	mouselincRNA0275	lincRNA	9	301	chr11
ASMM9PARTA050271	0.0424943	2.76422	down	noncoding	uc008wjn.1	ADAM22	UCSC_kg	2	6964	chr5
ASMM9PARTA050271	0.0424943	2.76422	down	noncoding	uc008wjn.1	ADAM22	UCSC_kg	2	6964	chr5
ASMM9PARTA050271	0.0424943	2.76422	down	noncoding	uc008wjn.1	ADAM22	UCSC_kg	2	6964	chr5
ASMM9PARTA045342	0.0208546	2.75943	down	noncoding	NR_015487	A930005H10Rik	RefSeq_NR	1	642	chr3
ASMM9PARTA050980	0.000275586	2.75641	down	noncoding	uc009paj.1	AK084170	UCSC_kg	2	2991	chr9
MM9LINCRNAEXON11255-_P1	0.0144354	2.75573	down	noncoding	MM9LINCRNAEXON11255-		lincRNA	9	1205	chr16
ASMM9PARTA002534	0.00734679	2.75405	down	noncoding	AK035410		fantom3	4	893	chr4
ASMM9PARTA014216	0.00406902	2.75084	down	noncoding	ENSMUST00000128914	Gm15912	Ensembl	3	578	chr13
ASMM9PARTA047984	0.0132804	2.74987	down	noncoding	uc007tux.1	TCR-alpha chain	UCSC_kg	2	322	chr14
ASMM9PARTA049186	0.0155109	2.74775	down	noncoding	uc008ljm.1	Cd59b	UCSC_kg	2	629	chr2
ASMM9PARTA046738	0.033981	2.74738	down	noncoding	uc007fbl.1	AK005653	UCSC_kg	2	272	chr10
ASMM9PARTA006858	0.000279061	2.74726	down	noncoding	AK138259		fantom3	4	1886	chr4
MM9LINCRNAEXON10434+_P1	0.0153561	2.74589	down	noncoding	MM9LINCRNAEXON10434+		lincRNA	9	114	chr6
ASMM9PARTA009142	0.00303643	2.74075	down	noncoding	BC028448		NRED	5	975	chr4
ASMM9PARTA047006	0.0152931	2.7387	down	noncoding	uc007mgu.1	Tmem104	UCSC_kg	2	2522	chr11
ASMM9PARTA047006	0.0152931	2.7387	down	noncoding	uc007mgu.1	Tmem104	UCSC_kg	2	2522	chr11
ASMM9PARTA047878	0.000825893	2.73789	down	noncoding	uc007ues.1	Atp8a2	UCSC_kg	2	403	chr14
ASMM9PARTA050438	0.0369121	2.73693	down	noncoding	uc009ihq.1	AK021007	UCSC_kg	2	739	chr7
ASMM9PARTA046608	0.000354222	2.73678	down	noncoding	uc007gjn.1	Mif1	UCSC_kg	2	490	chr10
ASMM9PARTA016852	0.00885831	2.73348	down	noncoding	ENSMUST00000149731	1110019D14Rik	Ensembl	3	1499	chr6
ASMM9PARTA018748	0.00104605	2.73036	down	noncoding	ENSMUST00000164238	Gm7336	Ensembl	3	599	chr7
ASMM9PARTA048948	0.0270548	2.72805	down	noncoding	uc008jnb.1	DQ703566	UCSC_kg	2	1903	chr2
ASMM9PARTA048517	0.0196083	2.72687	down	noncoding	uc008dwg.1	AK039693	UCSC_kg	2	2318	chr17
ASMM9PARTA048517	0.0196083	2.72687	down	noncoding	uc008dwg.1	AK039693	UCSC_kg	2	2318	chr17
ASMM9PARTA012052	0.000887654	2.72642	down	noncoding	ENSMUST00000119723	Gm12294	Ensembl	3	490	chr11
ASMM9PARTA012052	0.000887654	2.72642	down	noncoding	ENSMUST00000119723	Gm12294	Ensembl	3	490	chr11
MM9LINCRNAEXON10983-_P1	0.0033986	2.72443	down	noncoding	MM9LINCRNAEXON10983-	mouselincRNA0873	lincRNA	9	62	chr2
ASMM9PARTA046415	0.00303126	2.72175	down	noncoding	uc007djg.1	Mpzl1	UCSC_kg	2	1612	chr1
ASMM9PARTA046415	0.00303126	2.72175	down	noncoding	uc007djg.1	Mpzl1	UCSC_kg	2	1612	chr1
MM9LINCRNAEXON11643+_P1	0.00700076	2.72051	down	noncoding	MM9LINCRNAEXON11643+	mouselincRNA0284	lincRNA	9	323	chr12
ASMM9PARTA002225	0.0232422	2.71451	down	noncoding	AK032851		fantom3	4	1618	chr18
ASMM9PARTA010984	0.000808692	2.70977	down	noncoding	ENSMUST00000118331	Gm14557	Ensembl	3	378	chrX
ASMM9PARTA002504	7.34953e-05	2.70967	down	noncoding	AK035108		fantom3	4	1987	chr4
ASMM9PARTA049859	0.04259	2.70726	down	noncoding	uc008zkn.1	Cutl2	UCSC_kg	2	376	chr5
ASMM9PARTA013436	0.000230576	2.70576	down	noncoding	ENSMUST00000123051	Gm11261	Ensembl	3	712	chr4
ASMM9PARTA002217	0.0397461	2.70495	down	noncoding	AK032699		fantom3	4	2954	chr6
ASMM9PARTA001308	0.0145568	2.70253	down	noncoding	AK017099		fantom3	4	1179	chr5
ASMM9PARTA003999	0.00231324	2.70071	down	noncoding	AK047894		fantom3	4	1237	chr5
ASMM9PARTA010305	0.000438091	2.70059	down	noncoding	ENSMUST00000108749	Gm13695	Ensembl	3	2727	chr2
ASMM9PARTA010305	0.000438091	2.70059	down	noncoding	ENSMUST00000108749	Gm13695	Ensembl	3	2727	chr2
ASMM9PARTA010305	0.000438091	2.70059	down	noncoding	ENSMUST00000108749	Gm13695	Ensembl	3	2727	chr2
ASMM9PARTA010305	0.000438091	2.70059	down	noncoding	ENSMUST00000108749	Gm13695	Ensembl	3	2727	chr2
ASMM9PARTA010305	0.000438091	2.70059	down	noncoding	ENSMUST00000108749	Gm13695	Ensembl	3	2727	chr2
ASMM9PARTA010305	0.000438091	2.70059	down	noncoding	ENSMUST00000108749	Gm13695	Ensembl	3	2727	chr2
ASMM9PARTA010305	0.000438091	2.70059	down	noncoding	ENSMUST00000108749	Gm13695	Ensembl	3	2727	chr2
ASMM9PARTA002754	0.018007	2.69799	down	noncoding	AK037745		fantom3	4	3239	chr5
ASMM9PARTA013930	0.0140144	2.69752	down	noncoding	ENSMUST00000126401	Gm13716	Ensembl	3	808	chr2
MM9LINCRNAEXON11559-_P1	0.014394	2.69617	down	noncoding	MM9LINCRNAEXON11559-	mouselincRNA0380	lincRNA	9	276	chr13
ASMM9PARTA045949	0.00493222	2.69582	down	noncoding	NR_037590	Wls	RefSeq_NR	1	2777	chr3
ASMM9PARTA011642	0.00022449	2.69496	down	noncoding	ENSMUST00000119088	Gm15146	Ensembl	3	447	chrX
ASMM9PARTA046046	0.018348	2.69444	down	noncoding	NR_033631	4632428C04Rik	RefSeq_NR	1	2428	chr16
ASMM9PARTA007319	0.00434938	2.69046	down	noncoding	AK140959		fantom3	4	3980	chr7
ASMM9PARTA007319	0.00434938	2.69046	down	noncoding	AK140959		fantom3	4	3980	chr7
ASMM9PARTA007319	0.00434938	2.69046	down	noncoding	AK140959		fantom3	4	3980	chr7
ASMM9PARTA045844	0.00346861	2.68614	down	noncoding	NR_037617	St5	RefSeq_NR	1	4436	chr7
ASMM9PARTA045844	0.00346861	2.68614	down	noncoding	NR_037617	St5	RefSeq_NR	1	4436	chr7
ASMM9PARTA001795	6.33285e-05	2.68408	down	noncoding	AK021087		fantom3	4	796	chr18
ASMM9PARTA017363	0.00272912	2.68347	down	noncoding	ENSMUST00000152024	Gm11837	Ensembl	3	740	chr4
ASMM9PARTA005057	0.0106364	2.66857	down	noncoding	AK080602		fantom3	4	2773	chr14
MM9LINCRNAEXON11724+_P1	0.0171594	2.66833	down	noncoding	MM9LINCRNAEXON11724+	mouselincRNA0349	lincRNA	9	92	chr12
ASMM9PARTA048114	0.00499823	2.66368	down	noncoding	uc007zun.1	AK045112	UCSC_kg	2	1401	chr16
ASMM9PARTA012684	0.00371919	2.66253	down	noncoding	ENSMUST00000120767	Gm13788	Ensembl	3	601	chr2
ASMM9PARTA048390	0.0333007	2.66042	down	noncoding	uc008aew.1	AK019751	UCSC_kg	2	742	chr17
MM9LINCRNAEXON10104+_P1	0.0123041	2.65794	down	noncoding	MM9LINCRNAEXON10104+		lincRNA	9	192	chr9
MM9LINCRNAEXON10619-_P1	0.00682182	2.65675	down	noncoding	MM9LINCRNAEXON10619-	mouselincRNA1233	lincRNA	9	2678	chr5
ASMM9PARTA003531	0.00753556	2.65564	down	noncoding	AK044029		fantom3	4	1418	chr15
ASMM9PARTA047918	0.0210823	2.6546	down	noncoding	uc007uzf.1	AK014089	UCSC_kg	2	1910	chr14
ASMM9PARTA018931	0.0204362	2.65185	down	noncoding	ENSMUST00000168640	4933416I08Rik	Ensembl	3	999	chrX
ASMM9PARTA018931	0.0204362	2.65185	down	noncoding	ENSMUST00000168640	4933416I08Rik	Ensembl	3	999	chrX
ASMM9PARTA048356	0.0349229	2.65065	down	noncoding	uc008arh.1	BC043476	UCSC_kg	2	653	chr17
CUST_486_PI426073487	0.0432668	2.64554	down	noncoding	uc.5-	uc.5	UCR	10	214	chr4
CUST_486_PI426073487	0.0432668	2.64554	down	noncoding	uc.5-	uc.5	UCR	10	214	chr4
ASMM9PARTA010189	0.0118423	2.6414	down	noncoding	ENSMUST00000097355	Gm10246	Ensembl	3	1138	chr10
ASMM9PARTA046734	1.56895e-05	2.64096	down	noncoding	uc007eph.1	AK080063	UCSC_kg	2	2223	chr10
ASMM9PARTA046734	1.56895e-05	2.64096	down	noncoding	uc007eph.1	AK080063	UCSC_kg	2	2223	chr10
ASMM9PARTA046734	1.56895e-05	2.64096	down	noncoding	uc007eph.1	AK080063	UCSC_kg	2	2223	chr10
ASMM9PARTA046734	1.56895e-05	2.64096	down	noncoding	uc007eph.1	AK080063	UCSC_kg	2	2223	chr10
ASMM9PARTA050486	0.00283758	2.63974	down	noncoding	uc009axs.1	AK037260	UCSC_kg	2	1906	chr6
ASMM9PARTA046463	0.0375735	2.6372	down	noncoding	uc007gup.1	AK144329	UCSC_kg	2	853	chr10
ASMM9PARTA010042	0.0131476	2.63648	down	noncoding	ENSMUST00000100690	Ear-ps9	Ensembl	3	465	chr14
ASMM9PARTA049849	0.0220025	2.6355	down	noncoding	uc008xjp.1	Slit2	UCSC_kg	2	6040	chr5
ASMM9PARTA014432	0.00831935	2.63535	down	noncoding	ENSMUST00000127359	Gm15222	Ensembl	3	344	chr14
ASMM9PARTA010851	0.00290855	2.63155	down	noncoding	ENSMUST00000118221	Gm14734	Ensembl	3	447	chrX
ASMM9PARTA009444	0.0443976	2.62589	down	noncoding	ENSMUST00000068548	9130017K11Rik	Ensembl	3	1417	chr11
MM9LINCRNAEXON11370+_P1	0.045295	2.62406	down	noncoding	MM9LINCRNAEXON11370+	mouselincRNA0587	lincRNA	9	988	chr15
ASMM9PARTA049990	0.00608405	2.6228	down	noncoding	uc008wbn.1	AK205032	UCSC_kg	2	326	chr4
ASMM9PARTA019233	0.0466899	2.61341	down	noncoding	ENSMUST00000169514	AC163666.1	Ensembl	3	3177	chr9
MM9LINCRNAEXON11550-_P1	0.0107465	2.61233	down	noncoding	MM9LINCRNAEXON11550-	mouselincRNA0380	lincRNA	9	490	chr13
ASMM9PARTA048019	0.0138786	2.61156	down	noncoding	uc007uxu.1	AK166274	UCSC_kg	2	918	chr14
ASMM9PARTA049889	0.0442258	2.61024	down	noncoding	uc008wsc.1	2010209O12Rik	UCSC_kg	2	5368	chr5
ASMM9PARTA049889	0.0442258	2.61024	down	noncoding	uc008wsc.1	2010209O12Rik	UCSC_kg	2	5368	chr5
ASMM9PARTA005487	0.0100089	2.60597	down	noncoding	AK084123		fantom3	4	1549	chrX
ASMM9PARTA050523	0.00803131	2.60508	down	noncoding	uc009bpx.1	TCR-beta chain	UCSC_kg	2	734	chr6
ASMM9PARTA047138	0.0272857	2.60421	down	noncoding	uc007jqh.1	Dnahc2	UCSC_kg	2	2614	chr11
ASMM9PARTA009905	0.00312847	2.60195	down	noncoding	ENSMUST00000104935	Eid1	Ensembl	3	971	chr2
ASMM9PARTA009905	0.00312847	2.60195	down	noncoding	ENSMUST00000104935	Eid1	Ensembl	3	971	chr2
ASMM9PARTA050461	0.00257356	2.60167	down	noncoding	uc009cvm.1	AK029023	UCSC_kg	2	2536	chr6
ASMM9PARTA050461	0.00257356	2.60167	down	noncoding	uc009cvm.1	AK029023	UCSC_kg	2	2536	chr6
ASMM9PARTA050461	0.00257356	2.60167	down	noncoding	uc009cvm.1	AK029023	UCSC_kg	2	2536	chr6
ASMM9PARTA050461	0.00257356	2.60167	down	noncoding	uc009cvm.1	AK029023	UCSC_kg	2	2536	chr6
ASMM9PARTA004370	0.0197241	2.60083	down	noncoding	AK052915		fantom3	4	2596	chr2
ASMM9PARTA047151	0.00801026	2.60062	down	noncoding	uc007mgf.1	MAIR-IIa	UCSC_kg	2	1227	chr11
MM9LINCRNAEXON11547+_P1	0.0473832	2.60012	down	noncoding	MM9LINCRNAEXON11547+	mouselincRNA0380	lincRNA	9	653	chr13
ASMM9PARTA045853	0.00838508	2.59595	down	noncoding	NR_029430	Stmn1-rs1	RefSeq_NR	1	979	chr9
ASMM9PARTA046731	0.00569586	2.5949	down	noncoding	uc007ltk.1	Acbd4	UCSC_kg	2	375	chr11
MM9LINCRNAEXON11548+_P1	0.0335889	2.59369	down	noncoding	MM9LINCRNAEXON11548+	mouselincRNA0380	lincRNA	9	138	chr13
ASMM9PARTA047832	0.0295879	2.59177	down	noncoding	uc007rpo.1	AK052076	UCSC_kg	2	2743	chr13
ASMM9PARTA045612	0.0448112	2.59158	down	noncoding	NR_030776	3110021A11Rik	RefSeq_NR	1	837	chr6
ASMM9PARTA045612	0.0448112	2.59158	down	noncoding	NR_030776	3110021A11Rik	RefSeq_NR	1	837	chr6
ASMM9PARTA002700	0.000999345	2.59087	down	noncoding	AK037210		fantom3	4	1994	chr1
ASMM9PARTA016048	0.0035002	2.59001	down	noncoding	ENSMUST00000144844	8430429K09Rik	Ensembl	3	505	chr11
ASMM9PARTA018015	0.0144815	2.58742	down	noncoding	ENSMUST00000159072	AI480526	Ensembl	3	957	chr5
ASMM9PARTA049618	0.0147927	2.58448	down	noncoding	uc008ohi.1	AK012776	UCSC_kg	2	1371	chr2
ASMM9PARTA016036	0.0405545	2.57986	down	noncoding	ENSMUST00000142914	4930571N24Rik	Ensembl	3	598	chr15
ASMM9PARTA048681	0.00930332	2.57954	down	noncoding	uc008dyw.1	AK046967	UCSC_kg	2	1327	chr18
ASMM9PARTA018948	0.00105278	2.57859	down	noncoding	ENSMUST00000166070	Gm4876	Ensembl	3	422	chr6
ASMM9PARTA001411	0.0336553	2.5713	down	noncoding	AK018137		fantom3	4	1388	chr9
ASMM9PARTA015299	3.23354e-06	2.56925	down	noncoding	ENSMUST00000137236	Gm12940	Ensembl	3	1970	chr4
ASMM9PARTA047177	0.0487541	2.56841	down	noncoding	uc007kcq.1	Srr	UCSC_kg	2	2122	chr11
ASMM9PARTA047177	0.0487541	2.56841	down	noncoding	uc007kcq.1	Srr	UCSC_kg	2	2122	chr11
ASMM9PARTA047177	0.0487541	2.56841	down	noncoding	uc007kcq.1	Srr	UCSC_kg	2	2122	chr11
CUST_140_PI426409190	0.0192191	2.56483	down	noncoding	AK021355		fantom3	4	831	chr5
ASMM9PARTA013080	0.000614643	2.56295	down	noncoding	ENSMUST00000121518	Gm11886	Ensembl	3	303	chr4
ASMM9PARTA005775	0.0215772	2.56212	down	noncoding	AK087871		fantom3	4	1421	chr9
ASMM9PARTA001865	0.0141838	2.56139	down	noncoding	AK028337		fantom3	4	4561	chr8
ASMM9PARTA002009	0.00689012	2.55586	down	noncoding	AK029904		fantom3	4	3912	chr3
ASMM9PARTA017014	0.0462719	2.55119	down	noncoding	ENSMUST00000149894	Gm16701	Ensembl	3	1529	chr1
ASMM9PARTA017014	0.0462719	2.55119	down	noncoding	ENSMUST00000149894	Gm16701	Ensembl	3	1529	chr1
ASMM9PARTA017014	0.0462719	2.55119	down	noncoding	ENSMUST00000149894	Gm16701	Ensembl	3	1529	chr1
MM9LINCRNAEXON10014+_P1	0.034597	2.54569	down	noncoding	MM9LINCRNAEXON10014+	mouselincRNA1618	lincRNA	9	209	chrX
ASMM9PARTA001393	0.00499272	2.54477	down	noncoding	AK017999		fantom3	4	1357	chr6
ASMM9PARTA048625	0.0237122	2.54345	down	noncoding	uc008goy.1	Rab3il1	UCSC_kg	2	2139	chr19
ASMM9PARTA015348	0.0294344	2.54338	down	noncoding	ENSMUST00000134627	Gm15271	Ensembl	3	2110	chr10
MM9LINCRNAEXON11843-_P1	2.52697e-05	2.53984	down	noncoding	MM9LINCRNAEXON11843-	mouselincRNA0273	lincRNA	9	599	chr11
ASMM9PARTA045067	0.00336968	2.53898	down	noncoding	NR_015471	3830408C21Rik	RefSeq_NR	1	1898	chr13
ASMM9PARTA045067	0.00336968	2.53898	down	noncoding	NR_015471	3830408C21Rik	RefSeq_NR	1	1898	chr13
ASMM9PARTA051071	0.0478333	2.53882	down	noncoding	uc009kdm.1	AK041267	UCSC_kg	2	735	chr7
ASMM9PARTA050519	0.00507086	2.53679	down	noncoding	uc009bpi.1	TCRB	UCSC_kg	2	498	chr6
ASMM9PARTA047831	0.0200683	2.53593	down	noncoding	uc007xdi.1	AK041762	UCSC_kg	2	511	chr15
ASMM9PARTA046457	0.0139519	2.53468	down	noncoding	uc007ffz.1	DQ716436	UCSC_kg	2	1687	chr10
MM9LINCRNAEXON10607+_P1	0.0337514	2.53442	down	noncoding	MM9LINCRNAEXON10607+	mouselincRNA1220	lincRNA	9	2164	chr5
ASMM9PARTA014637	0.0259506	2.52861	down	noncoding	ENSMUST00000131788	Ankzf1	Ensembl	3	3427	chr1
ASMM9PARTA014637	0.0259506	2.52861	down	noncoding	ENSMUST00000131788	Ankzf1	Ensembl	3	3427	chr1
ASMM9PARTA014637	0.0259506	2.52861	down	noncoding	ENSMUST00000131788	Ankzf1	Ensembl	3	3427	chr1
MM9LINCRNAEXON11909-_P1	0.000271578	2.52769	down	noncoding	MM9LINCRNAEXON11909-		lincRNA	9	1077	chr10
ASMM9PARTA018590	0.0265118	2.52378	down	noncoding	ENSMUST00000161925	Gm15996	Ensembl	3	762	chr12
ASMM9PARTA018590	0.0265118	2.52378	down	noncoding	ENSMUST00000161925	Gm15996	Ensembl	3	762	chr12
ASMM9PARTA013649	0.00483651	2.52195	down	noncoding	ENSMUST00000123882	Gm16045	Ensembl	3	2969	chr11
ASMM9PARTA045224	0.0283434	2.52187	down	noncoding	NR_028448	Hdac10	RefSeq_NR	1	2633	chr15
ASMM9PARTA012722	0.00102199	2.52103	down	noncoding	ENSMUST00000121041	Gm11582	Ensembl	3	236	chr1
ASMM9PARTA007459	0.0474904	2.51806	down	noncoding	AK143058		fantom3	4	357	chr12
ASMM9PARTA008018	0.0444767	2.51737	down	noncoding	AK145210		predicted	7	1539	chr11
ASMM9PARTA009697	0.0109423	2.51517	down	noncoding	ENSMUST00000081067	Gm13699	Ensembl	3	1632	chr2
ASMM9PARTA003122	0.000142784	2.51427	down	noncoding	AK040776		fantom3	4	2342	chr10
ASMM9PARTA006160	0.0435821	2.51272	down	noncoding	AK089560		fantom3	4	2683	chr5
ASMM9PARTA050814	0.0249442	2.51185	down	noncoding	uc009dfm.1	Camk1	UCSC_kg	2	1157	chr6
ASMM9PARTA014089	0.0471817	2.51155	down	noncoding	ENSMUST00000125345	2500004C02Rik	Ensembl	3	402	chr2
ASMM9PARTA010836	0.0339607	2.5115	down	noncoding	ENSMUST00000117905	Gm15442	Ensembl	3	1527	chr3
ASMM9PARTA045416	0.00713448	2.5113	down	noncoding	NR_024097	Gm14057	RefSeq_NR	1	2136	chr2
ASMM9PARTA007516	0.0266086	2.50904	down	noncoding	AK149536		fantom3	4	3157	chr6
ASMM9PARTA000515	0.0125154	2.50751	down	noncoding	AK009163		fantom3	4	1360	chr5
ASMM9PARTA018646	0.000952464	2.50735	down	noncoding	ENSMUST00000166414	RP24-538J1.2	Ensembl	3	714	chr17
ASMM9PARTA005483	0.0047359	2.50607	down	noncoding	AK083983		fantom3	4	1198	chr4
ASMM9PARTA049564	0.0457679	2.50432	down	noncoding	uc008ruz.1	AK083124	UCSC_kg	2	3183	chr3
ASMM9PARTA049564	0.0457679	2.50432	down	noncoding	uc008ruz.1	AK083124	UCSC_kg	2	3183	chr3
MM9LINCRNAEXON11348-_P1	8.98309e-05	2.50275	down	noncoding	MM9LINCRNAEXON11348-	mouselincRNA0566	lincRNA	9	1247	chr15
ASMM9PARTA018302	0.00123805	2.50218	down	noncoding	ENSMUST00000159498	Gm4475	Ensembl	3	2166	chr6
ASMM9PARTA000090	0.0313536	2.50065	down	noncoding	AK003932		fantom3	4	1325	chr7
ASMM9PARTA016895	0.00115641	2.50039	down	noncoding	ENSMUST00000146949	Gm15902	Ensembl	3	469	chr12
ASMM9PARTA005740	0.0137321	2.49882	down	noncoding	AK085543		fantom3	4	1537	chr15
ASMM9PARTA005740	0.0137321	2.49882	down	noncoding	AK085543		fantom3	4	1537	chr15
ASMM9PARTA005740	0.0137321	2.49882	down	noncoding	AK085543		fantom3	4	1537	chr15
ASMM9PARTA005740	0.0137321	2.49882	down	noncoding	AK085543		fantom3	4	1537	chr15
ASMM9PARTA005740	0.0137321	2.49882	down	noncoding	AK085543		fantom3	4	1537	chr15
ASMM9PARTA046420	0.0263466	2.49815	down	noncoding	uc007emw.1	AK029596	UCSC_kg	2	840	chr10
MM9LINCRNAEXON10140-_P1	0.000293655	2.49685	down	noncoding	MM9LINCRNAEXON10140-		lincRNA	9	769	chr9
ASMM9PARTA008493	0.0168143	2.49511	down	noncoding	AK157024		fantom3	4	1468	chr19
ASMM9PARTA011400	0.000932791	2.49441	down	noncoding	ENSMUST00000118845	Gm15268	Ensembl	3	352	chrX
ASMM9PARTA011400	0.000932791	2.49441	down	noncoding	ENSMUST00000118845	Gm15268	Ensembl	3	352	chrX
ASMM9PARTA046774	0.000127034	2.49389	down	noncoding	uc007fme.1	Plekhk1	UCSC_kg	2	3120	chr10
ASMM9PARTA045569	0.037098	2.48967	down	noncoding	NR_027969	4930441O14Rik	RefSeq_NR	1	2908	chr13
ASMM9PARTA045569	0.037098	2.48967	down	noncoding	NR_027969	4930441O14Rik	RefSeq_NR	1	2908	chr13
ASMM9PARTA002599	0.00275244	2.48768	down	noncoding	AK036031		fantom3	4	1449	chr16
ASMM9PARTA050261	0.011318	2.48567	down	noncoding	uc009awb.1	Ppp1r9a	UCSC_kg	2	4227	chr6
humanlincRNA1362-_P1	0.00977949	2.48495	down	noncoding	humanlincRNA1362-	humanlincRNA1362	lincRNA	9	62393	chr14
ASMM9PARTA045715	8.92293e-05	2.48302	down	noncoding	NR_033520	Tmem181b-ps	RefSeq_NR	1	4710	chr17
ASMM9PARTA050451	0.0251021	2.48251	down	noncoding	uc009bpe.1	TCR-beta chain	UCSC_kg	2	740	chr6
CUST_12_PI426073487	0.00100043	2.48229	down	noncoding	uc.13+	uc.13	UCR	10	237	chr4
ASMM9PARTA046638	0.0230062	2.48208	down	noncoding	uc007gcv.1	Adamtsl5	UCSC_kg	2	3226	chr10
ASMM9PARTA046638	0.0230062	2.48208	down	noncoding	uc007gcv.1	Adamtsl5	UCSC_kg	2	3226	chr10
ASMM9PARTA002151	0.0490955	2.4817	down	noncoding	AK031956		NRED	5	2427	chr6
ASMM9PARTA004443	0.00308601	2.48161	down	noncoding	AK053495		fantom3	4	2000	chr5
ASMM9PARTA050700	0.00601287	2.48	down	noncoding	uc009bps.1	TCR-beta chain	UCSC_kg	2	433	chr6
ASMM9PARTA009442	0.00486461	2.47825	down	noncoding	ENSMUST00000062156	Gm9795	Ensembl	3	699	chr10
ASMM9PARTA013572	0.00115219	2.47794	down	noncoding	ENSMUST00000122401	Gm11402	Ensembl	3	309	chr11
ASMM9PARTA005701	0.00992264	2.47448	down	noncoding	AK085264		fantom3	4	1258	chr11
ASMM9PARTA047270	0.0385668	2.47362	down	noncoding	uc007ozg.1	AK015628	UCSC_kg	2	1134	chr12
ASMM9PARTA009471	0.0153399	2.47167	down	noncoding	ENSMUST00000066239	Gm9917	Ensembl	3	1499	chr9
ASMM9PARTA009471	0.0153399	2.47167	down	noncoding	ENSMUST00000066239	Gm9917	Ensembl	3	1499	chr9
ASMM9PARTA015187	0.0116613	2.47088	down	noncoding	ENSMUST00000135110	A730017L22Rik	Ensembl	3	2884	chr2
ASMM9PARTA018626	0.026988	2.47048	down	noncoding	ENSMUST00000162407	Gm16538	Ensembl	3	442	chr19
ASMM9PARTA018626	0.026988	2.47048	down	noncoding	ENSMUST00000162407	Gm16538	Ensembl	3	442	chr19
ASMM9PARTA018626	0.026988	2.47048	down	noncoding	ENSMUST00000162407	Gm16538	Ensembl	3	442	chr19
ASMM9PARTA018626	0.026988	2.47048	down	noncoding	ENSMUST00000162407	Gm16538	Ensembl	3	442	chr19
ASMM9PARTA018626	0.026988	2.47048	down	noncoding	ENSMUST00000162407	Gm16538	Ensembl	3	442	chr19
ASMM9PARTA018626	0.026988	2.47048	down	noncoding	ENSMUST00000162407	Gm16538	Ensembl	3	442	chr19
ASMM9PARTA018626	0.026988	2.47048	down	noncoding	ENSMUST00000162407	Gm16538	Ensembl	3	442	chr19
ASMM9PARTA012590	0.000781137	2.46944	down	noncoding	ENSMUST00000120526	Gm15197	Ensembl	3	478	chr10
ASMM9PARTA049710	0.0306333	2.46907	down	noncoding	uc008tty.1	mKIAA1439	UCSC_kg	2	4892	chr4
ASMM9PARTA049710	0.0306333	2.46907	down	noncoding	uc008tty.1	mKIAA1439	UCSC_kg	2	4892	chr4
ASMM9PARTA049710	0.0306333	2.46907	down	noncoding	uc008tty.1	mKIAA1439	UCSC_kg	2	4892	chr4
MM9LINCRNAEXON11797+_P1	0.0324088	2.46892	down	noncoding	MM9LINCRNAEXON11797+	mouselincRNA0252	lincRNA	9	353	chr11
MM9LINCRNAEXON10351-_P1	0.0086265	2.46819	down	noncoding	MM9LINCRNAEXON10351-		lincRNA	9	934	chr7
ASMM9PARTA015547	0.0359799	2.46761	down	noncoding	ENSMUST00000138472	4933431E20Rik	Ensembl	3	483	chr3
ASMM9PARTA007286	0.0149163	2.46465	down	noncoding	AK141773		fantom3	4	1634	chr12
ASMM9PARTA047540	0.0062077	2.4627	down	noncoding	uc007pme.1	Gpr137b	UCSC_kg	2	3225	chr13
MM9LINCRNAEXON11795+_P1	0.0164899	2.4626	down	noncoding	MM9LINCRNAEXON11795+	mouselincRNA0252	lincRNA	9	461	chr11
ASMM9PARTA003024	0.00309665	2.4624	down	noncoding	AK040011		fantom3	4	1130	chr1
ASMM9PARTA003741	0.0259374	2.45825	down	noncoding	AK045784		fantom3	4	1298	chr13
ASMM9PARTA049869	0.00926074	2.45742	down	noncoding	uc008sww.1	AK019691	UCSC_kg	2	447	chr4
ASMM9PARTA000881	0.0106052	2.45396	down	noncoding	AK015190		fantom3	4	1472	chr15
ASMM9PARTA000881	0.0106052	2.45396	down	noncoding	AK015190		fantom3	4	1472	chr15
ASMM9PARTA050468	0.00854027	2.45148	down	noncoding	uc009dub.1	AK080173	UCSC_kg	2	1772	chr6
ASMM9PARTA050468	0.00854027	2.45148	down	noncoding	uc009dub.1	AK080173	UCSC_kg	2	1772	chr6
ASMM9PARTA050468	0.00854027	2.45148	down	noncoding	uc009dub.1	AK080173	UCSC_kg	2	1772	chr6
ASMM9PARTA049516	0.00797291	2.44857	down	noncoding	uc008omf.1	AK082896	UCSC_kg	2	2984	chr2
ASMM9PARTA004396	0.0207055	2.44815	down	noncoding	AK053132		fantom3	4	1217	chr1
ASMM9PARTA005425	0.00535456	2.44728	down	noncoding	AK084540		fantom3	4	4547	chr9
ASMM9PARTA014892	0.036664	2.44574	down	noncoding	ENSMUST00000130099	5730405O15Rik	Ensembl	3	853	chrX
ASMM9PARTA047478	0.0394362	2.44516	down	noncoding	uc007pvy.1	AK139092	UCSC_kg	2	2146	chr13
ASMM9PARTA006824	0.0256189	2.44466	down	noncoding	AK139001		fantom3	4	2725	chr3
ASMM9PARTA051675	0.0196059	2.44109	down	noncoding	uc009srf.1	AK017500	UCSC_kg	2	887	chrX
mouselincRNA0561+_P1	0.0233764	2.441	down	noncoding	mouselincRNA0561+	mouselincRNA0561	lincRNA	9	5450	chr15
ASMM9PARTA010438	0.0162753	2.43876	down	noncoding	ENSMUST00000116500	Gm15487	Ensembl	3	468	chr6
ASMM9PARTA046710	3.46213e-05	2.43388	down	noncoding	uc007hco.1	AK085456	UCSC_kg	2	2041	chr10
ASMM9PARTA004690	0.00473746	2.43341	down	noncoding	AK077449		fantom3	4	1443	chr5
ASMM9PARTA007295	0.00817305	2.43247	down	noncoding	AK143399		fantom3	4	3707	chr11
CJ066036_P1	0.000818239	2.43236	down	noncoding	CJ066036	humanlincRNA0586	lincRNA	9	409	chr5
CJ066036_P1	0.000818239	2.43236	down	noncoding	CJ066036	humanlincRNA0586	lincRNA	9	409	chr5
MM9LINCRNAEXON11875+_P1	0.0406096	2.43125	down	noncoding	MM9LINCRNAEXON11875+	mouselincRNA0150	lincRNA	9	1362	chr10
MM9LINCRNAEXON11108-_P1	0.0366491	2.43109	down	noncoding	MM9LINCRNAEXON11108-	mouselincRNA0822	lincRNA	9	626	chr19
MM9LINCRNAEXON11896-_P1	0.000140773	2.43084	down	noncoding	MM9LINCRNAEXON11896-		lincRNA	9	684	chr10
ASMM9PARTA045789	0.00125568	2.43082	down	noncoding	NR_033324	BC065397	RefSeq_NR	1	3243	chrX
ASMM9PARTA045789	0.00125568	2.43082	down	noncoding	NR_033324	BC065397	RefSeq_NR	1	3243	chrX
ASMM9PARTA045789	0.00125568	2.43082	down	noncoding	NR_033324	BC065397	RefSeq_NR	1	3243	chrX
ASMM9PARTA045789	0.00125568	2.43082	down	noncoding	NR_033324	BC065397	RefSeq_NR	1	3243	chrX
ASMM9PARTA003115	0.00559696	2.42885	down	noncoding	AK040706		fantom3	4	1892	chr4
ASMM9PARTA002595	0.0499241	2.42734	down	noncoding	AK035966		fantom3	4	2754	chr3
MM9LINCRNAEXON11859-_P1	0.0125873	2.42573	down	noncoding	MM9LINCRNAEXON11859-	mouselincRNA0282	lincRNA	9	606	chr11
ASMM9PARTA018695	0.0468725	2.42534	down	noncoding	ENSMUST00000163053	Etohd2	Ensembl	3	1182	chr13
ASMM9PARTA018695	0.0468725	2.42534	down	noncoding	ENSMUST00000163053	Etohd2	Ensembl	3	1182	chr13
ASMM9PARTA006656	0.000969648	2.42285	down	noncoding	AK134503		fantom3	4	1771	chr2
MM9LINCRNAEXON11591+_P1	0.0119296	2.42262	down	noncoding	MM9LINCRNAEXON11591+	mouselincRNA0414	lincRNA	9	990	chr13
ASMM9PARTA009266	0.00261552	2.42249	down	noncoding	ENSMUST00000051412	Gm5512	Ensembl	3	633	chr19
ASMM9PARTA003054	0.00244958	2.4209	down	noncoding	AK040293		fantom3	4	3067	chr1
ASMM9PARTA007426	0.0440862	2.41992	down	noncoding	AK140996		fantom3	4	2987	chrX
ASMM9PARTA051293	0.0494153	2.41872	down	noncoding	uc009nfh.1	AK007545	UCSC_kg	2	1174	chr8
ASMM9PARTA006569	0.0227869	2.41272	down	noncoding	AK135629		fantom3	4	1879	chr7
MM9LINCRNAEXON11539-_P1	0.00129002	2.41196	down	noncoding	MM9LINCRNAEXON11539-	mouselincRNA0380	lincRNA	9	297	chr13
ASMM9PARTA048180	0.0161778	2.41188	down	noncoding	uc007zsi.1	AK144299	UCSC_kg	2	1164	chr16
ASMM9PARTA014126	0.0342044	2.4106	down	noncoding	ENSMUST00000126339	C330013F16Rik	Ensembl	3	3511	chrX
ASMM9PARTA009550	0.0417231	2.40908	down	noncoding	ENSMUST00000086233	Gm10179	Ensembl	3	690	chr7
ASMM9PARTA049674	0.00364732	2.40672	down	noncoding	uc008rkk.1	AK052594	UCSC_kg	2	4970	chr3
MM9LINCRNAEXON12090+_P1	0.000644455	2.40627	down	noncoding	MM9LINCRNAEXON12090+	mouselincRNA0102	lincRNA	9	84	chr1
ASMM9PARTA051020	0.00413294	2.40607	down	noncoding	uc009nqc.1	AK085792	UCSC_kg	2	688	chr8
ASMM9PARTA003963	0.00280702	2.40412	down	noncoding	AK047630		NRED	5	2244	chr15
ASMM9PARTA019752	0.00659593	2.40301	down	noncoding	ENSMUST00000172354	AC122397.1	Ensembl	3	624	chr15
MM9LINCRNAEXON11366+_P1	0.000184811	2.4015	down	noncoding	MM9LINCRNAEXON11366+	mouselincRNA0586	lincRNA	9	88	chr15
ASMM9PARTA000687	0.0221936	2.39986	down	noncoding	AK013507		fantom3	4	1999	chr12
ASMM9PARTA048570	0.0449737	2.39751	down	noncoding	uc008bty.1	AK018977	UCSC_kg	2	336	chr17
ASMM9PARTA006413	0.0030049	2.39616	down	noncoding	AK134475		fantom3	4	2498	chr5
ASMM9PARTA019326	0.00160358	2.39524	down	noncoding	ENSMUST00000167752	AL772256.3	Ensembl	3	2727	chr2
ASMM9PARTA019326	0.00160358	2.39524	down	noncoding	ENSMUST00000167752	AL772256.3	Ensembl	3	2727	chr2
ASMM9PARTA019326	0.00160358	2.39524	down	noncoding	ENSMUST00000167752	AL772256.3	Ensembl	3	2727	chr2
ASMM9PARTA019326	0.00160358	2.39524	down	noncoding	ENSMUST00000167752	AL772256.3	Ensembl	3	2727	chr2
ASMM9PARTA019326	0.00160358	2.39524	down	noncoding	ENSMUST00000167752	AL772256.3	Ensembl	3	2727	chr2
ASMM9PARTA019326	0.00160358	2.39524	down	noncoding	ENSMUST00000167752	AL772256.3	Ensembl	3	2727	chr2
ASMM9PARTA019326	0.00160358	2.39524	down	noncoding	ENSMUST00000167752	AL772256.3	Ensembl	3	2727	chr2
ASMM9PARTA045900	0.0425245	2.39368	down	noncoding	NR_033498	AI504432	RefSeq_NR	1	5547	chr3
ASMM9PARTA018983	0.00271965	2.39139	down	noncoding	ENSMUST00000166717	AL606528.1	Ensembl	3	2649	chr13
MM9LINCRNAEXON11202+_P1	0.0297176	2.39138	down	noncoding	MM9LINCRNAEXON11202+		lincRNA	9	429	chr17
ASMM9PARTA019717	0.0023072	2.39072	down	noncoding	ENSMUST00000171862	AC137123.1	Ensembl	3	1482	chr15
ASMM9PARTA015988	0.0122815	2.3907	down	noncoding	ENSMUST00000141723	Gm12521	Ensembl	3	694	chr3
ASMM9PARTA051832	0.000127842	2.39022	down	noncoding	uc009upi.1	AK145095	UCSC_kg	2	429	chrX
ASMM9PARTA007177	0.00290773	2.3902	down	noncoding	AK140973		fantom3	4	1384	chr2
ASMM9PARTA010591	0.0132769	2.39	down	noncoding	ENSMUST00000117479	Gm12131	Ensembl	3	359	chr11
MM9LINCRNAEXON11766-_P1	0.0163069	2.38725	down	noncoding	MM9LINCRNAEXON11766-	mouselincRNA0239	lincRNA	9	798	chr11
ASMM9PARTA015682	0.0320185	2.38378	down	noncoding	ENSMUST00000140106	Gm14569	Ensembl	3	698	chrX
CUST_107_PI426409190	0.00736331	2.38302	down	noncoding	ENSMUST00000165622	AC125543.1	Ensembl	3	1354	chr12
ASMM9PARTA006967	0.00800688	2.38252	down	noncoding	AK138759		fantom3	4	3353	chr3
BC025201_P1	0.0499938	2.38242	down	noncoding	BC025201	mouselincRNA0389	lincRNA	9	1336	chr13
ASMM9PARTA016966	0.0244281	2.38063	down	noncoding	ENSMUST00000148089	E030013I19Rik	Ensembl	3	2675	chr2
ASMM9PARTA009701	0.00212102	2.38046	down	noncoding	ENSMUST00000051804	Gm5809	Ensembl	3	297	chr16
ASMM9PARTA003485	0.0303543	2.37836	down	noncoding	AK043601		fantom3	4	473	chr2
ASMM9PARTA006786	0.000716546	2.37722	down	noncoding	AK137040		fantom3	4	2201	chr5
ASMM9PARTA051460	0.0104291	2.37664	down	noncoding	uc009moc.1	Dnase2a	UCSC_kg	2	3173	chr8
ASMM9PARTA051460	0.0104291	2.37664	down	noncoding	uc009moc.1	Dnase2a	UCSC_kg	2	3173	chr8
mouselincRNA1480+_P1	0.00407879	2.37501	down	noncoding	mouselincRNA1480+	mouselincRNA1480	lincRNA	9	8025	chr8
ASMM9PARTA003882	0.017588	2.37402	down	noncoding	AK047034		fantom3	4	589	chr3
ASMM9PARTA017504	0.0474276	2.37092	down	noncoding	ENSMUST00000153253	Gm16031	Ensembl	3	448	chr15
ASMM9PARTA049173	0.00635937	2.36915	down	noncoding	uc008nrd.1	AK169777	UCSC_kg	2	929	chr2
ASMM9PARTA048413	0.0106849	2.36622	down	noncoding	uc008eze.1	AK006909	UCSC_kg	2	334	chr18
ASMM9PARTA018654	0.00667627	2.36419	down	noncoding	ENSMUST00000161963	Ear-ps9	Ensembl	3	460	chr14
ASMM9PARTA017991	0.0355996	2.3633	down	noncoding	ENSMUST00000155952	R74862	Ensembl	3	2219	chr7
ASMM9PARTA005702	0.00734575	2.3632	down	noncoding	AK085379		fantom3	4	1553	chr5
ASMM9PARTA048545	0.020947	2.36152	down	noncoding	uc008ciz.1	AK034502	UCSC_kg	2	2945	chr17
ASMM9PARTA048545	0.020947	2.36152	down	noncoding	uc008ciz.1	AK034502	UCSC_kg	2	2945	chr17
ASMM9PARTA048545	0.020947	2.36152	down	noncoding	uc008ciz.1	AK034502	UCSC_kg	2	2945	chr17
ASMM9PARTA048545	0.020947	2.36152	down	noncoding	uc008ciz.1	AK034502	UCSC_kg	2	2945	chr17
ASMM9PARTA048545	0.020947	2.36152	down	noncoding	uc008ciz.1	AK034502	UCSC_kg	2	2945	chr17
ASMM9PARTA017359	0.00734874	2.36014	down	noncoding	ENSMUST00000151512	Gm15672	Ensembl	3	1354	chr5
ASMM9PARTA048394	0.0488063	2.35837	down	noncoding	uc008awd.1	AK014798	UCSC_kg	2	1499	chr17
MM9LINCRNAEXON10611+_P1	0.0051773	2.35756	down	noncoding	MM9LINCRNAEXON10611+	mouselincRNA1227	lincRNA	9	123	chr5
ASMM9PARTA007112	0.0144057	2.35595	down	noncoding	AK138310		NRED	5	758	chr1
MM9LINCRNAEXON11116-_P1	0.00671738	2.35516	down	noncoding	MM9LINCRNAEXON11116-	mouselincRNA0831	lincRNA	9	1437	chr19
ASMM9PARTA051799	0.0362188	2.3545	down	noncoding	uc009tuw.1	AK037070	UCSC_kg	2	2683	chrX
MM9LINCRNAEXON11535-_P1	0.0151487	2.35435	down	noncoding	MM9LINCRNAEXON11535-	mouselincRNA0380	lincRNA	9	759	chr13
ASMM9PARTA006385	0.0465097	2.3529	down	noncoding	AK131769		fantom3	4	483	chr10
ASMM9PARTA002070	0.0124803	2.34849	down	noncoding	AK030544		fantom3	4	2395	chr14
ASMM9PARTA014966	0.0349033	2.34833	down	noncoding	ENSMUST00000132219	Gm11851	Ensembl	3	692	chr4
ASMM9PARTA048127	0.00742588	2.34818	down	noncoding	uc007vgq.1	AK005793	UCSC_kg	2	430	chr15
ASMM9PARTA000127	0.024608	2.34566	down	noncoding	AK005466		fantom3	4	354	chr11
ASMM9PARTA047569	0.0144603	2.34481	down	noncoding	uc007wib.1	Mapk15	UCSC_kg	2	1249	chr15
ASMM9PARTA000128	3.27481e-05	2.34404	down	noncoding	AK005480		fantom3	4	478	chr19
MM9LINCRNAEXON11135+_P1	0.0241611	2.34323	down	noncoding	MM9LINCRNAEXON11135+	mouselincRNA0755	lincRNA	9	116	chr18
ASMM9PARTA047362	0.00123129	2.34305	down	noncoding	uc007npe.1	BC064451	UCSC_kg	2	4235	chr12
ASMM9PARTA016367	0.0091911	2.34258	down	noncoding	ENSMUST00000143530	2900076A07Rik	Ensembl	3	701	chr7
ASMM9PARTA003108	0.0191453	2.34254	down	noncoding	AK040669		fantom3	4	937	chr14
ASMM9PARTA051658	0.0105406	2.34226	down	noncoding	uc009ukd.1	AK133643	UCSC_kg	2	3511	chrX
ASMM9PARTA000485	0.0119183	2.34074	down	noncoding	AK008706		fantom3	4	726	chr2
MM9LINCRNAEXON10603-_P1	0.000255109	2.34011	down	noncoding	MM9LINCRNAEXON10603-	mouselincRNA1220	lincRNA	9	152	chr5
ASMM9PARTA003716	0.00704305	2.33987	down	noncoding	AK045642		fantom3	4	4350	chr12
ASMM9PARTA048147	0.0303324	2.33866	down	noncoding	uc007yfy.1	Gt4-1	UCSC_kg	2	307	chr16
ASMM9PARTA048147	0.0303324	2.33866	down	noncoding	uc007yfy.1	Gt4-1	UCSC_kg	2	307	chr16
ASMM9PARTA008178	0.0210947	2.33533	down	noncoding	AK155738		fantom3	4	1388	chr19
ASMM9PARTA019747	0.0452066	2.33349	down	noncoding	ENSMUST00000172075	Gm11164	Ensembl	3	1655	chr9
ASMM9PARTA019747	0.0452066	2.33349	down	noncoding	ENSMUST00000172075	Gm11164	Ensembl	3	1655	chr9
ASMM9PARTA019747	0.0452066	2.33349	down	noncoding	ENSMUST00000172075	Gm11164	Ensembl	3	1655	chr9
ASMM9PARTA019747	0.0452066	2.33349	down	noncoding	ENSMUST00000172075	Gm11164	Ensembl	3	1655	chr9
ASMM9PARTA019747	0.0452066	2.33349	down	noncoding	ENSMUST00000172075	Gm11164	Ensembl	3	1655	chr9
ASMM9PARTA019747	0.0452066	2.33349	down	noncoding	ENSMUST00000172075	Gm11164	Ensembl	3	1655	chr9
ASMM9PARTA015042	0.000867592	2.33228	down	noncoding	ENSMUST00000134472	Gm6081	Ensembl	3	489	chr13
mouselincRNA1244+_P1	0.00183952	2.33003	down	noncoding	mouselincRNA1244+	mouselincRNA1244	lincRNA	9	5500	chr5
ASMM9PARTA017562	0.0125595	2.32947	down	noncoding	ENSMUST00000152335	Gm16761	Ensembl	3	1789	chr16
ASMM9PARTA001122	0.000377858	2.3271	down	noncoding	AK016171		fantom3	4	1059	chr3
ASMM9PARTA001122	0.000377858	2.3271	down	noncoding	AK016171		fantom3	4	1059	chr3
ASMM9PARTA001122	0.000377858	2.3271	down	noncoding	AK016171		fantom3	4	1059	chr3
ASMM9PARTA001122	0.000377858	2.3271	down	noncoding	AK016171		fantom3	4	1059	chr3
ASMM9PARTA051485	0.0020233	2.32595	down	noncoding	uc009suk.1	AK043973	UCSC_kg	2	2417	chrX
ASMM9PARTA051485	0.0020233	2.32595	down	noncoding	uc009suk.1	AK043973	UCSC_kg	2	2417	chrX
ASMM9PARTA019037	0.0264645	2.32459	down	noncoding	ENSMUST00000165209	AC121784.1	Ensembl	3	1906	chr12
ASMM9PARTA001632	0.00687912	2.32402	down	noncoding	AK020242		fantom3	4	394	chr13
ASMM9PARTA002205	0.0153317	2.32282	down	noncoding	AK032533		fantom3	4	3152	chr6
ASMM9PARTA017365	0.00567313	2.32099	down	noncoding	ENSMUST00000152172	Gm11636	Ensembl	3	774	chr11
ASMM9PARTA045280	0.0140216	2.32067	down	noncoding	NR_027677	E2f6	RefSeq_NR	1	2512	chr12
ASMM9PARTA001428	0.00454208	2.32045	down	noncoding	AK018277		fantom3	4	1768	chr8
ASMM9PARTA003141	0.0262929	2.32015	down	noncoding	AK040950		fantom3	4	973	chr6
ASMM9PARTA003141	0.0262929	2.32015	down	noncoding	AK040950		fantom3	4	973	chr6
ASMM9PARTA008272	0.00514412	2.31963	down	noncoding	AK156916		fantom3	4	3716	chr13
ASMM9PARTA008272	0.00514412	2.31963	down	noncoding	AK156916		fantom3	4	3716	chr13
ASMM9PARTA051747	0.0254207	2.31335	down	noncoding	uc009trr.1	dystrophin	UCSC_kg	2	2664	chrX
ASMM9PARTA018889	0.0163918	2.31287	down	noncoding	ENSMUST00000167077	AC092094.1	Ensembl	3	3467	chr3
ASMM9PARTA018889	0.0163918	2.31287	down	noncoding	ENSMUST00000167077	AC092094.1	Ensembl	3	3467	chr3
MM9LINCRNAEXON10215-_P1	0.000521734	2.30638	down	noncoding	MM9LINCRNAEXON10215-	mouselincRNA1479	lincRNA	9	197	chr8
ASMM9PARTA000116	0.0166803	2.3062	down	noncoding	AK004525		fantom3	4	521	chr5
MM9LINCRNAEXON12015-_P1	0.014093	2.30237	down	noncoding	MM9LINCRNAEXON12015-	mouselincRNA0025	lincRNA	9	749	chr1
ASMM9PARTA050773	3.04892e-05	2.30208	down	noncoding	uc009byc.1	AK142386	UCSC_kg	2	545	chr6
ASMM9PARTA010633	0.0021729	2.30202	down	noncoding	ENSMUST00000117663	Gm15901	Ensembl	3	854	chr12
ASMM9PARTA044962	0.0226894	2.30114	down	noncoding	NR_024599	Gm11346	RefSeq_NR	1	1148	chr13
ASMM9PARTA015507	0.000203892	2.2996	down	noncoding	ENSMUST00000139014	2900052L18Rik	Ensembl	3	1588	chr11
ASMM9PARTA048328	0.0251951	2.29905	down	noncoding	uc008aeh.1	AK138253	UCSC_kg	2	1745	chr17
ASMM9PARTA003684	0.00148556	2.29875	down	noncoding	AK045354		fantom3	4	1899	chr2
ASMM9PARTA004247	0.0280777	2.29405	down	noncoding	AK051193		fantom3	4	2044	chr14
ASMM9PARTA017565	0.000339326	2.29043	down	noncoding	ENSMUST00000152595	Gm15545	Ensembl	3	704	chr7
ASMM9PARTA017565	0.000339326	2.29043	down	noncoding	ENSMUST00000152595	Gm15545	Ensembl	3	704	chr7
ASMM9PARTA002725	0.0187652	2.29	down	noncoding	AK037424		fantom3	4	1739	chr10
MM9LINCRNAEXON11284-_P1	0.00556504	2.28999	down	noncoding	MM9LINCRNAEXON11284-	mouselincRNA0634	lincRNA	9	156	chr16
MM9LINCRNAEXON11369+_P1	0.0141055	2.28362	down	noncoding	MM9LINCRNAEXON11369+		lincRNA	9	242	chr15
ASMM9PARTA012310	0.0217522	2.27946	down	noncoding	ENSMUST00000120369	Gm15712	Ensembl	3	1156	chr16
ASMM9PARTA013785	8.25404e-05	2.27722	down	noncoding	ENSMUST00000124191	Gm2115	Ensembl	3	1840	chr7
MM9LINCRNAEXON10638-_P1	0.0174498	2.27248	down	noncoding	MM9LINCRNAEXON10638-	mouselincRNA1245	lincRNA	9	7240	chr5
CUST_493_PI426073487	0.00182401	2.27187	down	noncoding	uc.13-	uc.13	UCR	10	237	chr4
ASMM9PARTA005895	0.0163075	2.27178	down	noncoding	AK087171		fantom3	4	2087	chr11
ASMM9PARTA017008	0.0408001	2.27117	down	noncoding	ENSMUST00000149252	Gm15327	Ensembl	3	347	chr13
ASMM9PARTA004845	2.16847e-05	2.27095	down	noncoding	AK079279		fantom3	4	599	chr9
ASMM9PARTA017710	0.00329579	2.27059	down	noncoding	ENSMUST00000154058	Gm15639	Ensembl	3	670	chr16
ASMM9PARTA009275	0.0304896	2.27047	down	noncoding	BC023967		NRED	5	2381	chr3
MM9LINCRNAEXON11391-_P1	0.0145167	2.26783	down	noncoding	MM9LINCRNAEXON11391-	mouselincRNA0603	lincRNA	9	423	chr15
ASMM9PARTA012183	0.0290798	2.26421	down	noncoding	ENSMUST00000120806	Gm11852	Ensembl	3	222	chr4
ASMM9PARTA003589	0.00690301	2.26381	down	noncoding	AK044385		NRON_ncRNA	8	1995	chr9
ASMM9PARTA005112	0.000606833	2.2637	down	noncoding	AK080612		fantom3	4	774	chr12
ASMM9PARTA050018	0.00626848	2.26316	down	noncoding	uc008ubk.1	AK054420	UCSC_kg	2	3700	chr4
ASMM9PARTA050018	0.00626848	2.26316	down	noncoding	uc008ubk.1	AK054420	UCSC_kg	2	3700	chr4
ASMM9PARTA007970	0.0311761	2.26063	down	noncoding	AK148905		fantom3	4	3259	chr14
MM9LINCRNAEXON11705+_P1	0.0394612	2.25759	down	noncoding	MM9LINCRNAEXON11705+		lincRNA	9	253	chr12
ASMM9PARTA019488	0.00227605	2.25674	down	noncoding	ENSMUST00000172413	AC114995.1	Ensembl	3	1784	chr8
ASMM9PARTA008183	0.0108679	2.25547	down	noncoding	AK156088		fantom3	4	2310	chr17
ASMM9PARTA010245	1.99596e-05	2.25471	down	noncoding	ENSMUST00000117266	Gm12245	Ensembl	3	357	chr11
ASMM9PARTA002759	0.00091479	2.25412	down	noncoding	AK037782		fantom3	4	1553	chr1
ASMM9PARTA049125	0.0070721	2.25322	down	noncoding	uc008kct.1	AK039065	UCSC_kg	2	562	chr2
ASMM9PARTA049125	0.0070721	2.25322	down	noncoding	uc008kct.1	AK039065	UCSC_kg	2	562	chr2
ASMM9PARTA013499	0.00234664	2.25284	down	noncoding	ENSMUST00000122095	Gm15546	Ensembl	3	747	chr5
ASMM9PARTA013499	0.00234664	2.25284	down	noncoding	ENSMUST00000122095	Gm15546	Ensembl	3	747	chr5
ASMM9PARTA013499	0.00234664	2.25284	down	noncoding	ENSMUST00000122095	Gm15546	Ensembl	3	747	chr5
MM9LINCRNAEXON11966-_P1	0.00752689	2.25239	down	noncoding	MM9LINCRNAEXON11966-		lincRNA	9	374	chr10
ASMM9PARTA002212	0.00166393	2.24813	down	noncoding	AK032662		fantom3	4	2793	chr11
ASMM9PARTA002094	0.00214476	2.24772	down	noncoding	AK031010		fantom3	4	1055	chr18
ASMM9PARTA049842	0.000459545	2.24716	down	noncoding	uc008wfa.1	asp3	UCSC_kg	2	577	chr4
AK180019_P1	0.00191904	2.24634	down	noncoding	AK180019	mouselincRNA1014	lincRNA	9	128	chr3
ASMM9PARTA000643	0.04593	2.2456	down	noncoding	AK012893		fantom3	4	709	chr2
MM9LINCRNAEXON11327+_P1	0.011535	2.24445	down	noncoding	MM9LINCRNAEXON11327+	mouselincRNA0531	lincRNA	9	339	chr15
ASMM9PARTA047947	0.00746442	2.2432	down	noncoding	uc007tsl.1	TCR-alpha chain	UCSC_kg	2	609	chr14
ASMM9PARTA002156	0.0114219	2.24316	down	noncoding	AK031998		fantom3	4	2023	chr6
ASMM9PARTA007752	0.00462606	2.24296	down	noncoding	AK143000		fantom3	4	498	chr12
ASMM9PARTA047848	0.00852325	2.24278	down	noncoding	uc007tsv.1	TCR-alpha chain	UCSC_kg	2	619	chr14
ASMM9PARTA009640	0.00579317	2.24115	down	noncoding	ENSMUST00000056452	Gm11223	Ensembl	3	971	chr4
ASMM9PARTA048321	0.0124387	2.23905	down	noncoding	uc007zfl.1	B4galt4	UCSC_kg	2	1276	chr16
ASMM9PARTA009337	0.037647	2.23869	down	noncoding	ENSMUST00000052097	H1f0	Ensembl	3	534	chr15
ASMM9PARTA008038	0.0126693	2.23641	down	noncoding	AK153805		fantom3	4	2943	chr3
MM9LINCRNAEXON10053-_P1	0.0102312	2.23335	down	noncoding	MM9LINCRNAEXON10053-	mouselincRNA1654	lincRNA	9	271	chrX
ASMM9PARTA016762	0.0359245	2.23301	down	noncoding	ENSMUST00000147206	Gm15634	Ensembl	3	492	chr8
ASMM9PARTA007625	0.014455	2.23236	down	noncoding	AK148867		fantom3	4	2822	chrX
MM9LINCRNAEXON10214-_P1	0.0359854	2.22981	down	noncoding	MM9LINCRNAEXON10214-	mouselincRNA1479	lincRNA	9	1210	chr8
ASMM9PARTA047979	0.00072622	2.2296	down	noncoding	uc007tpv.1	X56719	UCSC_kg	2	339	chr14
CUST_731_PI426073487	0.0356171	2.22833	down	noncoding	uc.252-	uc.252	UCR	10	231	chr4
ASMM9PARTA014146	0.0231749	2.22744	down	noncoding	ENSMUST00000128960	4632419I22Rik	Ensembl	3	4423	chr11
ASMM9PARTA014146	0.0231749	2.22744	down	noncoding	ENSMUST00000128960	4632419I22Rik	Ensembl	3	4423	chr11
ASMM9PARTA016713	0.0218005	2.22735	down	noncoding	ENSMUST00000148277	Tdrd5	Ensembl	3	3673	chr1
ASMM9PARTA009041	0.01355	2.22671	down	noncoding	BC059924		RNAdb	6	918	chr4
ASMM9PARTA050145	0.0242588	2.22461	down	noncoding	uc008zof.1	AK140543	UCSC_kg	2	2692	chr5
ASMM9PARTA001937	0.00567057	2.22352	down	noncoding	AK029218		fantom3	4	1638	chr12
ASMM9PARTA016584	0.00216037	2.22281	down	noncoding	ENSMUST00000144796	B130055M24Rik	Ensembl	3	1778	chr7
ASMM9PARTA045740	0.00481387	2.222	down	noncoding	NR_028283	LOC100302626	RefSeq_NR	1	1517	chr15
ASMM9PARTA049166	0.00227463	2.22096	down	noncoding	uc008ljl.1	Cd59b	UCSC_kg	2	483	chr2
ASMM9PARTA017491	0.049564	2.21987	down	noncoding	ENSMUST00000152070	Gm15640	Ensembl	3	527	chr16
ASMM9PARTA005442	0.037382	2.219	down	noncoding	AK084721		fantom3	4	1705	chr16
MM9LINCRNAEXON11138+_P1	0.0133235	2.21846	down	noncoding	MM9LINCRNAEXON11138+		lincRNA	9	156	chr18
ASMM9PARTA001462	0.00197927	2.21804	down	noncoding	AK018581		fantom3	4	1901	chr18
ASMM9PARTA048363	0.00299761	2.21589	down	noncoding	uc008crf.1	Ent1	UCSC_kg	2	307	chr17
ASMM9PARTA048363	0.00299761	2.21589	down	noncoding	uc008crf.1	Ent1	UCSC_kg	2	307	chr17
ASMM9PARTA048363	0.00299761	2.21589	down	noncoding	uc008crf.1	Ent1	UCSC_kg	2	307	chr17
ASMM9PARTA048363	0.00299761	2.21589	down	noncoding	uc008crf.1	Ent1	UCSC_kg	2	307	chr17
ASMM9PARTA048363	0.00299761	2.21589	down	noncoding	uc008crf.1	Ent1	UCSC_kg	2	307	chr17
ASMM9PARTA009424	0.0332675	2.21454	down	noncoding	DQ140164		RNAdb	6	201	chr10
ASMM9PARTA004019	0.036792	2.21313	down	noncoding	AK048091		fantom3	4	1634	chr3
MM9LINCRNAEXON11700-_P1	0.00390074	2.21282	down	noncoding	MM9LINCRNAEXON11700-	mouselincRNA0335	lincRNA	9	576	chr12
ASMM9PARTA015081	0.0240008	2.21228	down	noncoding	ENSMUST00000134448	Gm15208	Ensembl	3	493	chr12
MM9LINCRNAEXON10872-_P1	0.012975	2.20842	down	noncoding	MM9LINCRNAEXON10872-	mouselincRNA1013	lincRNA	9	761	chr3
ASMM9PARTA050657	0.00536749	2.2082	down	noncoding	uc009job.1	Gga2	UCSC_kg	2	4282	chr7
ASMM9PARTA046839	0.00231134	2.20715	down	noncoding	uc007ngn.1	mKIAA0230	UCSC_kg	2	1295	chr12
ASMM9PARTA049121	0.0209608	2.20664	down	noncoding	uc008jhg.1	GLUTX1	UCSC_kg	2	1974	chr2
ASMM9PARTA049038	0.0476108	2.20536	down	noncoding	uc008fzn.1	Pold4	UCSC_kg	2	645	chr19
ASMM9PARTA049146	0.0383688	2.20439	down	noncoding	uc008iep.1	AK045137	UCSC_kg	2	1257	chr2
ASMM9PARTA001513	0.000828843	2.20314	down	noncoding	AK019438		fantom3	4	462	chr3
ASMM9PARTA001513	0.000828843	2.20314	down	noncoding	AK019438		fantom3	4	462	chr3
AK171860_P1	0.0017986	2.2023	down	noncoding	AK171860	humanlincRNA0314	lincRNA	9	3643	chr19
AK171860_P1	0.0017986	2.2023	down	noncoding	AK171860	humanlincRNA0314	lincRNA	9	3643	chr19
AK171860_P1	0.0017986	2.2023	down	noncoding	AK171860	humanlincRNA0314	lincRNA	9	3643	chr19
ASMM9PARTA019496	0.0158974	2.2019	down	noncoding	ENSMUST00000169375	AC166358.2	Ensembl	3	1354	chr12
ASMM9PARTA011894	0.0145388	2.19994	down	noncoding	ENSMUST00000119948	Gm14593	Ensembl	3	294	chrX
ASMM9PARTA051393	0.00590322	2.19956	down	noncoding	uc009lbc.1	6820431F20Rik	UCSC_kg	2	1163	chr8
ASMM9PARTA013597	0.0157817	2.19908	down	noncoding	ENSMUST00000122217	Gm14402	Ensembl	3	508	chr2
ASMM9PARTA012555	0.0420133	2.19583	down	noncoding	ENSMUST00000120687	Gm14604	Ensembl	3	442	chrX
ASMM9PARTA048669	0.0235004	2.19366	down	noncoding	uc008hzy.1	AK165766	UCSC_kg	2	2158	chr19
ASMM9PARTA048669	0.0235004	2.19366	down	noncoding	uc008hzy.1	AK165766	UCSC_kg	2	2158	chr19
ASMM9PARTA048669	0.0235004	2.19366	down	noncoding	uc008hzy.1	AK165766	UCSC_kg	2	2158	chr19
ASMM9PARTA000463	0.0152279	2.19027	down	noncoding	AK008051		fantom3	4	1200	chr3
ASMM9PARTA000463	0.0152279	2.19027	down	noncoding	AK008051		fantom3	4	1200	chr3
ASMM9PARTA048280	0.000444301	2.18942	down	noncoding	uc007zgh.1	AK038731	UCSC_kg	2	2928	chr16
ASMM9PARTA048280	0.000444301	2.18942	down	noncoding	uc007zgh.1	AK038731	UCSC_kg	2	2928	chr16
MM9LINCRNAEXON11468-_P1	0.000268402	2.18679	down	noncoding	MM9LINCRNAEXON11468-	mouselincRNA0485	lincRNA	9	2104	chr14
ASMM9PARTA050477	0.00529984	2.18608	down	noncoding	uc009jpq.1	Lcmt1	UCSC_kg	2	284	chr7
ASMM9PARTA045859	0.0056766	2.18359	down	noncoding	NR_030696	9930014A18Rik	RefSeq_NR	1	5130	chr15
ASMM9PARTA046248	0.0258262	2.17889	down	noncoding	uc007dqf.1	AK007011	UCSC_kg	2	1042	chr1
ASMM9PARTA003047	0.0146076	2.17718	down	noncoding	AK040247		fantom3	4	2007	chr8
ASMM9PARTA051545	0.00439471	2.17688	down	noncoding	uc009qze.1	AK034149	UCSC_kg	2	2715	chr9
ASMM9PARTA016726	0.0431799	2.17642	down	noncoding	ENSMUST00000146046	Gm16358	Ensembl	3	210	chr2
ASMM9PARTA006405	0.00363973	2.17624	down	noncoding	AK133468		fantom3	4	2381	chr13
ASMM9PARTA008804	0.00105646	2.17406	down	noncoding	AY940663		RNAdb	6	840	chr2
ASMM9PARTA044950	0.0251951	2.17286	down	noncoding	NR_015465	C920009B18Rik	RefSeq_NR	1	4518	chr10
ASMM9PARTA044950	0.0251951	2.17286	down	noncoding	NR_015465	C920009B18Rik	RefSeq_NR	1	4518	chr10
ASMM9PARTA044950	0.0251951	2.17286	down	noncoding	NR_015465	C920009B18Rik	RefSeq_NR	1	4518	chr10
ASMM9PARTA045170	0.0412522	2.16889	down	noncoding	NR_015528	BC029722	RefSeq_NR	1	1403	chr2
ASMM9PARTA050522	0.0320048	2.16874	down	noncoding	uc009bpv.1	TCR-beta chain	UCSC_kg	2	739	chr6
MM9LINCRNAEXON10321-_P1	0.0144346	2.16873	down	noncoding	MM9LINCRNAEXON10321-	mouselincRNA1374	lincRNA	9	204	chr7
ASMM9PARTA002994	0.0252445	2.16864	down	noncoding	AK039829		fantom3	4	1034	chr12
ASMM9PARTA046479	0.0113777	2.16856	down	noncoding	uc007cfd.1	AK035520	UCSC_kg	2	3845	chr1
ASMM9PARTA008097	0.00147784	2.16853	down	noncoding	AK149506		fantom3	4	1821	chr7
ASMM9PARTA008097	0.00147784	2.16853	down	noncoding	AK149506		fantom3	4	1821	chr7
MM9LINCRNAEXON11369-_P1	0.0234497	2.1649	down	noncoding	MM9LINCRNAEXON11369-		lincRNA	9	242	chr15
ASMM9PARTA049441	0.00231476	2.16468	down	noncoding	uc008oex.1	Gnas	UCSC_kg	2	532	chr2
ASMM9PARTA049441	0.00231476	2.16468	down	noncoding	uc008oex.1	Gnas	UCSC_kg	2	532	chr2
ASMM9PARTA049441	0.00231476	2.16468	down	noncoding	uc008oex.1	Gnas	UCSC_kg	2	532	chr2
ASMM9PARTA049441	0.00231476	2.16468	down	noncoding	uc008oex.1	Gnas	UCSC_kg	2	532	chr2
ASMM9PARTA049441	0.00231476	2.16468	down	noncoding	uc008oex.1	Gnas	UCSC_kg	2	532	chr2
ASMM9PARTA014088	0.0246936	2.16435	down	noncoding	ENSMUST00000125198	Gm13562	Ensembl	3	797	chr2
ASMM9PARTA014088	0.0246936	2.16435	down	noncoding	ENSMUST00000125198	Gm13562	Ensembl	3	797	chr2
ASMM9PARTA014088	0.0246936	2.16435	down	noncoding	ENSMUST00000125198	Gm13562	Ensembl	3	797	chr2
ASMM9PARTA014088	0.0246936	2.16435	down	noncoding	ENSMUST00000125198	Gm13562	Ensembl	3	797	chr2
ASMM9PARTA014088	0.0246936	2.16435	down	noncoding	ENSMUST00000125198	Gm13562	Ensembl	3	797	chr2
ASMM9PARTA049354	0.032273	2.1623	down	noncoding	uc008ubx.1	AK138781	UCSC_kg	2	1597	chr4
ASMM9PARTA047250	0.00552072	2.1593	down	noncoding	uc007meh.1	AK011682	UCSC_kg	2	1401	chr11
MM9LINCRNAEXON11020+_P1	0.00175694	2.1574	down	noncoding	MM9LINCRNAEXON11020+	mouselincRNA0899	lincRNA	9	227	chr2
ASMM9PARTA047239	0.0203917	2.1571	down	noncoding	uc007rqt.1	Gtf2h2	UCSC_kg	2	1654	chr13
ASMM9PARTA016383	0.00543904	2.15663	down	noncoding	ENSMUST00000145085	Gm16741	Ensembl	3	1818	chr14
ASMM9PARTA017883	0.00189369	2.1565	down	noncoding	ENSMUST00000155922	5730446D14Rik	Ensembl	3	1567	chr6
ASMM9PARTA017883	0.00189369	2.1565	down	noncoding	ENSMUST00000155922	5730446D14Rik	Ensembl	3	1567	chr6
ASMM9PARTA002471	0.00672823	2.15457	down	noncoding	AK034810		fantom3	4	1294	chr2
ASMM9PARTA001593	0.0272077	2.15438	down	noncoding	AK019834		fantom3	4	920	chr5
ASMM9PARTA001964	0.0300814	2.15244	down	noncoding	AK029557		fantom3	4	3087	chr7
ASMM9PARTA001964	0.0300814	2.15244	down	noncoding	AK029557		fantom3	4	3087	chr7
MM9LINCRNAEXON10606-_P1	0.00856222	2.15149	down	noncoding	MM9LINCRNAEXON10606-	mouselincRNA1220	lincRNA	9	379	chr5
ASMM9PARTA017205	0.0185167	2.15006	down	noncoding	ENSMUST00000151669	4930511M06Rik	Ensembl	3	334	chr18
ASMM9PARTA048535	0.0335772	2.14971	down	noncoding	uc008agr.1	AK122507	UCSC_kg	2	2634	chr17
ASMM9PARTA000513	0.0248949	2.14803	down	noncoding	AK009140		fantom3	4	1223	chr9
ASMM9PARTA046904	0.0283451	2.14775	down	noncoding	uc007lxt.1	AK016887	UCSC_kg	2	1242	chr11
ASMM9PARTA046904	0.0283451	2.14775	down	noncoding	uc007lxt.1	AK016887	UCSC_kg	2	1242	chr11
MM9LINCRNAEXON10501+_P1	0.0399442	2.14698	down	noncoding	MM9LINCRNAEXON10501+	mouselincRNA1331	lincRNA	9	358	chr6
ASMM9PARTA018124	0.0155258	2.14559	down	noncoding	ENSMUST00000160819	Gm3470	Ensembl	3	420	chr5
ASMM9PARTA001500	0.0033657	2.14539	down	noncoding	AK019195		fantom3	4	379	chr10
ASMM9PARTA049018	0.0272671	2.14376	down	noncoding	uc008ibo.1	AK143957	UCSC_kg	2	2143	chr19
ASMM9PARTA049018	0.0272671	2.14376	down	noncoding	uc008ibo.1	AK143957	UCSC_kg	2	2143	chr19
ASMM9PARTA018293	0.000290302	2.14295	down	noncoding	ENSMUST00000161529	Gm16537	Ensembl	3	702	chr15
ASMM9PARTA012344	0.0313791	2.14267	down	noncoding	ENSMUST00000120217	Gm13735	Ensembl	3	670	chr2
ASMM9PARTA049466	0.0311624	2.14082	down	noncoding	uc008spe.1	AK043958	UCSC_kg	2	592	chr4
ASMM9PARTA016682	0.0478004	2.13786	down	noncoding	ENSMUST00000149192	Gm16754	Ensembl	3	2077	chr9
ASMM9PARTA016682	0.0478004	2.13786	down	noncoding	ENSMUST00000149192	Gm16754	Ensembl	3	2077	chr9
ASMM9PARTA016682	0.0478004	2.13786	down	noncoding	ENSMUST00000149192	Gm16754	Ensembl	3	2077	chr9
ASMM9PARTA016682	0.0478004	2.13786	down	noncoding	ENSMUST00000149192	Gm16754	Ensembl	3	2077	chr9
ASMM9PARTA006758	0.00293811	2.13596	down	noncoding	AK137547		fantom3	4	3164	chr1
ASMM9PARTA015475	0.0322307	2.13477	down	noncoding	ENSMUST00000137582	Gm13594	Ensembl	3	476	chr2
ASMM9PARTA015475	0.0322307	2.13477	down	noncoding	ENSMUST00000137582	Gm13594	Ensembl	3	476	chr2
ASMM9PARTA001343	0.0379884	2.13274	down	noncoding	AK017411		fantom3	4	945	chr5
ASMM9PARTA004935	0.00301758	2.13232	down	noncoding	AK080196		fantom3	4	1137	chr6
ASMM9PARTA004385	0.00107056	2.13206	down	noncoding	AK053057		fantom3	4	3966	chr2
ASMM9PARTA015779	0.0290497	2.12966	down	noncoding	ENSMUST00000138679	Gm13699	Ensembl	3	1302	chr2
ASMM9PARTA015391	0.0168634	2.12672	down	noncoding	ENSMUST00000136201	C030037D09Rik	Ensembl	3	1216	chr11
ASMM9PARTA015391	0.0168634	2.12672	down	noncoding	ENSMUST00000136201	C030037D09Rik	Ensembl	3	1216	chr11
ASMM9PARTA050601	0.00148362	2.12518	down	noncoding	uc009dih.1	AK076253	UCSC_kg	2	3240	chr6
ASMM9PARTA045992	0.0223007	2.12515	down	noncoding	uc007bmj.1	Plcd	UCSC_kg	2	2264	chr1
ASMM9PARTA045992	0.0223007	2.12515	down	noncoding	uc007bmj.1	Plcd	UCSC_kg	2	2264	chr1
ASMM9PARTA045992	0.0223007	2.12515	down	noncoding	uc007bmj.1	Plcd	UCSC_kg	2	2264	chr1
MM9LINCRNAEXON10019-_P1	0.0193679	2.12333	down	noncoding	MM9LINCRNAEXON10019-	mouselincRNA1618	lincRNA	9	476	chrX
ASMM9PARTA005417	0.00933427	2.12149	down	noncoding	AK084361		fantom3	4	501	chr5
ASMM9PARTA047105	0.0434412	2.12118	down	noncoding	uc007jyl.1	AK043242	UCSC_kg	2	1427	chr11
ASMM9PARTA047105	0.0434412	2.12118	down	noncoding	uc007jyl.1	AK043242	UCSC_kg	2	1427	chr11
ASMM9PARTA050591	0.000217935	2.1198	down	noncoding	uc009bpj.1	TCRB	UCSC_kg	2	426	chr6
ASMM9PARTA048603	0.0349212	2.11805	down	noncoding	uc008aww.1	Pkd1	UCSC_kg	2	450	chr17
ASMM9PARTA047528	0.0471944	2.11799	down	noncoding	uc007tsp.1	N30.7TCRA	UCSC_kg	2	359	chr14
ASMM9PARTA050533	0.00235651	2.11765	down	noncoding	uc009dii.1	AK078466	UCSC_kg	2	1763	chr6
ASMM9PARTA011972	0.00611863	2.11648	down	noncoding	ENSMUST00000120335	Gm12044	Ensembl	3	213	chr11
ASMM9PARTA048484	0.000243444	2.11613	down	noncoding	uc008gpa.1	AK192544	UCSC_kg	2	386	chr19
ASMM9PARTA016295	0.036374	2.11328	down	noncoding	ENSMUST00000145914	Gm15478	Ensembl	3	2172	chr5
ASMM9PARTA016295	0.036374	2.11328	down	noncoding	ENSMUST00000145914	Gm15478	Ensembl	3	2172	chr5
ASMM9PARTA004810	0.00416119	2.11159	down	noncoding	AK078961		fantom3	4	1631	chr13
ASMM9PARTA049129	0.0412396	2.10972	down	noncoding	uc008mgc.1	BC048556	UCSC_kg	2	731	chr2
ASMM9PARTA050492	5.85709e-05	2.10822	down	noncoding	uc009bpy.1	TCR-beta chain	UCSC_kg	2	738	chr6
CUST_56_PI426409190	0.0408809	2.10735	down	noncoding	uc009vhy.1	LOC380994	UCSC_kg	2	540	chrY_random
ASMM9PARTA051739	0.0134331	2.10636	down	noncoding	uc009sco.1	AK085969	UCSC_kg	2	1041	chr9
ASMM9PARTA013551	0.00263665	2.10445	down	noncoding	ENSMUST00000121827	Gm14387	Ensembl	3	2055	chr2
ASMM9PARTA002115	0.0086215	2.10388	down	noncoding	AK031320		fantom3	4	1794	chr10
ASMM9PARTA002115	0.0086215	2.10388	down	noncoding	AK031320		fantom3	4	1794	chr10
ASMM9PARTA002115	0.0086215	2.10388	down	noncoding	AK031320		fantom3	4	1794	chr10
ASMM9PARTA051451	0.000966007	2.10308	down	noncoding	uc009ril.1	AK032255	UCSC_kg	2	1041	chr9
MM9LINCRNAEXON11558-_P1	0.0411638	2.10215	down	noncoding	MM9LINCRNAEXON11558-	mouselincRNA0380	lincRNA	9	98	chr13
MM9LINCRNAEXON10999-_P1	0.0283398	2.10142	down	noncoding	MM9LINCRNAEXON10999-	mouselincRNA0882	lincRNA	9	262	chr2
ASMM9PARTA046825	0.00275583	2.10118	down	noncoding	uc007lar.1	BC002310	UCSC_kg	2	3146	chr11
ASMM9PARTA004363	0.000331333	2.09788	down	noncoding	AK052848		fantom3	4	1218	chr2
ASMM9PARTA004134	0.00289914	2.09764	down	noncoding	AK049444		fantom3	4	1452	chr1
ASMM9PARTA050353	0.000549486	2.09706	down	noncoding	uc009bpf.1	Tcrb	UCSC_kg	2	785	chr6
ASMM9PARTA004907	0.00316774	2.09694	down	noncoding	AK079652		fantom3	4	1049	chr6
ASMM9PARTA047873	0.010441	2.0959	down	noncoding	uc007tqw.1	X56722	UCSC_kg	2	328	chr14
ASMM9PARTA003287	0.0154655	2.09424	down	noncoding	AK042183		fantom3	4	2885	chr14
CUST_3_PI426073487	0.0031861	2.09398	down	noncoding	uc.3+	uc.3	UCR	10	225	chr4
CUST_3_PI426073487	0.0031861	2.09398	down	noncoding	uc.3+	uc.3	UCR	10	225	chr4
MM9LINCRNAEXON11470-_P1	0.00374096	2.09363	down	noncoding	MM9LINCRNAEXON11470-	mouselincRNA0486	lincRNA	9	1751	chr14
ASMM9PARTA045391	0.00981731	2.09082	down	noncoding	NR_027699	Serp2	RefSeq_NR	1	917	chr14
MM9LINCRNAEXON11702-_P1	0.0131912	2.0908	down	noncoding	MM9LINCRNAEXON11702-	mouselincRNA0335	lincRNA	9	1600	chr12
mouselincRNA1300+_P1	0.0141606	2.09077	down	noncoding	mouselincRNA1300+	mouselincRNA1300	lincRNA	9	10400	chr6
ASMM9PARTA003512	0.0169143	2.08879	down	noncoding	AK043818		fantom3	4	1131	chr6
ASMM9PARTA045868	0.012579	2.08849	down	noncoding	NR_033304	Lypd6	RefSeq_NR	1	3658	chr2
BY031985_P1	0.000356904	2.08812	down	noncoding	BY031985	humanlincRNA0628	lincRNA	9	470	chr14
ASMM9PARTA049117	0.0213868	2.08735	down	noncoding	uc008ilk.1	AK045818	UCSC_kg	2	3020	chr2
ASMM9PARTA000395	0.00927033	2.08661	down	noncoding	AK007071		fantom3	4	675	chr3
ASMM9PARTA006960	0.0045723	2.08601	down	noncoding	AK137180		fantom3	4	3373	chr4
ASMM9PARTA005688	0.0394173	2.08384	down	noncoding	AK085930		fantom3	4	1058	chr8
ASMM9PARTA014780	0.00344654	2.0825	down	noncoding	ENSMUST00000134233	Ankzf1	Ensembl	3	3202	chr1
ASMM9PARTA014780	0.00344654	2.0825	down	noncoding	ENSMUST00000134233	Ankzf1	Ensembl	3	3202	chr1
ASMM9PARTA014780	0.00344654	2.0825	down	noncoding	ENSMUST00000134233	Ankzf1	Ensembl	3	3202	chr1
ASMM9PARTA007942	0.0495688	2.08228	down	noncoding	AK143763		fantom3	4	2196	chr7
MM9LINCRNAEXON11136+_P1	0.0336167	2.08084	down	noncoding	MM9LINCRNAEXON11136+	mouselincRNA0755	lincRNA	9	754	chr18
ASMM9PARTA013156	0.00272011	2.07829	down	noncoding	ENSMUST00000121642	Gm9001	Ensembl	3	399	chr6
ASMM9PARTA005388	0.0436872	2.07451	down	noncoding	AK083726		fantom3	4	2597	chr1
MM9LINCRNAEXON11735-_P1	0.00158682	2.07405	down	noncoding	MM9LINCRNAEXON11735-	mouselincRNA0355	lincRNA	9	1120	chr12
AV143572_P1	0.0302842	2.07348	down	noncoding	AV143572	humanlincRNA2479	lincRNA	9	241	chr2
ASMM9PARTA001413	0.0228762	2.07216	down	noncoding	AK018157		fantom3	4	1778	chr18
MM9LINCRNAEXON10651-_P1	0.0247967	2.06902	down	noncoding	MM9LINCRNAEXON10651-		lincRNA	9	1324	chr4
ASMM9PARTA050190	0.000640305	2.06813	down	noncoding	uc008zux.1	AK140583	UCSC_kg	2	4076	chr5
ASMM9PARTA004264	0.000763546	2.06803	down	noncoding	AK051483		fantom3	4	1540	chrX
ASMM9PARTA006005	0.00292874	2.06669	down	noncoding	AK086964		fantom3	4	1209	chr1
ASMM9PARTA008132	0.031093	2.06644	down	noncoding	AK149217		fantom3	4	1273	chr2
BY274576_P1	0.00652898	2.06637	down	noncoding	BY274576	mouselincRNA1293	lincRNA	9	426	chr6
BY274576_P1	0.00652898	2.06637	down	noncoding	BY274576	mouselincRNA1293	lincRNA	9	426	chr6
ASMM9PARTA045360	0.0121237	2.06476	down	noncoding	NR_028056	Rit1	RefSeq_NR	1	2538	chr3
ASMM9PARTA045360	0.0121237	2.06476	down	noncoding	NR_028056	Rit1	RefSeq_NR	1	2538	chr3
ASMM9PARTA050389	0.000135839	2.06422	down	noncoding	uc009bpn.1	Tcrb	UCSC_kg	2	788	chr6
ASMM9PARTA050560	0.00794871	2.0629	down	noncoding	uc009bpm.1	Tcrb	UCSC_kg	2	498	chr6
MM9LINCRNAEXON10859-_P1	0.0166158	2.06272	down	noncoding	MM9LINCRNAEXON10859-	mouselincRNA1009	lincRNA	9	578	chr3
MM9LINCRNAEXON11463-_P1	0.00539891	2.06177	down	noncoding	MM9LINCRNAEXON11463-	mouselincRNA0481	lincRNA	9	1186	chr14
ASMM9PARTA002096	0.0246256	2.06151	down	noncoding	AK031056		fantom3	4	3397	chr1
ASMM9PARTA005345	0.0232503	2.06061	down	noncoding	AK083058		fantom3	4	3462	chr6
ASMM9PARTA006683	0.0428205	2.05912	down	noncoding	AK136749		fantom3	4	1269	chr12
ASMM9PARTA006683	0.0428205	2.05912	down	noncoding	AK136749		fantom3	4	1269	chr12
ASMM9PARTA006683	0.0428205	2.05912	down	noncoding	AK136749		fantom3	4	1269	chr12
ASMM9PARTA010688	0.000329137	2.05825	down	noncoding	ENSMUST00000117548	Gm15059	Ensembl	3	636	chrX
MM9LINCRNAEXON11716+_P1	0.000540289	2.05821	down	noncoding	MM9LINCRNAEXON11716+	mouselincRNA0341	lincRNA	9	663	chr12
CUST_223_PI426073487	0.00709238	2.05512	down	noncoding	uc.225+	uc.225	UCR	10	201	chr6
CUST_223_PI426073487	0.00709238	2.05512	down	noncoding	uc.225+	uc.225	UCR	10	201	chr6
ASMM9PARTA004209	0.0136272	2.05395	down	noncoding	AK050776		fantom3	4	2090	chr15
ASMM9PARTA007617	0.00218205	2.05289	down	noncoding	AK146114		fantom3	4	442	chr4
ASMM9PARTA004580	0.0314939	2.05281	down	noncoding	AK076393		fantom3	4	3288	chr1
ASMM9PARTA004580	0.0314939	2.05281	down	noncoding	AK076393		fantom3	4	3288	chr1
ASMM9PARTA049218	0.0209375	2.05156	down	noncoding	uc008imv.1	AK018352	UCSC_kg	2	2113	chr2
ASMM9PARTA049218	0.0209375	2.05156	down	noncoding	uc008imv.1	AK018352	UCSC_kg	2	2113	chr2
ASMM9PARTA049218	0.0209375	2.05156	down	noncoding	uc008imv.1	AK018352	UCSC_kg	2	2113	chr2
ASMM9PARTA049218	0.0209375	2.05156	down	noncoding	uc008imv.1	AK018352	UCSC_kg	2	2113	chr2
ASMM9PARTA049218	0.0209375	2.05156	down	noncoding	uc008imv.1	AK018352	UCSC_kg	2	2113	chr2
ASMM9PARTA045496	0.0305131	2.05119	down	noncoding	NR_027895	A930005H10Rik	RefSeq_NR	1	973	chr3
C80954_P1	0.00655536	2.05042	down	noncoding	C80954	humanlincRNA2399	lincRNA	9	589	chrX
ASMM9PARTA050423	0.000273997	2.04958	down	noncoding	uc009bpr.1	TCR-beta chain	UCSC_kg	2	551	chr6
ASMM9PARTA002838	0.016926	2.0487	down	noncoding	AK038571		fantom3	4	4099	chr8
ASMM9PARTA019356	0.0420834	2.04567	down	noncoding	ENSMUST00000167632	2900041M22Rik	Ensembl	3	353	chr11
ASMM9PARTA047997	0.00883675	2.04513	down	noncoding	uc007voo.1	AK155489	UCSC_kg	2	1377	chr15
MM9LINCRNAEXON11376+_P1	0.00763037	2.04501	down	noncoding	MM9LINCRNAEXON11376+	mouselincRNA0587	lincRNA	9	812	chr15
ASMM9PARTA003817	0.0455862	2.04359	down	noncoding	AK046374		fantom3	4	2164	chr10
ASMM9PARTA045918	0.0209746	2.04291	down	noncoding	uc007cbv.1	AK017177	UCSC_kg	2	1867	chr1
ASMM9PARTA045918	0.0209746	2.04291	down	noncoding	uc007cbv.1	AK017177	UCSC_kg	2	1867	chr1
ASMM9PARTA014355	0.0193096	2.04243	down	noncoding	ENSMUST00000129649	A530020G20Rik	Ensembl	3	2682	chr3
ASMM9PARTA045282	7.83475e-06	2.04173	down	noncoding	NR_027808	Zfp862	RefSeq_NR	1	6137	chr6
ASMM9PARTA018081	0.0158209	2.04167	down	noncoding	ENSMUST00000159791	Airn	Ensembl	3	485	chr17
ASMM9PARTA051221	0.00503686	2.04117	down	noncoding	uc009mqh.1	Phkb	UCSC_kg	2	1971	chr8
ASMM9PARTA051221	0.00503686	2.04117	down	noncoding	uc009mqh.1	Phkb	UCSC_kg	2	1971	chr8
ASMM9PARTA006638	0.00359256	2.04097	down	noncoding	AK135803		fantom3	4	1390	chr9
ASMM9PARTA013420	0.00105443	2.04075	down	noncoding	ENSMUST00000122043	Xlr5e-ps	Ensembl	3	711	chrX
ASMM9PARTA051326	0.0257961	2.03955	down	noncoding	uc009nlx.1	AK020517	UCSC_kg	2	1211	chr8
ASMM9PARTA002222	0.0158581	2.03844	down	noncoding	AK032796		fantom3	4	3690	chr13
ASMM9PARTA017513	0.000581011	2.03763	down	noncoding	ENSMUST00000153958	Gm15327	Ensembl	3	467	chr13
ASMM9PARTA048090	0.0335783	2.0366	down	noncoding	uc007vdz.1	Lifr	UCSC_kg	2	3892	chr15
ASMM9PARTA048090	0.0335783	2.0366	down	noncoding	uc007vdz.1	Lifr	UCSC_kg	2	3892	chr15
MM9LINCRNAEXON10823-_P1	0.0338192	2.03543	down	noncoding	MM9LINCRNAEXON10823-		lincRNA	9	339	chr3
ASMM9PARTA011838	0.0401049	2.03435	down	noncoding	ENSMUST00000119163	Gm12501	Ensembl	3	529	chr3
ASMM9PARTA007652	0.041	2.03317	down	noncoding	AK143293		fantom3	4	543	chr3
ASMM9PARTA005329	0.0093119	2.03309	down	noncoding	AK082543		fantom3	4	3405	chr17
CUST_305_PI426073487	0.0495714	2.03233	down	noncoding	uc.307+	uc.307	UCR	10	232	chr19
CUST_305_PI426073487	0.0495714	2.03233	down	noncoding	uc.307+	uc.307	UCR	10	232	chr19
MM9LINCRNAEXON11101+_P1	0.00108303	2.03205	down	noncoding	MM9LINCRNAEXON11101+		lincRNA	9	833	chr19
ASMM9PARTA017243	0.000405772	2.03117	down	noncoding	ENSMUST00000154522	Gm16908	Ensembl	3	1778	chr18
ASMM9PARTA000749	0.0224618	2.03117	down	noncoding	AK014161		fantom3	4	943	chr18
ASMM9PARTA010831	0.0073358	2.03075	down	noncoding	ENSMUST00000117808	Gm14405	Ensembl	3	2330	chr2
ASMM9PARTA046659	0.0307155	2.03069	down	noncoding	uc007jfx.1	4933439F18Rik	UCSC_kg	2	1559	chr11
ASMM9PARTA046659	0.0307155	2.03069	down	noncoding	uc007jfx.1	4933439F18Rik	UCSC_kg	2	1559	chr11
ASMM9PARTA018143	0.0410492	2.02987	down	noncoding	ENSMUST00000158900	7SK.319	Ensembl	3	252	chr17
ASMM9PARTA015993	0.0132303	2.02954	down	noncoding	ENSMUST00000142642	Gm14154	Ensembl	3	579	chr2
ASMM9PARTA049372	0.0378813	2.02813	down	noncoding	uc008ofb.1	AK085136	UCSC_kg	2	2382	chr2
ASMM9PARTA049372	0.0378813	2.02813	down	noncoding	uc008ofb.1	AK085136	UCSC_kg	2	2382	chr2
ASMM9PARTA049372	0.0378813	2.02813	down	noncoding	uc008ofb.1	AK085136	UCSC_kg	2	2382	chr2
ASMM9PARTA049372	0.0378813	2.02813	down	noncoding	uc008ofb.1	AK085136	UCSC_kg	2	2382	chr2
ASMM9PARTA049372	0.0378813	2.02813	down	noncoding	uc008ofb.1	AK085136	UCSC_kg	2	2382	chr2
ASMM9PARTA049372	0.0378813	2.02813	down	noncoding	uc008ofb.1	AK085136	UCSC_kg	2	2382	chr2
ASMM9PARTA049372	0.0378813	2.02813	down	noncoding	uc008ofb.1	AK085136	UCSC_kg	2	2382	chr2
ASMM9PARTA003675	0.028322	2.02767	down	noncoding	AK045191		fantom3	4	2118	chr3
ASMM9PARTA014755	0.00114548	2.02578	down	noncoding	ENSMUST00000129681	Gm16052	Ensembl	3	505	chr17
ASMM9PARTA014755	0.00114548	2.02578	down	noncoding	ENSMUST00000129681	Gm16052	Ensembl	3	505	chr17
ASMM9PARTA002441	0.00148097	2.02386	down	noncoding	AK034573		fantom3	4	2157	chr9
ASMM9PARTA006424	0.0143118	2.02338	down	noncoding	AK132221		fantom3	4	3518	chr7
ASMM9PARTA017737	0.00598636	2.02278	down	noncoding	ENSMUST00000154480	Gm13727	Ensembl	3	424	chr2
BY552761_P1	0.00907396	2.02162	down	noncoding	BY552761	mouselincRNA0113	lincRNA	9	435	chr1
MM9LINCRNAEXON11286-_P1	0.00867484	2.02156	down	noncoding	MM9LINCRNAEXON11286-	mouselincRNA0636	lincRNA	9	62	chr16
ASMM9PARTA048313	0.0323104	2.02015	down	noncoding	uc007yal.1	AK153988	UCSC_kg	2	4542	chr16
ASMM9PARTA001378	0.00104474	2.02014	down	noncoding	AK017910		fantom3	4	1616	chr8
ASMM9PARTA000701	0.0159025	2.02003	down	noncoding	AK013615		fantom3	4	667	chr13
ASMM9PARTA001917	6.79729e-06	2.01979	down	noncoding	AK028933		fantom3	4	2839	chr2
ASMM9PARTA019213	0.00283134	2.01949	down	noncoding	ENSMUST00000166507	RP24-132F22.3	Ensembl	3	628	chr9
ASMM9PARTA018678	0.0431014	2.01797	down	noncoding	ENSMUST00000165652	AL645527.1	Ensembl	3	1581	chr11
mouselincRNA0640-_P1	0.00857415	2.01522	down	noncoding	mouselincRNA0640-	mouselincRNA0640	lincRNA	9	6375	chr16
ASMM9PARTA010376	0.0310089	2.01264	down	noncoding	ENSMUST00000114755	Gm11451	Ensembl	3	618	chr2
ASMM9PARTA011463	0.0181704	2.00994	down	noncoding	ENSMUST00000118908	Gm12812	Ensembl	3	433	chr4
ASMM9PARTA011463	0.0181704	2.00994	down	noncoding	ENSMUST00000118908	Gm12812	Ensembl	3	433	chr4
ASMM9PARTA048188	0.0320149	2.00962	down	noncoding	uc008bws.1	wiz	UCSC_kg	2	3227	chr17
ASMM9PARTA048188	0.0320149	2.00962	down	noncoding	uc008bws.1	wiz	UCSC_kg	2	3227	chr17
ASMM9PARTA050998	0.00265654	2.00805	down	noncoding	uc009jgb.1	AK031468	UCSC_kg	2	3444	chr7
ASMM9PARTA046599	0.00120558	2.00326	down	noncoding	uc007epz.1	AK217807	UCSC_kg	2	202	chr10
ASMM9PARTA051693	0.0378649	2.00252	down	noncoding	uc009vci.1	LOC329575	UCSC_kg	2	1655	chr2
ASMM9PARTA051533	0.0375931	2.00242	down	noncoding	uc009pst.1	Rcn2	UCSC_kg	2	3080	chr9
ASMM9PARTA019390	0.0114818	2.00145	down	noncoding	ENSMUST00000167853	AL772167.2	Ensembl	3	619	chr4
ASMM9PARTA046845	0.0149666	2.00083	down	noncoding	uc007ghs.1	AK200837	UCSC_kg	2	261	chr10
ASMM9PARTA001668	0.00319558	2.00035	down	noncoding	AK020436		fantom3	4	1072	chr12
ASMM9PARTA018043	0.036415	2.00018	down	noncoding	ENSMUST00000159953	Gm15651	Ensembl	3	2507	chr16
