# Supplementary material for: Microarray Profiling and Co-Expression Network Analysis of LncRNAs and mRNAs in Acute Respiratory Distress Syndrome Mouse Model
Source: Pathogens. 2022 May 2;11(5):532. doi: 10.3390/pathogens11050532 (PMC9143564; doi:10.3390/pathogens11050532)
Supplement: Supplementary file 1 [file pathogens-11-00532-s001.zip › pathogens-1635392-supplementary/Table S2 Differentially Expressed mRNAs (Pass Volcano Plot)uploaded.xls]

## Sheet: up_LPS_vs_Ctrl
# Fold Change cut-off: 2.0 # P-value cut-off: 0.05 # Condition pairs: LPS_vs_Ctrl
LPS_vs_Ctrl 2.0 fold up regulated mRNAs
	P-value and FDR	Fold change and Regulation		Annotations
ProbeName	P-value	Fold Change	Regulation	type	seqname	GeneSymbol	source	SourceID	RNAlength	chrom
ASMM9PARTA032757	0.00057546	2922.65	up	coding	NM_019494	Cxcl11	RefSeq_NM	0	1597	chr5
ASMM9PARTA028611	3.13574e-06	424.024	up	coding	NM_008599	Cxcl9	RefSeq_NM	0	2905	chr5
ASMM9PARTA033277	0.000410082	395.606	up	coding	NM_021274	Cxcl10	RefSeq_NM	0	1063	chr5
ASMM9PARTA021342	0.00013042	267.12	up	coding	NM_001034859	Gm4841	RefSeq_NM	0	2838	chr18
ASMM9PARTA028618	5.6229e-05	230.738	up	coding	NM_008694	Ngp	RefSeq_NM	0	1176	chr9
ASMM9PARTA032569	0.00486157	150.658	up	coding	NM_016971	Il22	RefSeq_NM	0	1088	chr10
ASMM9PARTA033391	0.00243194	115.56	up	coding	NM_021384	Rsad2	RefSeq_NM	0	3785	chr12
ASMM9PARTA028073	2.37385e-05	107.796	up	coding	NM_008392	Irg1	RefSeq_NM	0	2588	chr14
ASMM9PARTA021624	0.000984758	106.443	up	coding	NM_001039385	Vgf	RefSeq_NM	0	2553	chr5
ASMM9PARTA028068	8.37362e-05	106.344	up	coding	NM_008324	Ido1	RefSeq_NM	0	1555	chr8
ASMM9PARTA029729	1.88402e-05	103.139	up	coding	NM_009921	Camp	RefSeq_NM	0	599	chr9
ASMM9PARTA030548	0.0115553	99.5774	up	coding	NM_010846	Mx1	RefSeq_NM	0	3218	chr16
ASMM9PARTA040963	0.000125868	98.5387	up	coding	NM_153564	Gbp5	RefSeq_NM	0	3021	chr3
ASMM9PARTA029832	0.00805949	98.4436	up	coding	NM_009971	Csf3	RefSeq_NM	0	1363	chr11
ASMM9PARTA035354	5.17812e-06	88.4032	up	coding	NM_026907	Sectm1b	RefSeq_NM	0	2322	chr11
ASMM9PARTA028663	0.000614147	81.1785	up	coding	NM_008920	Prg2	RefSeq_NM	0	838	chr2
ASMM9PARTA026249	1.75169e-05	76.5706	up	coding	NM_001177471	Gm15056	RefSeq_NM	0	314	chr8
ASMM9PARTA037375	0.00511564	75.1104	up	coding	NM_031168	Il6	RefSeq_NM	0	1087	chr5
ASMM9PARTA029167	0.000186959	72.5913	up	coding	NM_009140	Cxcl2	RefSeq_NM	0	1083	chr5
ASMM9PARTA037972	2.80926e-05	68.8656	up	coding	NM_030720	Gpr84	RefSeq_NM	0	1611	chr15
ASMM9PARTA031794	0.00569992	68.1829	up	coding	NM_013606	Mx2	RefSeq_NM	0	2424	chr16
ASMM9PARTA031158	2.29703e-06	64.7839	up	coding	NM_011315	Saa3	RefSeq_NM	0	531	chr7
ASMM9PARTA019973	0.000279106	64.6307	up	coding	NM_001004174	AA467197	RefSeq_NM	0	672	chr2
ASMM9PARTA029988	0.000146143	63.3061	up	coding	NM_010259	Gbp1	RefSeq_NM	0	2820	chr3
ASMM9PARTA031019	0.0011087	63.0284	up	coding	NM_011337	Ccl3	RefSeq_NM	0	804	chr11
ASMM9PARTA028097	0.00560484	61.224	up	coding	NM_008337	Ifng	RefSeq_NM	0	1207	chr10
ASMM9PARTA039546	0.00403302	60.6694	up	coding	NM_145209	Oasl1	RefSeq_NM	0	2124	chr5
ASMM9PARTA031230	0.00257272	56.1561	up	coding	NM_011347	Selp	RefSeq_NM	0	3075	chr1
ASMM9PARTA031796	0.00528028	54.475	up	coding	NM_013652	Ccl4	RefSeq_NM	0	674	chr11
ASMM9PARTA024097	9.04805e-05	53.6746	up	coding	NM_001146275	Iigp1	RefSeq_NM	0	3149	chr18
ASMM9PARTA022425	3.55091e-05	51.781	up	coding	NM_001082547	Gm5483	RefSeq_NM	0	414	chr16
ASMM9PARTA021237	0.000275727	50.7942	up	coding	NM_001033767	Gm4951	RefSeq_NM	0	2648	chr18
ASMM9PARTA030530	6.04007e-06	49.8037	up	coding	NM_010555	Il1r2	RefSeq_NM	0	1360	chr1
ASMM9PARTA033438	7.16689e-05	48.3891	up	coding	NM_021792	Iigp1	RefSeq_NM	0	2966	chr18
ASMM9PARTA030879	0.00282153	47.0092	up	coding	NM_011333	Ccl2	RefSeq_NM	0	806	chr11
ASMM9PARTA022546	1.19397e-05	43.9845	up	coding	NM_001101475	F830016B08Rik	RefSeq_NM	0	3297	chr18
ASMM9PARTA029632	0.00240694	43.08	up	coding	NM_010045	Darc	RefSeq_NM	0	1158	chr1
ASMM9PARTA028161	0.000321407	42.0546	up	coding	NM_008327	Ifi202b	RefSeq_NM	0	1796	chr1
ASMM9PARTA025967	0.000896558	41.839	up	coding	NM_001168295	Serpina3f	RefSeq_NM	0	2042	chr12
ASMM9PARTA022867	0.00154575	41.2335	up	coding	NM_001104547	Vmn2r96	RefSeq_NM	0	2343	chr17
ASMM9PARTA041631	0.00910731	40.9241	up	coding	NM_172845	Adamts4	RefSeq_NM	0	3673	chr1
ASMM9PARTA031154	0.000687734	40.0022	up	coding	NM_011940	Ifi202b	RefSeq_NM	0	1793	chr1
ASMM9PARTA022663	4.42584e-05	37.131	up	coding	NM_001082543	Stfa1	RefSeq_NM	0	418	chr16
ASMM9PARTA033423	9.33968e-05	36.9735	up	coding	NM_021394	Zbp1	RefSeq_NM	0	1988	chr2
ASMM9PARTA031994	0.000620848	36.7313	up	coding	NM_015783	Isg15	RefSeq_NM	0	756	chr4
ASMM9PARTA030316	0.000132982	36.197	up	coding	NM_010548	Il10	RefSeq_NM	0	1306	chr1
ASMM9PARTA022398	0.000121764	35.6818	up	coding	NM_001082546	BC100530	RefSeq_NM	0	453	chr16
ASMM9PARTA044719	0.0114802	35.598	up	coding	NM_203320	Cxcl3	RefSeq_NM	0	1030	chr5
ASMM9PARTA022695	7.80107e-05	35.2418	up	coding	NM_001082542	Gm5416	RefSeq_NM	0	294	chr16
ASMM9PARTA027785	0.00168717	35.0188	up	coding	NM_008176	Cxcl1	RefSeq_NM	0	964	chr5
ASMM9PARTA032243	0.000806793	34.4041	up	coding	NM_016850	Irf7	RefSeq_NM	0	1830	chr7
ASMM9PARTA026983	1.5698e-05	33.7584	up	coding	NM_007470	Apod	RefSeq_NM	0	1862	chr16
ASMM9PARTA028804	2.47562e-05	33.7506	up	coding	NM_009117	Saa1	RefSeq_NM	0	607	chr7
ASMM9PARTA028730	0.00467375	33.3469	up	coding	NM_009026	Rasd1	RefSeq_NM	0	1609	chr11
ASMM9PARTA033803	0.00646972	33.1381	up	coding	NM_023438	Tmem132e	RefSeq_NM	0	4105	chr11
ASMM9PARTA024086	2.74652e-07	33.0663	up	coding	NM_001145164	Tgtp2	RefSeq_NM	0	2816	chr11
ASMM9PARTA031691	5.20539e-05	32.756	up	coding	NM_013542	Gzmb	RefSeq_NM	0	1418	chr14
ASMM9PARTA042606	0.000738646	32.5458	up	coding	NM_175449	Fam26f	RefSeq_NM	0	1095	chr10
ASMM9PARTA023749	0.000181856	31.4584	up	coding	NM_001139519	Zbp1	RefSeq_NM	0	781	chr2
ASMM9PARTA030859	3.58157e-05	31.2197	up	coding	NM_011579	Tgtp1	RefSeq_NM	0	2809	chr11
ASMM9PARTA030162	2.72141e-05	31.0449	up	coding	NM_010260	Gbp2	RefSeq_NM	0	2471	chr3
ASMM9PARTA022055	0.00175675	30.5191	up	coding	NM_001081038	Btbd16	RefSeq_NM	0	3459	chr7
ASMM9PARTA039414	0.00051207	29.7931	up	coding	NM_139220	Defb7	RefSeq_NM	0	306	chr8
ASMM9PARTA043673	0.00113001	29.7318	up	coding	NM_178259	Abca13	RefSeq_NM	0	16011	chr11
ASMM9PARTA020710	0.000204708	29.2054	up	coding	NM_001033339	Mmp25	RefSeq_NM	0	3373	chr17
ASMM9PARTA030599	0.0002712	29.1549	up	coding	NM_011260	Reg3g	RefSeq_NM	0	774	chr6
ASMM9PARTA028216	0.000122783	29.0304	up	coding	NM_008491	Lcn2	RefSeq_NM	0	853	chr2
ASMM9PARTA030844	0.00182533	28.8037	up	coding	NM_011345	Sele	RefSeq_NM	0	2912	chr1
ASMM9PARTA032357	0.000416274	28.5033	up	coding	NM_016960	Ccl20	RefSeq_NM	0	852	chr1
ASMM9PARTA028644	0.00201051	28.1646	up	coding	NM_008611	Mmp8	RefSeq_NM	0	2453	chr9
ASMM9PARTA023966	0.000700733	27.9651	up	coding	NM_001134474	Vcan	RefSeq_NM	0	7215	chr13
ASMM9PARTA028886	0.00475886	27.763	up	coding	NM_009137	Ccl22	RefSeq_NM	0	1815	chr8
ASMM9PARTA024972	4.38932e-06	26.5347	up	coding	NM_001161791	Mefv	RefSeq_NM	0	3094	chr16
ASMM9PARTA030591	0.00800577	26.0475	up	coding	NM_011126	Plunc	RefSeq_NM	0	1109	chr2
ASMM9PARTA041177	0.00020677	25.2782	up	coding	NM_153511	Il1f9	RefSeq_NM	0	1647	chr2
ASMM9PARTA041143	0.0309001	24.9713	up	coding	NM_170702	Cd40	RefSeq_NM	0	1596	chr2
ASMM9PARTA023095	4.36234e-05	24.6963	up	coding	NM_001104550	Vmn2r98	RefSeq_NM	0	2574	chr17
ASMM9PARTA028079	4.85455e-05	24.113	up	coding	NM_008522	Ltf	RefSeq_NM	0	2742	chr9
ASMM9PARTA031869	0.0194701	24.0649	up	coding	NM_013654	Ccl7	RefSeq_NM	0	912	chr11
ASMM9PARTA022630	8.16348e-05	24.0365	up	coding	NM_001082545	Stfa2	RefSeq_NM	0	423	chr16
ASMM9PARTA039581	0.00764712	23.9285	up	coding	NM_145211	Oas1a	RefSeq_NM	0	1889	chr5
ASMM9PARTA042139	0.000146729	23.7849	up	coding	NM_173869	Stfa2l1	RefSeq_NM	0	414	chr16
ASMM9PARTA032288	9.84071e-05	23.0372	up	coding	NM_018734	Gbp3	RefSeq_NM	0	2639	chr3
ASMM9PARTA021395	0.000261147	22.8709	up	coding	NM_001039228	Gm6583	RefSeq_NM	0	2233	chr5
ASMM9PARTA043488	0.00391396	22.5406	up	coding	NM_181545	Slfn8	RefSeq_NM	0	4011	chr11
ASMM9PARTA033292	8.83735e-05	22.5147	up	coding	NM_021893	Cd274	RefSeq_NM	0	3653	chr19
ASMM9PARTA037997	0.00331491	22.4599	up	coding	NM_054098	Steap4	RefSeq_NM	0	3140	chr5
ASMM9PARTA019913	0.000679034	22.3957	up	coding	NM_001005858	I830012O16Rik	RefSeq_NM	0	2013	chr19
ASMM9PARTA033379	0.0120196	22.1392	up	coding	NM_020557	Cmpk2	RefSeq_NM	0	3215	chr12
ASMM9PARTA032496	0.00134425	21.9682	up	coding	NM_017385	Ear7	RefSeq_NM	0	468	chr14
ASMM9PARTA031537	0.00477504	21.014	up	coding	NM_011852	Oas1g	RefSeq_NM	0	1993	chr5
ASMM9PARTA030984	0.000352593	20.9759	up	coding	NM_011403	Slc4a1	RefSeq_NM	0	4584	chr11
ASMM9PARTA024274	0.000388449	19.9148	up	coding	NM_001159738	Ccl20	RefSeq_NM	0	849	chr1
ASMM9PARTA039547	0.00242388	19.3923	up	coding	NM_145226	Oas3	RefSeq_NM	0	4718	chr5
ASMM9PARTA037722	0.00321277	19.3446	up	coding	NM_030150	Dhx58	RefSeq_NM	0	2427	chr11
ASMM9PARTA031732	0.00185647	18.6678	up	coding	NM_013693	Tnf	RefSeq_NM	0	1619	chr17
ASMM9PARTA028833	0.00543388	18.5447	up	coding	NM_008871	Serpine1	RefSeq_NM	0	3024	chr5
ASMM9PARTA032374	0.031696	18.5187	up	coding	NM_019389	Vcan	RefSeq_NM	0	9552	chr13
ASMM9PARTA039389	0.0185342	18.0611	up	coding	NM_145133	Tifa	RefSeq_NM	0	2164	chr3
ASMM9PARTA029517	0.00470465	18.026	up	coding	NM_009896	Socs1	RefSeq_NM	0	1220	chr16
ASMM9PARTA025520	0.000145112	18.0252	up	coding	NM_001166028	Slfn14-ps	RefSeq_NM	0	3704	chr11
ASMM9PARTA028813	1.88843e-05	17.959	up	coding	NM_009251	Serpina3g	RefSeq_NM	0	2030	chr12
ASMM9PARTA028277	0.000801934	17.7727	up	coding	NM_008326	Irgm1	RefSeq_NM	0	2227	chr11
ASMM9PARTA020380	0.00272959	17.4663	up	coding	NM_001024230	Gm5431	RefSeq_NM	0	2971	chr11
ASMM9PARTA031711	0.00552447	17.4156	up	coding	NM_011909	Usp18	RefSeq_NM	0	1778	chr6
ASMM9PARTA025687	0.00255689	17.2813	up	coding	NM_001167743	Slfn8	RefSeq_NM	0	3083	chr11
ASMM9PARTA028164	0.0141149	16.9993	up	coding	NM_008331	Ifit1	RefSeq_NM	0	2638	chr19
ASMM9PARTA021752	0.00249612	16.9505	up	coding	NM_001077508	Tnfrsf9	RefSeq_NM	0	1999	chr4
ASMM9PARTA030808	0.0124181	16.9224	up	coding	NM_011409	Slfn3	RefSeq_NM	0	1834	chr11
ASMM9PARTA029344	0.00279219	16.8744	up	coding	NM_009341	Tcp10c	RefSeq_NM	0	2065	chr17
ASMM9PARTA028936	0.00814133	16.5616	up	coding	NM_009340	Tcp10a	RefSeq_NM	0	1831	chr17
ASMM9PARTA025664	0.0016918	16.4962	up	coding	NM_001164329	Gm6904	RefSeq_NM	0	898	chr14
ASMM9PARTA031030	0.0080011	16.393	up	coding	NM_011553	Tcp10b	RefSeq_NM	0	1759	chr17
ASMM9PARTA026846	0.00226325	16.153	up	coding	NM_001177754	Pfkfb3	RefSeq_NM	0	5066	chr2
ASMM9PARTA030637	0.000500262	15.8793	up	coding	NM_011314	Saa2	RefSeq_NM	0	610	chr7
ASMM9PARTA027679	9.2459e-07	15.8049	up	coding	NM_007587	Calca	RefSeq_NM	0	926	chr7
ASMM9PARTA041559	0.0137875	15.772	up	coding	NM_172796	Slfn9	RefSeq_NM	0	3856	chr11
ASMM9PARTA041595	0.000712869	15.1616	up	coding	NM_173395	Fam132b	RefSeq_NM	0	2835	chr1
ASMM9PARTA022348	0.0153154	15.1396	up	coding	NM_001081249	Vcan	RefSeq_NM	0	12432	chr13
ASMM9PARTA030286	0.00253063	15.0132	up	coding	NM_010553	Il18rap	RefSeq_NM	0	2496	chr1
ASMM9PARTA039465	0.00191387	14.7426	up	coding	NM_145227	Oas2	RefSeq_NM	0	3873	chr5
ASMM9PARTA030735	0.00365646	14.6813	up	coding	NM_011332	Ccl17	RefSeq_NM	0	541	chr8
ASMM9PARTA030570	0.00161785	14.5984	up	coding	NM_010751	Mxd1	RefSeq_NM	0	4662	chr6
ASMM9PARTA025529	0.00174119	14.5018	up	coding	NM_001164327	Gm4902	RefSeq_NM	0	1163	chr14
ASMM9PARTA041753	0.00152039	14.4747	up	coding	NM_172603	Phf11	RefSeq_NM	0	1371	chr14
ASMM9PARTA024120	0.0349329	14.4171	up	coding	NM_001142960	Bcl2l15	RefSeq_NM	0	1993	chr3
ASMM9PARTA033512	0.00411894	14.0813	up	coding	NM_023044	Slc15a3	RefSeq_NM	0	2345	chr19
ASMM9PARTA028352	5.41156e-05	14.0727	up	coding	NM_008361	Il1b	RefSeq_NM	0	1328	chr2
ASMM9PARTA029298	0.00545211	14.068	up	coding	NM_009890	Ch25h	RefSeq_NM	0	1365	chr19
ASMM9PARTA041072	0.0130708	14.0342	up	coding	NM_170703	Cd40	RefSeq_NM	0	1621	chr2
ASMM9PARTA035741	2.67196e-05	14.0308	up	coding	NM_027292	Tspo2	RefSeq_NM	0	935	chr17
ASMM9PARTA041028	1.63037e-05	13.9604	up	coding	NM_153101	Mrgpra2b	RefSeq_NM	0	1260	chr7
ASMM9PARTA030444	0.016651	13.9501	up	coding	NM_010927	Nos2	RefSeq_NM	0	3990	chr11
ASMM9PARTA030190	0.0168725	13.9089	up	coding	NM_010807	Marcksl1	RefSeq_NM	0	1611	chr4
ASMM9PARTA035122	0.00190297	13.6376	up	coding	NM_025992	Herc6	RefSeq_NM	0	5279	chr6
ASMM9PARTA031130	0.0195761	13.5578	up	coding	NM_011611	Cd40	RefSeq_NM	0	1683	chr2
ASMM9PARTA021696	0.000387333	13.4912	up	coding	NM_001039646	Gbp10	RefSeq_NM	0	3528	chr5
ASMM9PARTA032579	5.28533e-08	13.3986	up	coding	NM_018866	Cxcl13	RefSeq_NM	0	1162	chr5
ASMM9PARTA039836	0.0414128	13.3204	up	coding	NM_145856	Il17f	RefSeq_NM	0	1178	chr1
ASMM9PARTA044098	0.000521656	13.2593	up	coding	NM_194336	Mpa2l	RefSeq_NM	0	4329	chr5
ASMM9PARTA042629	0.00298963	13.2311	up	coding	NM_177363	Tarm1	RefSeq_NM	0	957	chr7
ASMM9PARTA023133	1.93237e-05	13.2257	up	coding	NM_001104562	Vmn2r100	RefSeq_NM	0	2553	chr17
ASMM9PARTA034414	0.0201867	13.2177	up	coding	NM_024495	Car13	RefSeq_NM	0	2299	chr3
ASMM9PARTA031871	0.00470484	13.0913	up	coding	NM_013683	Tap1	RefSeq_NM	0	2950	chr17
ASMM9PARTA030850	3.0552e-06	13.058	up	coding	NM_011407	Slfn1	RefSeq_NM	0	1881	chr11
ASMM9PARTA026382	1.05376e-05	12.9972	up	coding	NM_001172588	Mrgpra2a	RefSeq_NM	0	1278	chr7
ASMM9PARTA040821	0.027881	12.9359	up	coding	NM_170704	Cd40	RefSeq_NM	0	1678	chr2
ASMM9PARTA022734	0.000212896	12.775	up	coding	NM_001081957	Gm11428	RefSeq_NM	0	485	chr11
ASMM9PARTA022727	1.78692e-05	12.6748	up	coding	NM_001102581	Vmn2r95	RefSeq_NM	0	2538	chr17
ASMM9PARTA028372	0.000156764	12.4641	up	coding	NM_008630	Mt2	RefSeq_NM	0	556	chr8
ASMM9PARTA029736	0.0067509	12.3908	up	coding	NM_010050	Dio2	RefSeq_NM	0	5843	chr12
ASMM9PARTA027572	0.00268156	12.2169	up	coding	NM_007609	Casp4	RefSeq_NM	0	1433	chr9
ASMM9PARTA020476	0.00390995	12.1824	up	coding	NM_001013365	Osm	RefSeq_NM	0	1907	chr11
ASMM9PARTA030016	0.00823398	11.9153	up	coding	NM_010187	Fcgr2b	RefSeq_NM	0	1415	chr1
ASMM9PARTA041768	0.000119544	11.8825	up	coding	NM_172777	Gbp9	RefSeq_NM	0	3633	chr5
ASMM9PARTA038329	0.00474959	11.6791	up	coding	NM_133232	Pfkfb3	RefSeq_NM	0	5043	chr2
ASMM9PARTA021025	0.000186517	11.6634	up	coding	NM_001033632	Ifitm6	RefSeq_NM	0	541	chr7
ASMM9PARTA028177	6.9968e-05	11.5609	up	coding	NM_008519	Ltb4r1	RefSeq_NM	0	1392	chr14
ASMM9PARTA020516	0.0116865	11.5421	up	coding	NM_001024721	BC094916	RefSeq_NM	0	1294	chr1
ASMM9PARTA033320	0.00214585	11.4862	up	coding	NM_021406	Trem1	RefSeq_NM	0	3005	chr17
ASMM9PARTA023677	0.0042357	11.4691	up	coding	NM_001134475	Vcan	RefSeq_NM	0	4335	chr13
ASMM9PARTA023618	0.00228062	11.457	up	coding	NM_001113406	Krtap11-1	RefSeq_NM	0	1008	chr16
ASMM9PARTA028173	7.89016e-05	11.4015	up	coding	NM_008458	Serpina3c	RefSeq_NM	0	1690	chr12
ASMM9PARTA026813	0.00398809	11.3919	up	coding	NM_001177755	Pfkfb3	RefSeq_NM	0	5130	chr2
ASMM9PARTA041754	0.00933873	11.2477	up	coding	NM_172612	Rnd1	RefSeq_NM	0	2203	chr15
ASMM9PARTA020278	0.00243406	11.2347	up	coding	NM_001013817	Sp140	RefSeq_NM	0	2417	chr1
ASMM9PARTA027114	0.00824364	11.1725	up	coding	NM_001199276	Tnip1	RefSeq_NM	0	2668	chr11
ASMM9PARTA021492	0.000251246	11.1451	up	coding	NM_001039647	Gbp11	RefSeq_NM	0	2723	chr5
ASMM9PARTA033037	0.000300545	11.1409	up	coding	NM_020504	Cldn13	RefSeq_NM	0	1070	chr5
ASMM9PARTA026653	0.0069604	11.1345	up	coding	NM_001177752	Pfkfb3	RefSeq_NM	0	4869	chr2
ASMM9PARTA024544	0.00912554	11.1156	up	coding	NM_001159743	Fam150b	RefSeq_NM	0	1507	chr12
ASMM9PARTA021426	0.00530866	11.098	up	coding	NM_001039530	Parp14	RefSeq_NM	0	7251	chr16
ASMM9PARTA033745	0.000783602	11.0832	up	coding	NM_025433	Rpl7l1	RefSeq_NM	0	2606	chr17
ASMM9PARTA031729	0.000386454	11.0646	up	coding	NM_013653	Ccl5	RefSeq_NM	0	579	chr11
ASMM9PARTA027285	0.00208683	11.0481	up	coding	NM_001199940	Serpina3i	RefSeq_NM	0	2193	chr12
ASMM9PARTA035179	6.10529e-06	11.0279	up	coding	NM_026414	Asprv1	RefSeq_NM	0	1550	chr6
ASMM9PARTA031960	0.00258489	11.0183	up	coding	NM_015811	Rgs1	RefSeq_NM	0	1343	chr1
ASMM9PARTA028182	0.000295912	10.8866	up	coding	NM_008620	Gbp4	RefSeq_NM	0	4475	chr5
ASMM9PARTA023782	0.0110961	10.8482	up	coding	NM_001143686	Apol11b	RefSeq_NM	0	2057	chr15
ASMM9PARTA042398	0.00309989	10.8403	up	coding	NM_175397	Sp110	RefSeq_NM	0	1947	chr1
ASMM9PARTA026045	0.00182943	10.8399	up	coding	NM_001166402	Tnfaip3	RefSeq_NM	0	4352	chr10
ASMM9PARTA037276	0.000931469	10.8338	up	coding	NM_029499	Ms4a4c	RefSeq_NM	0	1723	chr19
ASMM9PARTA042205	0.0167993	10.8255	up	coding	NM_175026	Pyhin1	RefSeq_NM	0	3497	chr1
ASMM9PARTA031164	0.00189265	10.8057	up	coding	NM_011408	Slfn2	RefSeq_NM	0	1684	chr11
ASMM9PARTA033836	0.0209359	10.4797	up	coding	NM_023279	Tubb3	RefSeq_NM	0	1758	chr8
ASMM9PARTA020102	0.0472417	10.4627	up	coding	NM_001012392	U46068	RefSeq_NM	0	1690	chr2
ASMM9PARTA027777	2.14165e-05	10.4285	up	coding	NM_008039	Fpr2	RefSeq_NM	0	1296	chr17
ASMM9PARTA037063	0.000247191	10.4104	up	coding	NM_029509	Gbp8	RefSeq_NM	0	2459	chr5
ASMM9PARTA036153	0.00961343	10.2303	up	coding	NM_028189	B3gnt3	RefSeq_NM	0	2103	chr8
ASMM9PARTA023743	2.70238e-05	10.1011	up	coding	NM_001135115	Gm12250	RefSeq_NM	0	2702	chr11
ASMM9PARTA027397	0.00961433	10.0659	up	coding	NM_007498	Atf3	RefSeq_NM	0	1981	chr1
ASMM9PARTA028043	0.0101798	10.0632	up	coding	NM_008381	Inhbb	RefSeq_NM	0	4255	chr1
ASMM9PARTA029958	0.000112614	9.95591	up	coding	NM_010531	Il18bp	RefSeq_NM	0	1422	chr7
ASMM9PARTA030265	0.000849981	9.94509	up	coding	NM_010739	Muc13	RefSeq_NM	0	2969	chr16
ASMM9PARTA032996	3.46318e-05	9.92685	up	coding	NM_019948	Clec4e	RefSeq_NM	0	2519	chr6
ASMM9PARTA042020	0.00265457	9.86883	up	coding	NM_172955	Vcan	RefSeq_NM	0	3745	chr13
ASMM9PARTA043669	0.000580162	9.85153	up	coding	NM_181596	Retnlg	RefSeq_NM	0	610	chr16
ASMM9PARTA019899	0.000791069	9.83224	up	coding	NM_001001332	BC117090	RefSeq_NM	0	387	chr16
ASMM9PARTA025308	0.00253482	9.79684	up	coding	NM_001164488	Wars	RefSeq_NM	0	2764	chr12
ASMM9PARTA039202	0.016628	9.76735	up	coding	NM_138682	Lrrc4	RefSeq_NM	0	3636	chr6
ASMM9PARTA029869	0.00575153	9.75208	up	coding	NM_010090	Dusp2	RefSeq_NM	0	1630	chr2
ASMM9PARTA039646	0.00108589	9.74062	up	coding	NM_145373	Sectm1a	RefSeq_NM	0	1615	chr11
ASMM9PARTA038528	0.00110227	9.72008	up	coding	NM_080510	Trim69	RefSeq_NM	0	1781	chr2
ASMM9PARTA028090	0.00287617	9.70853	up	coding	NM_008147	Gp49a	RefSeq_NM	0	1305	chr10
ASMM9PARTA028154	0.000612336	9.7039	up	coding	NM_008685	Nfe2	RefSeq_NM	0	1793	chr15
ASMM9PARTA037978	0.000315254	9.59027	up	coding	NM_031195	Msr1	RefSeq_NM	0	3643	chr8
ASMM9PARTA029767	4.55581e-06	9.53557	up	coding	NM_009909	Cxcr2	RefSeq_NM	0	3043	chr1
ASMM9PARTA043787	0.00497595	9.52619	up	coding	NM_178825	Epsti1	RefSeq_NM	0	1364	chr14
ASMM9PARTA031266	0.00476216	9.52396	up	coding	NM_011888	Ccl19	RefSeq_NM	0	720	chr4
ASMM9PARTA020946	0.00737026	9.51832	up	coding	NM_001033207	Nlrc5	RefSeq_NM	0	6945	chr8
ASMM9PARTA022410	0.0182907	9.44908	up	coding	NM_001081215	Ddx60	RefSeq_NM	0	5989	chr8
ASMM9PARTA022837	0.00889281	9.41332	up	coding	NM_001083925	Oas1b	RefSeq_NM	0	1837	chr5
ASMM9PARTA031672	0.0121281	9.39141	up	coding	NM_015766	Ebi3	RefSeq_NM	0	1187	chr17
ASMM9PARTA024077	0.0157583	9.3127	up	coding	NM_001135151	Slc39a14	RefSeq_NM	0	4927	chr14
ASMM9PARTA032904	0.000547199	9.29811	up	coding	NM_019777	Ikbke	RefSeq_NM	0	3203	chr1
ASMM9PARTA044289	0.000977599	9.24411	up	coding	NM_199146	Trim30d	RefSeq_NM	0	3770	chr7
ASMM9PARTA041470	0.00529913	9.21428	up	coding	NM_172275	Trafd1	RefSeq_NM	0	2486	chr5
ASMM9PARTA033244	0.0146187	9.1914	up	coding	NM_021327	Tnip1	RefSeq_NM	0	2840	chr11
ASMM9PARTA037850	0.00038963	9.14707	up	coding	NM_032540	Kel	RefSeq_NM	0	2524	chr6
ASMM9PARTA027404	8.94443e-06	9.14506	up	coding	NM_007695	Chi3l1	RefSeq_NM	0	1704	chr1
ASMM9PARTA027377	0.000167828	9.14444	up	coding	NM_007679	Cebpd	RefSeq_NM	0	2260	chr16
ASMM9PARTA023429	0.00050006	9.10551	up	coding	NM_001113556	A530064D06Rik	RefSeq_NM	0	1716	chr17
ASMM9PARTA030338	0.00125799	9.03443	up	coding	NM_010908	Nfkbib	RefSeq_NM	0	1945	chr7
ASMM9PARTA028167	0.0104496	9.02356	up	coding	NM_008367	Il2ra	RefSeq_NM	0	4428	chr2
ASMM9PARTA031623	0.0139972	8.96405	up	coding	NM_013532	Lilrb4	RefSeq_NM	0	1420	chr10
ASMM9PARTA019919	1.79803e-06	8.95996	up	coding	NM_001010973	Hrh2	RefSeq_NM	0	2789	chr13
ASMM9PARTA032908	0.0119336	8.85473	up	coding	NM_019813	Dbn1	RefSeq_NM	0	2906	chr13
ASMM9PARTA033798	0.00323024	8.85276	up	coding	NM_023386	Rtp4	RefSeq_NM	0	1573	chr16
ASMM9PARTA037023	0.00244292	8.78043	up	coding	NM_029008	4833403I15Rik	RefSeq_NM	0	3219	chr18
ASMM9PARTA023255	0.0180923	8.76761	up	coding	NM_001113515	Col2a1	RefSeq_NM	0	4944	chr15
ASMM9PARTA030734	0.00594326	8.74091	up	coding	NM_011331	Ccl12	RefSeq_NM	0	537	chr11
ASMM9PARTA041933	0.000297422	8.73839	up	coding	NM_172648	Ifi205	RefSeq_NM	0	1613	chr1
ASMM9PARTA033625	1.67033e-05	8.73436	up	coding	NM_023380	Samsn1	RefSeq_NM	0	1845	chr16
ASMM9PARTA031867	0.000160127	8.72921	up	coding	NM_013637	Prm1	RefSeq_NM	0	401	chr16
ASMM9PARTA024707	3.4729e-05	8.70164	up	coding	NM_001161790	Mefv	RefSeq_NM	0	3249	chr16
ASMM9PARTA030472	6.17897e-05	8.66293	up	coding	NM_010819	Clec4d	RefSeq_NM	0	1336	chr6
ASMM9PARTA034992	0.000376577	8.62506	up	coding	NM_026290	4930511I11Rik	RefSeq_NM	0	1103	chr17
ASMM9PARTA037485	0.00630824	8.60441	up	coding	NM_030253	Parp9	RefSeq_NM	0	3565	chr16
ASMM9PARTA024986	1.845e-05	8.56148	up	coding	NM_001163161	Clec4d	RefSeq_NM	0	1333	chr6
ASMM9PARTA031047	0.000564299	8.55173	up	coding	NM_011269	Rhag	RefSeq_NM	0	2316	chr17
ASMM9PARTA028987	0.00744239	8.49546	up	coding	NM_009099	Trim30a	RefSeq_NM	0	3771	chr7
ASMM9PARTA037784	0.00452569	8.49143	up	coding	NM_029921	Tmem213	RefSeq_NM	0	530	chr6
ASMM9PARTA044023	0.038147	8.47946	up	coding	NM_183160	E030010A14Rik	RefSeq_NM	0	2462	chr19
ASMM9PARTA025097	0.00720698	8.44526	up	coding	NM_001163470	Trafd1	RefSeq_NM	0	2498	chr5
ASMM9PARTA039030	0.000511708	8.44488	up	coding	NM_144559	Fcgr4	RefSeq_NM	0	1250	chr1
ASMM9PARTA033042	0.0012425	8.44455	up	coding	NM_021293	Cd33	RefSeq_NM	0	2488	chr7
ASMM9PARTA028006	0.00879344	8.44203	up	coding	NM_008289	Hsd11b2	RefSeq_NM	0	1874	chr8
ASMM9PARTA028389	1.44227e-05	8.37565	up	coding	NM_008401	Itgam	RefSeq_NM	0	4679	chr7
ASMM9PARTA023416	0.000411184	8.35409	up	coding	NM_001111027	Runx1t1	RefSeq_NM	0	6124	chr4
ASMM9PARTA041788	0.00260623	8.32694	up	coding	NM_172539	Astl	RefSeq_NM	0	2377	chr2
ASMM9PARTA042647	0.00982076	8.28801	up	coding	NM_175391	Apol7c	RefSeq_NM	0	2044	chr15
ASMM9PARTA033934	0.000810454	8.28483	up	coding	NM_023048	Asb4	RefSeq_NM	0	3286	chr6
ASMM9PARTA035662	8.23535e-05	8.2712	up	coding	NM_027158	2310043J07Rik	RefSeq_NM	0	1046	chr5
ASMM9PARTA026626	0.00831058	8.22087	up	coding	NM_001177756	Pfkfb3	RefSeq_NM	0	5153	chr2
ASMM9PARTA023750	0.000828413	8.2055	up	coding	NM_001141925	Bean1	RefSeq_NM	0	3191	chr8
ASMM9PARTA024938	0.00459117	8.15802	up	coding	NM_001161730	Tap1	RefSeq_NM	0	2866	chr17
ASMM9PARTA033372	0.000573432	8.10277	up	coding	NM_022420	Gprc5b	RefSeq_NM	0	4525	chr7
ASMM9PARTA021405	0.000736531	8.08982	up	coding	NM_001034864	Gm4907	RefSeq_NM	0	1310	chrX
ASMM9PARTA025608	1.06656e-06	8.0787	up	coding	NM_001165919	1700123I01Rik	RefSeq_NM	0	1613	chr19
ASMM9PARTA040310	0.000880578	8.07575	up	coding	NM_146456	Olfr92	RefSeq_NM	0	939	chr17
ASMM9PARTA021473	0.0101821	8.05878	up	coding	NM_001045540	Gm12185	RefSeq_NM	0	5264	chr11
ASMM9PARTA029101	0.000710465	8.03967	up	coding	NM_009252	Serpina3n	RefSeq_NM	0	2085	chr12
ASMM9PARTA022426	8.03988e-06	8.01305	up	coding	NM_001082960	Itgam	RefSeq_NM	0	4682	chr7
ASMM9PARTA044199	0.0114064	8.00202	up	coding	NM_183281	2310005G13Rik	RefSeq_NM	0	3067	chr16
ASMM9PARTA028867	0.00774798	7.95671	up	coding	NM_008842	Pim1	RefSeq_NM	0	1769	chr17
ASMM9PARTA044796	0.00266459	7.93485	up	coding	NM_207131	Cebpe	RefSeq_NM	0	1238	chr14
ASMM9PARTA027303	0.00127787	7.93225	up	coding	NM_007464	Birc3	RefSeq_NM	0	2820	chr9
ASMM9PARTA035646	0.000434141	7.83221	up	coding	NM_026862	Cd177	RefSeq_NM	0	2733	chr7
ASMM9PARTA033414	0.00184407	7.8293	up	coding	NM_020509	Retnla	RefSeq_NM	0	598	chr16
ASMM9PARTA039377	0.00540619	7.81731	up	coding	NM_139198	Plac8	RefSeq_NM	0	696	chr5
ASMM9PARTA041589	0.000798125	7.81706	up	coding	NM_172980	Slc28a2	RefSeq_NM	0	3904	chr2
ASMM9PARTA031467	0.00134137	7.81073	up	coding	NM_012054	Aoah	RefSeq_NM	0	2915	chr13
ASMM9PARTA029348	0.00296728	7.7849	up	coding	NM_009396	Tnfaip2	RefSeq_NM	0	3590	chr12
ASMM9PARTA023321	0.00208793	7.7724	up	coding	NM_001113529	Csf1	RefSeq_NM	0	3307	chr3
ASMM9PARTA039607	0.00260866	7.75832	up	coding	NM_145210	Oas1e	RefSeq_NM	0	1715	chr5
CUST_280_PI426409190	0.000361439	7.7583	up	coding	NM_001012640	AY761185	RefSeq_NM	0	486	chr8
ASMM9PARTA021142	0.00040356	7.74922	up	coding	NM_001037909	C130026I21Rik	RefSeq_NM	0	1887	chr1
ASMM9PARTA028163	0.000241543	7.68138	up	coding	NM_008330	Ifi47	RefSeq_NM	0	1681	chr11
ASMM9PARTA022906	0.0159159	7.6663	up	coding	NM_001109914	Apold1	RefSeq_NM	0	3284	chr6
ASMM9PARTA036971	8.50758e-05	7.66544	up	coding	NM_028679	Irak3	RefSeq_NM	0	2969	chr10
ASMM9PARTA026348	0.00637277	7.6534	up	coding	NM_001177838	Smox	RefSeq_NM	0	1269	chr2
ASMM9PARTA032343	0.00252796	7.59857	up	coding	NM_016689	Aqp3	RefSeq_NM	0	1763	chr4
ASMM9PARTA038895	0.0282173	7.5936	up	coding	NM_133731	Prss22	RefSeq_NM	0	1343	chr17
ASMM9PARTA026099	0.00012042	7.55786	up	coding	NM_001169153	Cd300lf	RefSeq_NM	0	1885	chr11
ASMM9PARTA033599	6.42574e-05	7.53334	up	coding	NM_021407	Trem3	RefSeq_NM	0	994	chr17
ASMM9PARTA021375	0.00271443	7.53282	up	coding	NM_001037713	Xaf1	RefSeq_NM	0	2621	chr11
ASMM9PARTA023882	0.000293511	7.50278	up	coding	NM_001142706	Cfb	RefSeq_NM	0	2763	chr17
ASMM9PARTA042718	0.000338967	7.47548	up	coding	NM_175648	Trim30b	RefSeq_NM	0	2771	chr7
ASMM9PARTA028736	6.03601e-05	7.42812	up	coding	NM_009114	S100a9	RefSeq_NM	0	488	chr3
ASMM9PARTA041334	0.00388795	7.41507	up	coding	NM_172409	Fmnl2	RefSeq_NM	0	5851	chr2
ASMM9PARTA033280	0.0135976	7.38948	up	coding	NM_021364	Clec5a	RefSeq_NM	0	3745	chr6
ASMM9PARTA027798	0.00213047	7.38155	up	coding	NM_007769	Dmbt1	RefSeq_NM	0	6259	chr7
ASMM9PARTA023438	0.00821218	7.38086	up	coding	NM_001109971	Sec61g	RefSeq_NM	0	779	chr11
ASMM9PARTA028894	0.00013937	7.37576	up	coding	NM_009402	Pglyrp1	RefSeq_NM	0	681	chr7
CUST_248_PI426409190	0.00408359	7.35473	up	coding	NM_033616	Csprs	RefSeq_NM	0	2719	chr8_random
ASMM9PARTA038203	0.00148803	7.35402	up	coding	NM_053247	Lyve1	RefSeq_NM	0	2607	chr7
ASMM9PARTA030876	0.00143256	7.33926	up	coding	NM_011280	Trim10	RefSeq_NM	0	2249	chr17
ASMM9PARTA023780	0.0375553	7.31997	up	coding	NM_001142959	Bcl2l15	RefSeq_NM	0	760	chr3
ASMM9PARTA028235	0.0321536	7.30973	up	coding	NM_008264	Hoxa13	RefSeq_NM	0	1318	chr6
ASMM9PARTA040016	0.00595627	7.30256	up	coding	NM_145857	Nod2	RefSeq_NM	0	4621	chr8
ASMM9PARTA023513	0.000108353	7.23761	up	coding	NM_001111058	Cd33	RefSeq_NM	0	2571	chr7
ASMM9PARTA042444	0.00017643	7.23236	up	coding	NM_177055	A630001G21Rik	RefSeq_NM	0	1936	chr1
ASMM9PARTA029447	0.000666893	7.19553	up	coding	NM_009912	Ccr1	RefSeq_NM	0	2831	chr9
ASMM9PARTA022909	0.00038789	7.17962	up	coding	NM_001085518	Gm14085	RefSeq_NM	0	3740	chr2
ASMM9PARTA035645	0.00113166	7.16396	up	coding	NM_026835	Ms4a6d	RefSeq_NM	0	1401	chr19
ASMM9PARTA037597	0.00199325	7.16141	up	coding	NM_053080	Aldh1a3	RefSeq_NM	0	3423	chr7
ASMM9PARTA021266	0.0394246	7.15613	up	coding	NM_001033543	Il20rb	RefSeq_NM	0	2479	chr9
ASMM9PARTA031360	0.00935788	7.14968	up	coding	NM_011905	Tlr2	RefSeq_NM	0	2874	chr3
ASMM9PARTA036416	0.0232671	7.08921	up	coding	NM_027835	Ifih1	RefSeq_NM	0	5519	chr2
ASMM9PARTA025041	0.0117691	7.0706	up	coding	NM_001164289	Gm6907	RefSeq_NM	0	1590	chr14
ASMM9PARTA026194	0.00668538	7.0594	up	coding	NM_001168512	Ffar2	RefSeq_NM	0	2059	chr7
ASMM9PARTA028577	0.00707336	7.0329	up	coding	NM_008572	Mcpt8	RefSeq_NM	0	845	chr14
ASMM9PARTA030773	0.0479582	7.02148	up	coding	NM_011330	Ccl11	RefSeq_NM	0	1073	chr11
ASMM9PARTA043987	0.00232063	6.9465	up	coding	NM_183249	1100001G20Rik	RefSeq_NM	0	452	chr11
ASMM9PARTA032717	3.18665e-06	6.9452	up	coding	NM_019453	Mefv	RefSeq_NM	0	3126	chr16
ASMM9PARTA026527	0.00709774	6.93753	up	coding	NM_001177757	Pfkfb3	RefSeq_NM	0	5119	chr2
ASMM9PARTA036214	0.00174228	6.89382	up	coding	NM_027988	Noxo1	RefSeq_NM	0	2239	chr17
ASMM9PARTA022549	0.00100333	6.86963	up	coding	NM_001104549	Vmn2r97	RefSeq_NM	0	2586	chr17
ASMM9PARTA029669	0.00238833	6.86003	up	coding	NM_010094	Lefty1	RefSeq_NM	0	1622	chr1
ASMM9PARTA031561	0.0223906	6.81968	up	coding	NM_013599	Mmp9	RefSeq_NM	0	3185	chr2
ASMM9PARTA042835	6.50837e-05	6.80384	up	coding	NM_177083	B430306N03Rik	RefSeq_NM	0	3462	chr17
ASMM9PARTA024826	0.0262361	6.79761	up	coding	NM_001162938	Pydc3	RefSeq_NM	0	2987	chr1
ASMM9PARTA044216	0.00161957	6.77403	up	coding	NM_198642	5031414D18Rik	RefSeq_NM	0	2651	chr14
ASMM9PARTA027549	0.00350831	6.77148	up	coding	NM_007778	Csf1	RefSeq_NM	0	4192	chr3
ASMM9PARTA034030	0.00134807	6.77012	up	coding	NM_024204	Ankrd22	RefSeq_NM	0	1754	chr19
ASMM9PARTA029620	0.000357651	6.74063	up	coding	NM_009855	Cd80	RefSeq_NM	0	1701	chr16
ASMM9PARTA028661	0.0377437	6.69634	up	coding	NM_008884	Pml	RefSeq_NM	0	5240	chr9
ASMM9PARTA032538	0.0254856	6.66307	up	coding	NM_017379	Tuba8	RefSeq_NM	0	1432	chr6
ASMM9PARTA031126	0.000386788	6.63945	up	coding	NM_011451	Sphk1	RefSeq_NM	0	1537	chr11
ASMM9PARTA030701	0.00107131	6.61777	up	coding	NM_011227	Rab20	RefSeq_NM	0	722	chr8
ASMM9PARTA030943	0.00836352	6.58506	up	coding	NM_011178	Prtn3	RefSeq_NM	0	983	chr10
ASMM9PARTA042636	0.00106079	6.58006	up	coding	NM_175219	C130026I21Rik	RefSeq_NM	0	1971	chr1
ASMM9PARTA037341	0.000137386	6.55344	up	coding	NM_029383	Cldn22	RefSeq_NM	0	994	chr8
ASMM9PARTA041327	0.000331962	6.52113	up	coding	NM_172267	Phyhd1	RefSeq_NM	0	1348	chr2
ASMM9PARTA021467	0.0307335	6.47511	up	coding	NM_001042611	Cp	RefSeq_NM	0	4564	chr3
ASMM9PARTA037131	0.00332114	6.45322	up	coding	NM_029219	Rnf19b	RefSeq_NM	0	2532	chr4
ASMM9PARTA031478	0.00756968	6.42723	up	coding	NM_013737	Pla2g7	RefSeq_NM	0	1923	chr17
ASMM9PARTA028713	0.00091953	6.41882	up	coding	NM_009283	Stat1	RefSeq_NM	0	5217	chr1
ASMM9PARTA044418	0.0105486	6.41693	up	coding	NM_198091	Usp2	RefSeq_NM	0	3241	chr9
ASMM9PARTA029622	5.08307e-05	6.40715	up	coding	NM_009899	Clca1	RefSeq_NM	0	3022	chr3
ASMM9PARTA028034	0.000430872	6.39004	up	coding	NM_008198	Cfb	RefSeq_NM	0	2767	chr17
ASMM9PARTA033565	0.020669	6.37394	up	coding	NM_021396	Pdcd1lg2	RefSeq_NM	0	3415	chr19
ASMM9PARTA036662	0.00592186	6.37141	up	coding	NM_029005	Mlkl	RefSeq_NM	0	1702	chr8
ASMM9PARTA026961	0.00198359	6.37091	up	coding	NM_001195025	Nuak2	RefSeq_NM	0	3132	chr1
ASMM9PARTA020251	0.00633349	6.35892	up	coding	NM_001013832	Gpr31c	RefSeq_NM	0	960	chr17
ASMM9PARTA043320	0.0463916	6.3564	up	coding	NM_178087	Pml	RefSeq_NM	0	5378	chr9
ASMM9PARTA031316	0.00197181	6.33506	up	coding	NM_011710	Wars	RefSeq_NM	0	1842	chr12
ASMM9PARTA026692	0.00180176	6.32936	up	coding	NM_001177837	Smox	RefSeq_NM	0	1680	chr2
ASMM9PARTA035143	0.00348329	6.29843	up	coding	NM_026438	Ppa1	RefSeq_NM	0	1292	chr10
ASMM9PARTA029721	0.000452057	6.2668	up	coding	NM_009763	Bst1	RefSeq_NM	0	2336	chr5
ASMM9PARTA020936	0.0309057	6.26417	up	coding	NM_001033954	Calca	RefSeq_NM	0	1022	chr7
ASMM9PARTA023756	0.00572558	6.23387	up	coding	NM_001114679	9930111J21Rik1	RefSeq_NM	0	3863	chr11
ASMM9PARTA031972	0.0023535	6.20921	up	coding	NM_013694	Tnp2	RefSeq_NM	0	724	chr16
ASMM9PARTA037840	0.0123228	6.20627	up	coding	NM_031185	Akap12	RefSeq_NM	0	6262	chr10
ASMM9PARTA028069	0.00747917	6.20321	up	coding	NM_008329	Ifi204	RefSeq_NM	0	2302	chr1
ASMM9PARTA029552	0.00162724	6.19705	up	coding	NM_009841	Cd14	RefSeq_NM	0	1497	chr18
ASMM9PARTA044740	0.00697908	6.18279	up	coding	NM_213615	A530032D15Rik	RefSeq_NM	0	1760	chr1
ASMM9PARTA036865	0.000428947	6.17243	up	coding	NM_028801	Muc5b	RefSeq_NM	0	14963	chr7
ASMM9PARTA025035	0.000247704	6.16657	up	coding	NM_001164059	Sell	RefSeq_NM	0	2213	chr1
ASMM9PARTA037895	0.0440667	6.14936	up	coding	NM_030218	9130017N09Rik	RefSeq_NM	0	2427	chr10
ASMM9PARTA033502	0.00014273	6.13245	up	coding	NM_021524	Nampt	RefSeq_NM	0	4547	chr12
ASMM9PARTA024558	0.0055644	6.13138	up	coding	NM_001159393	Irf1	RefSeq_NM	0	2128	chr11
ASMM9PARTA026033	0.00335649	6.12814	up	coding	NM_001168333	Tinagl1	RefSeq_NM	0	1954	chr4
ASMM9PARTA031227	0.0254104	6.12503	up	coding	NM_011990	Slc7a11	RefSeq_NM	0	9227	chr3
ASMM9PARTA028903	0.022449	6.1215	up	coding	NM_008887	Phox2a	RefSeq_NM	0	1609	chr7
ASMM9PARTA022258	3.11562e-06	6.10143	up	coding	NM_001083312	Gbp6	RefSeq_NM	0	5534	chr3
ASMM9PARTA044004	0.000144843	6.09134	up	coding	NM_198095	Bst2	RefSeq_NM	0	866	chr8
ASMM9PARTA030029	0.0399969	6.06301	up	coding	NM_010554	Il1a	RefSeq_NM	0	1974	chr2
ASMM9PARTA043751	0.00391145	6.03762	up	coding	NM_178729	Fbxl5	RefSeq_NM	0	2421	chr5
ASMM9PARTA037170	0.0247045	6.02636	up	coding	NM_029495	Epsti1	RefSeq_NM	0	1869	chr14
ASMM9PARTA020977	0.0231255	5.99998	up	coding	NM_001033196	Znfx1	RefSeq_NM	0	7233	chr2
ASMM9PARTA031484	0.00154564	5.96516	up	coding	NM_013831	Pstpip2	RefSeq_NM	0	3138	chr18
ASMM9PARTA023844	0.00472761	5.92247	up	coding	NM_001136082	Timeless	RefSeq_NM	0	4476	chr10
ASMM9PARTA030867	0.0121665	5.92181	up	coding	NM_011163	Eif2ak2	RefSeq_NM	0	4343	chr17
ASMM9PARTA040783	0.00150429	5.88775	up	coding	NM_153287	Csrnp1	RefSeq_NM	0	2890	chr9
ASMM9PARTA038471	0.0173264	5.88208	up	coding	NM_133712	Klk10	RefSeq_NM	0	1354	chr7
ASMM9PARTA024034	0.00511427	5.85217	up	coding	NM_001127348	Snx10	RefSeq_NM	0	2464	chr6
ASMM9PARTA032616	0.0151442	5.83092	up	coding	NM_019465	Crtam	RefSeq_NM	0	1876	chr9
ASMM9PARTA040767	0.0130481	5.82215	up	coding	NM_148927	Plekha4	RefSeq_NM	0	2678	chr7
ASMM9PARTA020752	0.00222444	5.79608	up	coding	NM_001033248	Gm266	RefSeq_NM	0	1231	chr12
ASMM9PARTA026804	0.0117893	5.79132	up	coding	NM_001200041	Gm1078	RefSeq_NM	0	3152	chr7
ASMM9PARTA041527	0.00295702	5.77118	up	coding	NM_172142	Nfkbid	RefSeq_NM	0	2010	chr7
ASMM9PARTA022238	0.00213566	5.75897	up	coding	NM_001081169	Aspg	RefSeq_NM	0	2732	chr12
ASMM9PARTA036839	0.00142361	5.75149	up	coding	NM_028778	Nuak2	RefSeq_NM	0	3108	chr1
ASMM9PARTA031359	0.0103959	5.74616	up	coding	NM_011898	Spry4	RefSeq_NM	0	4611	chr18
ASMM9PARTA043325	0.00123093	5.72382	up	coding	NM_178309	Brip1	RefSeq_NM	0	6933	chr11
ASMM9PARTA036721	5.52391e-05	5.71908	up	coding	NM_028595	Ms4a6c	RefSeq_NM	0	1844	chr19
ASMM9PARTA038641	3.18489e-05	5.71819	up	coding	NM_133653	Mat1a	RefSeq_NM	0	3208	chr14
ASMM9PARTA034233	0.000121215	5.71366	up	coding	NM_024406	Fabp4	RefSeq_NM	0	646	chr3
ASMM9PARTA019844	0.00801864	5.7109	up	coding	NM_001006668	Kcnq2	RefSeq_NM	0	2971	chr2
ASMM9PARTA031654	0.003799	5.68133	up	coding	NM_013610	Ninj1	RefSeq_NM	0	1132	chr13
ASMM9PARTA032771	0.0262637	5.65751	up	coding	NM_019949	Ube2l6	RefSeq_NM	0	1402	chr2
ASMM9PARTA027296	0.0135678	5.6432	up	coding	NM_007398	Ada	RefSeq_NM	0	1626	chr2
ASMM9PARTA043932	6.46727e-05	5.63699	up	coding	NM_178796	A530064D06Rik	RefSeq_NM	0	1900	chr17
ASMM9PARTA037372	0.00316144	5.62706	up	coding	NM_030701	Niacr1	RefSeq_NM	0	1938	chr5
ASMM9PARTA041639	0.017116	5.6099	up	coding	NM_172447	A330021E22Rik	RefSeq_NM	0	3245	chr5
ASMM9PARTA026540	0.0155672	5.60539	up	coding	NM_001177372	Dbn1	RefSeq_NM	0	2909	chr13
ASMM9PARTA028242	0.0263941	5.57613	up	coding	NM_008351	Il12a	RefSeq_NM	0	1272	chr3
ASMM9PARTA020031	0.00847092	5.55418	up	coding	NM_001013371	Dtx3l	RefSeq_NM	0	5181	chr16
ASMM9PARTA029916	0.000590077	5.54224	up	coding	NM_010220	Fkbp5	RefSeq_NM	0	3523	chr17
ASMM9PARTA029861	0.00158476	5.52397	up	coding	NM_010444	Nr4a1	RefSeq_NM	0	2534	chr15
ASMM9PARTA038376	0.00519783	5.51987	up	coding	NM_053111	Ear6	RefSeq_NM	0	738	chr14
ASMM9PARTA041472	0.0227477	5.50248	up	coding	NM_172295	Mab21l3	RefSeq_NM	0	3558	chr3
ASMM9PARTA030171	0.000902429	5.50242	up	coding	NM_010407	Hck	RefSeq_NM	0	2107	chr2
ASMM9PARTA030059	0.00016393	5.50131	up	coding	NM_010369	Gypa	RefSeq_NM	0	1827	chr8
ASMM9PARTA043070	0.00134456	5.47424	up	coding	NM_177828	Arhgef37	RefSeq_NM	0	3234	chr18
ASMM9PARTA042969	0.0308076	5.46638	up	coding	NM_178086	Fa2h	RefSeq_NM	0	2492	chr8
ASMM9PARTA041659	0.0326429	5.45798	up	coding	NM_172689	Ddx58	RefSeq_NM	0	4943	chr4
ASMM9PARTA026557	0.00233993	5.45122	up	coding	NM_001177839	Smox	RefSeq_NM	0	1430	chr2
ASMM9PARTA032849	0.00677721	5.45119	up	coding	NM_019963	Stat2	RefSeq_NM	0	4402	chr10
ASMM9PARTA028272	0.000575576	5.44988	up	coding	NM_008230	Hdc	RefSeq_NM	0	2378	chr2
ASMM9PARTA033227	0.0138495	5.44904	up	coding	NM_022415	Ptges	RefSeq_NM	0	3647	chr2
ASMM9PARTA031791	0.000389293	5.42783	up	coding	NM_013459	Cfd	RefSeq_NM	0	926	chr10
ASMM9PARTA031728	3.21619e-06	5.42565	up	coding	NM_013650	S100a8	RefSeq_NM	0	392	chr3
ASMM9PARTA028624	0.00304799	5.39694	up	coding	NM_008872	Plat	RefSeq_NM	0	2548	chr8
ASMM9PARTA025037	0.0323041	5.39647	up	coding	NM_001164080	Timeless	RefSeq_NM	0	4476	chr10
ASMM9PARTA026432	0.000309786	5.39517	up	coding	NM_001171003	Mgam	RefSeq_NM	0	6488	chr6
ASMM9PARTA031302	0.00047297	5.38231	up	coding	NM_013602	Mt1	RefSeq_NM	0	583	chr8
ASMM9PARTA019700	0.000721157	5.37746	up	coding	NM_001005421	Amica1	RefSeq_NM	0	2472	chr9
ASMM9PARTA028377	0.00686489	5.36794	up	coding	NM_008690	Nfkbie	RefSeq_NM	0	2422	chr17
ASMM9PARTA037353	0.00613762	5.34571	up	coding	NM_029803	Ifi27l2a	RefSeq_NM	0	481	chr12
ASMM9PARTA020373	0.00596117	5.34394	up	coding	NM_001013386	Rasl10b	RefSeq_NM	0	3481	chr11
ASMM9PARTA030722	0.00197114	5.34343	up	coding	NM_011091	Pira4	RefSeq_NM	0	2165	chr7
ASMM9PARTA031503	0.0282982	5.33136	up	coding	NM_012057	Irf5	RefSeq_NM	0	2081	chr6
ASMM9PARTA030404	0.00362871	5.32409	up	coding	NM_010851	Myd88	RefSeq_NM	0	1947	chr9
ASMM9PARTA037799	0.00324125	5.29862	up	coding	NM_030601	Clca2	RefSeq_NM	0	3654	chr3
ASMM9PARTA031258	0.000164948	5.27517	up	coding	NM_011748	Zfp14	RefSeq_NM	0	3491	chr7
ASMM9PARTA027390	0.000256555	5.27468	up	coding	NM_007431	Alpl	RefSeq_NM	0	2521	chr4
ASMM9PARTA028348	0.00212237	5.27243	up	coding	NM_008257	Hmx3	RefSeq_NM	0	1372	chr7
ASMM9PARTA029968	0.000212232	5.26448	up	coding	NM_010635	Klf1	RefSeq_NM	0	1534	chr8
ASMM9PARTA030889	0.0110083	5.24553	up	coding	NM_011593	Timp1	RefSeq_NM	0	902	chrX
ASMM9PARTA044343	0.029757	5.24269	up	coding	NM_197944	Hsh2d	RefSeq_NM	0	1225	chr8
ASMM9PARTA026264	0.0160466	5.23536	up	coding	NM_001168511	Ffar2	RefSeq_NM	0	1913	chr7
ASMM9PARTA040779	0.00700953	5.21856	up	coding	NM_153159	Zc3h12a	RefSeq_NM	0	2805	chr4
ASMM9PARTA032862	0.00644398	5.21439	up	coding	NM_019511	Ramp3	RefSeq_NM	0	1221	chr11
ASMM9PARTA026654	0.00058903	5.20977	up	coding	NM_001177836	Smox	RefSeq_NM	0	1782	chr2
ASMM9PARTA030736	0.00148879	5.20803	up	coding	NM_011346	Sell	RefSeq_NM	0	2341	chr1
ASMM9PARTA030330	0.0024868	5.20289	up	coding	NM_010755	Maff	RefSeq_NM	0	1800	chr15
ASMM9PARTA031159	0.00691262	5.19179	up	coding	NM_011352	Sema7a	RefSeq_NM	0	3290	chr9
ASMM9PARTA042062	0.011945	5.18998	up	coding	NM_173387	Zfp879	RefSeq_NM	0	2408	chr11
ASMM9PARTA019558	0.00878598	5.16318	up	coding	NM_001004158	Gm5142	RefSeq_NM	0	626	chr14
ASMM9PARTA031418	0.000382895	5.16251	up	coding	NM_011693	Vcam1	RefSeq_NM	0	3398	chr3
ASMM9PARTA030111	0.0134096	5.13686	up	coding	NM_010493	Icam1	RefSeq_NM	0	2540	chr9
ASMM9PARTA032345	0.00150212	5.13109	up	coding	NM_016748	Ctps	RefSeq_NM	0	2726	chr4
ASMM9PARTA020561	0.0361514	5.10761	up	coding	NM_001033122	Cd69	RefSeq_NM	0	1620	chr6
ASMM9PARTA032687	8.59629e-06	5.09637	up	coding	NM_019440	Irgm2	RefSeq_NM	0	3537	chr11
ASMM9PARTA041845	0.00766146	5.06873	up	coding	NM_172893	Parp12	RefSeq_NM	0	3322	chr6
ASMM9PARTA025661	0.000346414	5.04767	up	coding	NM_001166376	Ms4a6c	RefSeq_NM	0	714	chr19
ASMM9PARTA032291	0.000253651	5.03943	up	coding	NM_018851	Samhd1	RefSeq_NM	0	3887	chr2
ASMM9PARTA028005	0.0012129	5.03927	up	coding	NM_008286	Hrh2	RefSeq_NM	0	1580	chr13
ASMM9PARTA030367	0.00858071	5.03797	up	coding	NM_010809	Mmp3	RefSeq_NM	0	1858	chr9
ASMM9PARTA023559	6.83985e-05	5.03122	up	coding	NM_001113356	C1rb	RefSeq_NM	0	2166	chr6
ASMM9PARTA027595	0.0123246	5.02176	up	coding	NM_008022	Foxd4	RefSeq_NM	0	2345	chr19
ASMM9PARTA044658	0.0346873	5.00795	up	coding	NM_207233	C1ql2	RefSeq_NM	0	2070	chr1
ASMM9PARTA028831	0.00335782	5.00545	up	coding	NM_008848	Pira6	RefSeq_NM	0	2043	chr7
ASMM9PARTA031866	5.61034e-05	4.99344	up	coding	NM_013612	Slc11a1	RefSeq_NM	0	2304	chr1
ASMM9PARTA039743	0.00131952	4.98851	up	coding	NM_146064	Soat2	RefSeq_NM	0	2126	chr15
ASMM9PARTA027723	0.00183369	4.98681	up	coding	NM_007746	Map3k8	RefSeq_NM	0	2507	chr18
ASMM9PARTA032011	0.0135123	4.98324	up	coding	NM_013671	Sod2	RefSeq_NM	0	3824	chr17
ASMM9PARTA032083	0.00434323	4.98173	up	coding	NM_013743	Pdk4	RefSeq_NM	0	3453	chr6
ASMM9PARTA040302	0.00646697	4.9674	up	coding	NM_146787	Olfr920	RefSeq_NM	0	1960	chr9
ASMM9PARTA026850	0.000760862	4.96494	up	coding	NM_001177834	Smox	RefSeq_NM	0	2101	chr2
ASMM9PARTA039896	0.000118186	4.94602	up	coding	NM_145545	Gbp6	RefSeq_NM	0	5548	chr3
ASMM9PARTA032966	0.0474261	4.94417	up	coding	NM_021451	Pmaip1	RefSeq_NM	0	2654	chr18
ASMM9PARTA025029	0.00342949	4.94097	up	coding	NM_001163621	Apol6	RefSeq_NM	0	2066	chr15
ASMM9PARTA043730	0.00897655	4.93975	up	coding	NM_181542	Slfn10-ps	RefSeq_NM	0	3516	chr11
ASMM9PARTA035747	0.00458409	4.90878	up	coding	NM_026820	Ifitm1	RefSeq_NM	0	676	chr7
ASMM9PARTA023700	0.0171912	4.90655	up	coding	NM_001129803	Pcp2	RefSeq_NM	0	501	chr8
ASMM9PARTA023137	0.000346266	4.89344	up	coding	NM_001105252	Tmc5	RefSeq_NM	0	3774	chr7
ASMM9PARTA043956	0.00273491	4.87127	up	coding	NM_194064	Nanos2	RefSeq_NM	0	1439	chr7
ASMM9PARTA029450	0.0250704	4.85204	up	coding	NM_009936	Col9a3	RefSeq_NM	0	2846	chr2
ASMM9PARTA021672	0.0121059	4.85191	up	coding	NM_001044384	Timp1	RefSeq_NM	0	905	chrX
ASMM9PARTA027120	0.000797297	4.84314	up	coding	NM_007403	Adam8	RefSeq_NM	0	3034	chr7
ASMM9PARTA033332	0.00242965	4.84067	up	coding	NM_022017	Trpv4	RefSeq_NM	0	3247	chr5
ASMM9PARTA022422	0.0110271	4.78528	up	coding	NM_001081746	Gm7609	RefSeq_NM	0	1621	chr1
ASMM9PARTA037987	0.0300738	4.78176	up	coding	NM_033601	Bcl3	RefSeq_NM	0	1835	chr7
ASMM9PARTA023361	0.00243393	4.75338	up	coding	NM_001113530	Csf1	RefSeq_NM	0	2324	chr3
ASMM9PARTA029090	0.0291279	4.7496	up	coding	NM_009142	Cx3cl1	RefSeq_NM	0	3144	chr8
CUST_305_PI426409190	0.00765059	4.74385	up	coding	NM_020279	Ccl28	RefSeq_NM	0	3753	chr13_random
ASMM9PARTA039713	0.000212732	4.73626	up	coding	NM_145158	Emilin2	RefSeq_NM	0	3910	chr17
ASMM9PARTA043443	0.0050509	4.73533	up	coding	NM_181402	Parp11	RefSeq_NM	0	3724	chr6
ASMM9PARTA024484	0.00358313	4.68572	up	coding	NM_001162917	Dennd4a	RefSeq_NM	0	8655	chr9
ASMM9PARTA031698	0.00586413	4.68346	up	coding	NM_013614	Odc1	RefSeq_NM	0	2547	chr12
ASMM9PARTA031442	0.00553606	4.6637	up	coding	NM_013529	Gfpt2	RefSeq_NM	0	2986	chr11
ASMM9PARTA027960	0.0375762	4.65469	up	coding	NM_008089	Gata1	RefSeq_NM	0	1807	chrX
ASMM9PARTA023962	0.00978979	4.63009	up	coding	NM_001123371	Pnp2	RefSeq_NM	0	1227	chr14
ASMM9PARTA044126	0.0177787	4.62922	up	coding	NM_183257	Hamp2	RefSeq_NM	0	439	chr7
ASMM9PARTA030899	0.00271283	4.6247	up	coding	NM_011082	Pigr	RefSeq_NM	0	3849	chr1
ASMM9PARTA032713	0.00791394	4.60862	up	coding	NM_019388	Cd86	RefSeq_NM	0	2539	chr16
ASMM9PARTA030949	0.00411778	4.58885	up	coding	NM_011270	Rhd	RefSeq_NM	0	1530	chr4
ASMM9PARTA022208	0.000821788	4.58205	up	coding	NM_001081211	Ptafr	RefSeq_NM	0	1820	chr4
ASMM9PARTA023884	0.0122616	4.57701	up	coding	NM_001145198	1500009L16Rik	RefSeq_NM	0	1211	chr10
ASMM9PARTA021080	0.000144642	4.56095	up	coding	NM_001039160	Gvin1	RefSeq_NM	0	8846	chr7
ASMM9PARTA028468	0.000165114	4.55454	up	coding	NM_008638	Mthfd2	RefSeq_NM	0	2070	chr6
ASMM9PARTA040018	0.0228715	4.55123	up	coding	NM_145923	Rell1	RefSeq_NM	0	3240	chr5
ASMM9PARTA020840	0.00529214	4.54935	up	coding	NM_001033245	Hk3	RefSeq_NM	0	3167	chr13
ASMM9PARTA031421	0.000461713	4.54522	up	coding	NM_011756	Zfp36	RefSeq_NM	0	1765	chr7
ASMM9PARTA030521	0.000472594	4.54365	up	coding	NM_011087	Pira1	RefSeq_NM	0	3453	chr7
ASMM9PARTA032755	0.0176187	4.53726	up	coding	NM_019471	Mmp10	RefSeq_NM	0	1721	chr9
ASMM9PARTA028654	0.00015064	4.53657	up	coding	NM_008798	Pdcd1	RefSeq_NM	0	1972	chr1
ASMM9PARTA035367	0.0242532	4.51705	up	coding	NM_027320	Ifi35	RefSeq_NM	0	1360	chr11
ASMM9PARTA030661	0.00145732	4.51416	up	coding	NM_011338	Ccl9	RefSeq_NM	0	3008	chr11
ASMM9PARTA028153	0.00429798	4.50795	up	coding	NM_008677	Ncf4	RefSeq_NM	0	1463	chr15
ASMM9PARTA030936	0.00042865	4.50758	up	coding	NM_011090	Lilra6	RefSeq_NM	0	2424	chr7
ASMM9PARTA023861	0.0288815	4.49488	up	coding	NM_001122954	Pla2g5	RefSeq_NM	0	2140	chr4
ASMM9PARTA022028	5.73487e-05	4.49467	up	coding	NM_001081032	Gm8909	RefSeq_NM	0	1197	chr17
ASMM9PARTA042891	0.000631348	4.49248	up	coding	NM_177824	9830107B12Rik	RefSeq_NM	0	3639	chr17
ASMM9PARTA028716	0.0433154	4.48908	up	coding	NM_008773	P2ry2	RefSeq_NM	0	3000	chr7
ASMM9PARTA037124	0.0329633	4.48466	up	coding	NM_029035	Spsb1	RefSeq_NM	0	3089	chr4
ASMM9PARTA039092	0.0177403	4.4775	up	coding	NM_138671	Nadk	RefSeq_NM	0	2952	chr4
ASMM9PARTA041602	0.000893588	4.47072	up	coding	NM_172204	Noxa1	RefSeq_NM	0	1673	chr2
ASMM9PARTA029413	0.00283418	4.45868	up	coding	NM_009834	Ccrn4l	RefSeq_NM	0	3069	chr3
ASMM9PARTA029403	0.010891	4.4502	up	coding	NM_009705	Arg2	RefSeq_NM	0	1417	chr12
ASMM9PARTA027552	0.0314703	4.4502	up	coding	NM_007829	Daxx	RefSeq_NM	0	2598	chr17
ASMM9PARTA028739	0.00598788	4.44741	up	coding	NM_009141	Cxcl5	RefSeq_NM	0	1655	chr5
ASMM9PARTA034077	0.000691638	4.4461	up	coding	NM_025658	Ms4a4d	RefSeq_NM	0	1480	chr19
ASMM9PARTA019862	0.0111507	4.41917	up	coding	NM_001001495	Tnip3	RefSeq_NM	0	3769	chr6
ASMM9PARTA037519	0.00245138	4.41648	up	coding	NM_030691	Igsf6	RefSeq_NM	0	2133	chr7
ASMM9PARTA042388	0.00232494	4.4019	up	coding	NM_175176	4922501L14Rik	RefSeq_NM	0	2009	chr3
ASMM9PARTA030412	0.0180748	4.40091	up	coding	NM_011019	Osmr	RefSeq_NM	0	4835	chr15
ASMM9PARTA036318	0.0282748	4.39455	up	coding	NM_027928	Chst13	RefSeq_NM	0	1651	chr6
ASMM9PARTA030004	0.0146775	4.39396	up	coding	NM_010431	Hif1a	RefSeq_NM	0	4775	chr12
ASMM9PARTA032650	0.01256	4.38503	up	coding	NM_019549	Plek	RefSeq_NM	0	4117	chr11
ASMM9PARTA024592	0.0125995	4.35911	up	coding	NM_001159402	Upp1	RefSeq_NM	0	1269	chr11
ASMM9PARTA021407	0.00665113	4.34777	up	coding	NM_001034909	Gm6034	RefSeq_NM	0	1633	chr17
ASMM9PARTA030358	3.15167e-05	4.34682	up	coding	NM_010741	Ly6c1	RefSeq_NM	0	862	chr15
ASMM9PARTA027801	0.000129025	4.34029	up	coding	NM_007799	Ctse	RefSeq_NM	0	2120	chr1
ASMM9PARTA023069	0.00222962	4.33638	up	coding	NM_001110146	Prg4	RefSeq_NM	0	1884	chr1
ASMM9PARTA031055	0.0047217	4.32692	up	coding	NM_011481	Srms	RefSeq_NM	0	2547	chr2
ASMM9PARTA027363	0.00164888	4.31161	up	coding	NM_007483	Rhob	RefSeq_NM	0	2264	chr12
ASMM9PARTA021701	0.00676019	4.30542	up	coding	NM_001042592	Arrdc4	RefSeq_NM	0	3903	chr7
ASMM9PARTA026691	0.0149407	4.30357	up	coding	NM_001177833	Smox	RefSeq_NM	0	2280	chr2
ASMM9PARTA038224	0.00306552	4.30204	up	coding	NM_133246	Ms4a3	RefSeq_NM	0	1012	chr19
ASMM9PARTA029411	0.00229389	4.30001	up	coding	NM_009805	Cflar	RefSeq_NM	0	2036	chr1
ASMM9PARTA022861	0.00113299	4.29462	up	coding	NM_001101603	Gm8439	RefSeq_NM	0	420	chr4
ASMM9PARTA030095	0.00422456	4.28887	up	coding	NM_010266	Gda	RefSeq_NM	0	5417	chr19
ASMM9PARTA021887	0.0353568	4.28836	up	coding	NM_001080381	Fam65b	RefSeq_NM	0	3434	chr13
ASMM9PARTA033161	0.0191548	4.28285	up	coding	NM_020498	Ly6i	RefSeq_NM	0	878	chr15
ASMM9PARTA032653	0.0262695	4.28285	up	coding	NM_019655	Adar	RefSeq_NM	0	5850	chr3
ASMM9PARTA026384	0.00335786	4.27105	up	coding	NM_001177351	AW112010	RefSeq_NM	0	799	chr19
ASMM9PARTA037925	0.0352991	4.2556	up	coding	NM_053088	Ifitm5	RefSeq_NM	0	734	chr7
ASMM9PARTA026924	0.02705	4.25499	up	coding	NM_001190325	Igll1	RefSeq_NM	0	870	chr16
ASMM9PARTA021091	0.000255089	4.25075	up	coding	NM_001033981	Hbq1b	RefSeq_NM	0	748	chr11
ASMM9PARTA027536	0.000956024	4.23187	up	coding	NM_007544	Bid	RefSeq_NM	0	1906	chr6
ASMM9PARTA037956	0.00338617	4.22615	up	coding	NM_053113	Ear11	RefSeq_NM	0	722	chr14
ASMM9PARTA036944	0.00513039	4.22609	up	coding	NM_028864	Zc3hav1	RefSeq_NM	0	3396	chr6
ASMM9PARTA029321	0.0390661	4.22209	up	coding	NM_009526	Wnt6	RefSeq_NM	0	2068	chr1
ASMM9PARTA036008	0.00540225	4.22079	up	coding	NM_027290	Mcm10	RefSeq_NM	0	3510	chr2
ASMM9PARTA027103	0.00700742	4.2123	up	coding	NM_001195774	Gprc5b	RefSeq_NM	0	2558	chr7
ASMM9PARTA042839	0.0118844	4.20598	up	coding	NM_177191	Sycp2	RefSeq_NM	0	5688	chr2
ASMM9PARTA030298	0.0085441	4.2025	up	coding	NM_010720	Lipg	RefSeq_NM	0	3787	chr18
ASMM9PARTA023848	0.0146565	4.19298	up	coding	NM_001139520	Samhd1	RefSeq_NM	0	4010	chr2
ASMM9PARTA041722	0.00844489	4.1731	up	coding	NM_172722	Naa25	RefSeq_NM	0	3105	chr5
ASMM9PARTA030834	0.00148573	4.17238	up	coding	NM_011095	Lilrb3	RefSeq_NM	0	2728	chr7
ASMM9PARTA019623	0.00540318	4.16928	up	coding	NM_001001179	BC048546	RefSeq_NM	0	4698	chr6
ASMM9PARTA033759	0.0264256	4.16803	up	coding	NM_023182	Ctrl	RefSeq_NM	0	919	chr8
ASMM9PARTA030488	0.00864161	4.15311	up	coding	NM_011201	Ptpn1	RefSeq_NM	0	4213	chr2
ASMM9PARTA025366	0.00086883	4.15245	up	coding	NM_001164036	Ly6e	RefSeq_NM	0	2281	chr15
ASMM9PARTA031198	0.000230817	4.13777	up	coding	NM_011452	Serpinb9b	RefSeq_NM	0	1930	chr13
ASMM9PARTA042876	0.000140271	4.12788	up	coding	NM_177420	Psat1	RefSeq_NM	0	2129	chr19
ASMM9PARTA021211	1.45475e-05	4.12395	up	coding	NM_001038604	Clec5a	RefSeq_NM	0	3820	chr6
ASMM9PARTA029190	0.011991	4.11203	up	coding	NM_009630	Adora2a	RefSeq_NM	0	2534	chr10
ASMM9PARTA028096	0.00948212	4.09169	up	coding	NM_008320	Irf8	RefSeq_NM	0	2829	chr8
ASMM9PARTA033831	0.00147333	4.08892	up	coding	NM_023137	Ubd	RefSeq_NM	0	947	chr17
ASMM9PARTA036312	0.0472708	4.0861	up	coding	NM_027763	Treml1	RefSeq_NM	0	1220	chr17
ASMM9PARTA023418	0.000929664	4.08608	up	coding	NM_001111073	Fxyd5	RefSeq_NM	0	1144	chr7
ASMM9PARTA038970	0.00111787	4.07639	up	coding	NM_133888	Smpdl3b	RefSeq_NM	0	1925	chr4
ASMM9PARTA030324	0.00318687	4.07418	up	coding	NM_010663	Krt17	RefSeq_NM	0	1532	chr11
ASMM9PARTA040888	0.0420346	4.05192	up	coding	NM_153418	U46068	RefSeq_NM	0	1653	chr2
ASMM9PARTA042933	0.00235315	4.037	up	coding	NM_177026	Tmcc3	RefSeq_NM	0	5470	chr10
ASMM9PARTA020648	0.023833	4.02776	up	coding	NM_001033308	BC013712	RefSeq_NM	0	2542	chr4
ASMM9PARTA032275	0.000214478	4.02644	up	coding	NM_016767	Batf	RefSeq_NM	0	904	chr12
ASMM9PARTA039050	0.000712725	4.02597	up	coding	NM_134164	Syt12	RefSeq_NM	0	3277	chr19
ASMM9PARTA030759	0.00216625	4.01428	up	coding	NM_011150	Lgals3bp	RefSeq_NM	0	2168	chr11
ASMM9PARTA020762	0.0029216	4.01343	up	coding	NM_001025313	Tapbp	RefSeq_NM	0	2750	chr17
ASMM9PARTA030832	0.00299333	4.01196	up	coding	NM_011088	Pira11	RefSeq_NM	0	2102	chr7
ASMM9PARTA028021	0.00818982	3.99919	up	coding	NM_008013	Fgl2	RefSeq_NM	0	3769	chr5
ASMM9PARTA030538	0.00188715	3.99343	up	coding	NM_010728	Lox	RefSeq_NM	0	3604	chr18
ASMM9PARTA040858	0.000484995	3.98876	up	coding	NM_153408	Neurl3	RefSeq_NM	0	2583	chr1
ASMM9PARTA031419	0.000445585	3.98695	up	coding	NM_011731	Slc6a20b	RefSeq_NM	0	3287	chr9
ASMM9PARTA030023	0.0104833	3.97785	up	coding	NM_010395	H2-T10	RefSeq_NM	0	1635	chr17
ASMM9PARTA025065	0.0288814	3.97761	up	coding	NM_001163591	Stx11	RefSeq_NM	0	2146	chr10
ASMM9PARTA028538	0.0092674	3.97723	up	coding	NM_008530	Ly6f	RefSeq_NM	0	877	chr15
ASMM9PARTA030373	0.00849813	3.97707	up	coding	NM_010907	Nfkbia	RefSeq_NM	0	1592	chr12
ASMM9PARTA043638	0.0258597	3.97265	up	coding	NM_178206	Hist1h3h	RefSeq_NM	0	488	chr13
ASMM9PARTA028546	0.00810386	3.97165	up	coding	NM_008653	Mybpc3	RefSeq_NM	0	4163	chr2
ASMM9PARTA030195	0.000745522	3.97063	up	coding	NM_011061	Padi4	RefSeq_NM	0	2640	chr4
ASMM9PARTA027018	0.02289	3.9602	up	coding	NM_007535	Bcl2a1c	RefSeq_NM	0	444	chr9
ASMM9PARTA023581	0.000120689	3.95909	up	coding	NM_001113326	Msr1	RefSeq_NM	0	1467	chr8
ASMM9PARTA038117	0.0207379	3.95232	up	coding	NM_033078	Klrk1	RefSeq_NM	0	3262	chr6
ASMM9PARTA033951	0.0150217	3.91943	up	coding	NM_023738	Uba7	RefSeq_NM	0	3162	chr9
ASMM9PARTA033120	0.0201631	3.91884	up	coding	NM_019820	Cbln3	RefSeq_NM	0	4723	chr14
ASMM9PARTA035570	0.0149968	3.91782	up	coding	NM_026785	Ube2c	RefSeq_NM	0	931	chr2
ASMM9PARTA022399	0.0111877	3.91518	up	coding	NM_001082552	Trim21	RefSeq_NM	0	2706	chr7
ASMM9PARTA034506	0.00111269	3.91495	up	coding	NM_025492	1700020L24Rik	RefSeq_NM	0	931	chr11
ASMM9PARTA043312	0.00768048	3.90972	up	coding	NM_177820	Apol10b	RefSeq_NM	0	1986	chr15
ASMM9PARTA030926	5.61708e-05	3.90937	up	coding	NM_011723	Xdh	RefSeq_NM	0	4587	chr17
ASMM9PARTA032766	0.042417	3.90746	up	coding	NM_019810	Slc5a1	RefSeq_NM	0	3933	chr5
ASMM9PARTA029745	0.00196363	3.8949	up	coding	NM_010186	Fcgr1	RefSeq_NM	0	2589	chr3
ASMM9PARTA042862	0.00091267	3.88781	up	coding	NM_175688	A530099J19Rik	RefSeq_NM	0	2773	chr13
ASMM9PARTA027529	0.00143965	3.88557	up	coding	NM_007465	Birc2	RefSeq_NM	0	3155	chr9
ASMM9PARTA039717	0.00303627	3.87327	up	coding	NM_145391	Tapbpl	RefSeq_NM	0	2080	chr6
ASMM9PARTA030618	0.00726648	3.86982	up	coding	NM_011065	Per1	RefSeq_NM	0	4663	chr11
ASMM9PARTA031710	0.0225621	3.86259	up	coding	NM_013891	Spdef	RefSeq_NM	0	1824	chr17
ASMM9PARTA038640	0.00214494	3.86172	up	coding	NM_133501	Ntng2	RefSeq_NM	0	1770	chr2
ASMM9PARTA026381	0.0273527	3.86171	up	coding	NM_001172205	Arid5a	RefSeq_NM	0	5699	chr1
ASMM9PARTA027376	0.0124933	3.86144	up	coding	NM_007669	Cdkn1a	RefSeq_NM	0	1910	chr17
ASMM9PARTA030088	0.000225704	3.85473	up	coding	NM_010185	Fcer1g	RefSeq_NM	0	683	chr1
ASMM9PARTA038559	0.00171973	3.85069	up	coding	NM_134067	AW209491	RefSeq_NM	0	2010	chr13
ASMM9PARTA030484	0.00653214	3.84707	up	coding	NM_011106	Pkig	RefSeq_NM	0	1066	chr2
ASMM9PARTA038494	0.00381705	3.84371	up	coding	NM_080638	Mvp	RefSeq_NM	0	2810	chr7
ASMM9PARTA031656	0.0041699	3.83581	up	coding	NM_013673	Sp100	RefSeq_NM	0	2158	chr1
ASMM9PARTA042784	0.0055828	3.83528	up	coding	NM_175512	Dhrs9	RefSeq_NM	0	2817	chr2
ASMM9PARTA041200	0.0141593	3.82904	up	coding	NM_153397	Adam32	RefSeq_NM	0	2447	chr8
ASMM9PARTA026325	0.0193677	3.81607	up	coding	NM_001168510	Ffar2	RefSeq_NM	0	1906	chr7
ASMM9PARTA027137	0.0114411	3.81246	up	coding	NM_001198560	H2-Q7	RefSeq_NM	0	1419	chr17
ASMM9PARTA030696	0.0021091	3.81062	up	coding	NM_011157	Srgn	RefSeq_NM	0	938	chr10
ASMM9PARTA026078	0.00346243	3.80425	up	coding	NM_001172473	Sphk1	RefSeq_NM	0	1766	chr11
ASMM9PARTA025409	0.00493187	3.79875	up	coding	NM_001164374	LOC100302688	RefSeq_NM	0	872	chr10
ASMM9PARTA042245	0.00636417	3.79694	up	coding	NM_175000	Hbq1a	RefSeq_NM	0	604	chr11
ASMM9PARTA035643	0.00264357	3.79419	up	coding	NM_026818	Cilp2	RefSeq_NM	0	4022	chr8
ASMM9PARTA036285	0.00544198	3.7915	up	coding	NM_028086	Mospd4	RefSeq_NM	0	883	chr18
ASMM9PARTA039560	0.000670065	3.78787	up	coding	NM_145530	Rhov	RefSeq_NM	0	1657	chr2
ASMM9PARTA031538	0.0285745	3.76731	up	coding	NM_011854	Oasl2	RefSeq_NM	0	3136	chr5
ASMM9PARTA039956	0.00154105	3.75744	up	coding	NM_146187	Ffar2	RefSeq_NM	0	2292	chr7
ASMM9PARTA029990	0.0270953	3.75357	up	coding	NM_010276	Gem	RefSeq_NM	0	2257	chr4
ASMM9PARTA026530	0.0370537	3.74225	up	coding	NM_001177840	Smox	RefSeq_NM	0	1095	chr2
ASMM9PARTA038029	0.00217453	3.74124	up	coding	NM_053191	Pi15	RefSeq_NM	0	6946	chr1
ASMM9PARTA024270	0.0113198	3.7411	up	coding	NM_001159513	H2afy	RefSeq_NM	0	1975	chr13
ASMM9PARTA026108	0.00429225	3.7397	up	coding	NM_001172472	Sphk1	RefSeq_NM	0	1880	chr11
ASMM9PARTA032694	0.0102919	3.73527	up	coding	NM_019636	Tbc1d1	RefSeq_NM	0	5433	chr5
ASMM9PARTA032873	0.01014	3.7334	up	coding	NM_019701	Clcnkb	RefSeq_NM	0	2344	chr4
ASMM9PARTA036850	0.0192336	3.72937	up	coding	NM_029000	Gvin1	RefSeq_NM	0	9040	chr7
ASMM9PARTA042101	0.00288248	3.72765	up	coding	NM_173436	Cypt2-ps	RefSeq_NM	0	712	chrX
ASMM9PARTA021095	0.000849167	3.72538	up	coding	NM_001034903	Gm5887	RefSeq_NM	0	1123	chr6
ASMM9PARTA025018	0.000342045	3.71717	up	coding	NM_001163061	Zfp949	RefSeq_NM	0	3351	chr9
ASMM9PARTA033834	0.0306566	3.71535	up	coding	NM_023220	2010106G01Rik	RefSeq_NM	0	5629	chr2
ASMM9PARTA030825	0.0151239	3.705	up	coding	NM_011016	Orm2	RefSeq_NM	0	774	chr4
ASMM9PARTA035436	0.0473928	3.69801	up	coding	NM_026772	Cdc42ep2	RefSeq_NM	0	1466	chr19
ASMM9PARTA030090	0.000688886	3.69583	up	coding	NM_010208	Fgr	RefSeq_NM	0	3353	chr4
ASMM9PARTA037532	0.00119872	3.69549	up	coding	NM_029901	Akr1c21	RefSeq_NM	0	1222	chr13
ASMM9PARTA037347	0.00679688	3.69341	up	coding	NM_029614	Prss23	RefSeq_NM	0	3226	chr7
ASMM9PARTA039025	0.00910849	3.69081	up	coding	NM_138952	Ripk2	RefSeq_NM	0	1923	chr4
ASMM9PARTA025432	0.0102911	3.68763	up	coding	NM_001163850	Tbc1d24	RefSeq_NM	0	7710	chr17
ASMM9PARTA019827	0.000828489	3.68102	up	coding	NM_001001738	Itprip	RefSeq_NM	0	3781	chr19
ASMM9PARTA034835	0.0176875	3.66998	up	coding	NM_026004	Nt5c3	RefSeq_NM	0	1687	chr6
ASMM9PARTA042158	0.0254877	3.66815	up	coding	NM_173434	9930111J21Rik2	RefSeq_NM	0	2403	chr11
ASMM9PARTA042614	0.00858572	3.6629	up	coding	NM_175632	Oscar	RefSeq_NM	0	1833	chr7
ASMM9PARTA027996	8.32685e-05	3.65081	up	coding	NM_008152	Gpr65	RefSeq_NM	0	2035	chr12
ASMM9PARTA042977	0.00742516	3.65031	up	coding	NM_177115	March3	RefSeq_NM	0	1754	chr18
ASMM9PARTA024608	0.00289928	3.64676	up	coding	NM_001159966	Ralgps2	RefSeq_NM	0	6890	chr1
ASMM9PARTA023926	0.0155699	3.62318	up	coding	NM_001159396	Irf1	RefSeq_NM	0	2106	chr11
ASMM9PARTA027186	0.0102445	3.61132	up	coding	NM_001201322	4930415O20Rik	RefSeq_NM	0	566	chr15
ASMM9PARTA027402	0.00866753	3.59656	up	coding	NM_007651	Cd53	RefSeq_NM	0	2802	chr3
ASMM9PARTA028750	0.00486162	3.59059	up	coding	NM_009318	Tapbp	RefSeq_NM	0	2747	chr17
ASMM9PARTA031893	0.00862086	3.58548	up	coding	NM_013921	Prss30	RefSeq_NM	0	1469	chr17
ASMM9PARTA035906	0.00941308	3.58342	up	coding	NM_027238	Ttc39b	RefSeq_NM	0	8764	chr4
ASMM9PARTA036666	0.0269929	3.58329	up	coding	NM_029075	Stx11	RefSeq_NM	0	2396	chr10
ASMM9PARTA037216	0.00430767	3.58259	up	coding	NM_029415	Slc10a6	RefSeq_NM	0	2124	chr5
ASMM9PARTA023634	0.0416899	3.57472	up	coding	NM_001126047	Sema4c	RefSeq_NM	0	3805	chr1
ASMM9PARTA038680	0.0220472	3.57321	up	coding	NM_133753	Errfi1	RefSeq_NM	0	3034	chr4
ASMM9PARTA038011	0.00656378	3.56776	up	coding	NM_031395	Sytl3	RefSeq_NM	0	2308	chr17
ASMM9PARTA036743	0.0222171	3.56685	up	coding	NM_029362	Chmp4b	RefSeq_NM	0	1607	chr2
ASMM9PARTA035756	0.00292819	3.55082	up	coding	NM_026960	Gsdmd	RefSeq_NM	0	1776	chr15
ASMM9PARTA044091	0.025678	3.53899	up	coding	NM_183163	Rhbdl2	RefSeq_NM	0	1217	chr4
ASMM9PARTA028457	0.00244723	3.53677	up	coding	NM_008405	Itgb2l	RefSeq_NM	0	2618	chr16
ASMM9PARTA028532	0.015813	3.52687	up	coding	NM_008416	Junb	RefSeq_NM	0	1807	chr8
ASMM9PARTA019690	0.000878151	3.52677	up	coding	NM_001002842	Pram1	RefSeq_NM	0	2290	chr17
ASMM9PARTA020638	0.00925233	3.52363	up	coding	NM_001033135	Rnf149	RefSeq_NM	0	2440	chr1
ASMM9PARTA033209	0.0385237	3.51779	up	coding	NM_021342	Kcne4	RefSeq_NM	0	2487	chr1
ASMM9PARTA025424	0.0121526	3.50098	up	coding	NM_001163626	Noxa1	RefSeq_NM	0	1649	chr2
ASMM9PARTA044195	0.00840492	3.49536	up	coding	NM_183173	Ankrd43	RefSeq_NM	0	3644	chr11
ASMM9PARTA028212	0.0031478	3.48084	up	coding	NM_008452	Klf2	RefSeq_NM	0	1816	chr8
ASMM9PARTA035612	0.0166476	3.47323	up	coding	NM_026913	Mitd1	RefSeq_NM	0	1229	chr1
ASMM9PARTA035307	0.0273031	3.46747	up	coding	NM_026425	Naa20	RefSeq_NM	0	1197	chr2
ASMM9PARTA022862	0.00505065	3.46726	up	coding	NM_001102438	Acbd5	RefSeq_NM	0	3743	chr2
ASMM9PARTA030408	0.000872358	3.45566	up	coding	NM_010889	Neb	RefSeq_NM	0	22489	chr2
ASMM9PARTA033617	7.43066e-05	3.45084	up	coding	NM_023056	Tmem176b	RefSeq_NM	0	1670	chr6
ASMM9PARTA024399	0.00569281	3.44817	up	coding	NM_001159418	Irf9	RefSeq_NM	0	2343	chr14
ASMM9PARTA037194	0.0219876	3.4458	up	coding	NM_029083	Ddit4	RefSeq_NM	0	1685	chr10
ASMM9PARTA030719	0.00165772	3.43807	up	coding	NM_011075	Abcb1b	RefSeq_NM	0	4344	chr5
ASMM9PARTA044720	0.00388513	3.42943	up	coding	NM_205820	Tlr13	RefSeq_NM	0	4014	chrX
ASMM9PARTA031446	0.0244692	3.42533	up	coding	NM_013563	Il2rg	RefSeq_NM	0	1612	chrX
ASMM9PARTA031204	0.0399141	3.42001	up	coding	NM_011610	Tnfrsf1b	RefSeq_NM	0	4913	chr4
ASMM9PARTA026746	0.0463409	3.41717	up	coding	NM_001177835	Smox	RefSeq_NM	0	2029	chr2
ASMM9PARTA020950	0.0205722	3.41411	up	coding	NM_001033272	Spata13	RefSeq_NM	0	7533	chr14
ASMM9PARTA030276	0.0297144	3.41389	up	coding	NM_010370	Gzma	RefSeq_NM	0	878	chr13
ASMM9PARTA027694	0.00419142	3.41306	up	coding	NM_007984	Fscn1	RefSeq_NM	0	2667	chr5
ASMM9PARTA039308	0.000642125	3.40848	up	coding	NM_144532	Cabp4	RefSeq_NM	0	1472	chr19
ASMM9PARTA035382	0.0117957	3.39719	up	coding	NM_026473	Tubb6	RefSeq_NM	0	1807	chr18
ASMM9PARTA029893	0.00266981	3.39448	up	coding	NM_010399	H2-T9	RefSeq_NM	0	1639	chr17
ASMM9PARTA041359	0.033736	3.3918	up	coding	NM_172393	Aim1	RefSeq_NM	0	7416	chr10
ASMM9PARTA032131	0.0195921	3.39	up	coding	NM_016780	Itgb3	RefSeq_NM	0	5795	chr11
ASMM9PARTA027001	0.0113582	3.38901	up	coding	NM_001198561	H2-Q7	RefSeq_NM	0	1134	chr17
ASMM9PARTA021579	0.00654471	3.3862	up	coding	NM_001045864	Rdbp	RefSeq_NM	0	1621	chr17
ASMM9PARTA024687	0.0216331	3.37684	up	coding	NM_001163170	Lix1l	RefSeq_NM	0	2509	chr3
ASMM9PARTA028968	0.0272288	3.37664	up	coding	NM_009393	Tnnc1	RefSeq_NM	0	703	chr14
ASMM9PARTA036845	0.0012528	3.37518	up	coding	NM_028913	Zfp819	RefSeq_NM	0	2412	chr7
ASMM9PARTA040966	0.00795134	3.37495	up	coding	NM_153576	Cxcl17	RefSeq_NM	0	760	chr7
ASMM9PARTA027649	0.00505797	3.37268	up	coding	NM_007697	Chl1	RefSeq_NM	0	7751	chr6
ASMM9PARTA030428	0.0342095	3.36489	up	coding	NM_010575	Itga2b	RefSeq_NM	0	3437	chr11
ASMM9PARTA031101	0.0100745	3.36478	up	coding	NM_011595	Timp3	RefSeq_NM	0	4681	chr10
ASMM9PARTA022654	0.00525651	3.36462	up	coding	NM_001103157	Steap2	RefSeq_NM	0	10682	chr5
ASMM9PARTA022226	0.00561682	3.36251	up	coding	NM_001080944	Atp8b4	RefSeq_NM	0	5529	chr2
ASMM9PARTA033620	0.0471049	3.36052	up	coding	NM_023141	Tor3a	RefSeq_NM	0	3268	chr1
ASMM9PARTA032592	0.0293497	3.35746	up	coding	NM_019563	Cited4	RefSeq_NM	0	1258	chr4
ASMM9PARTA042033	0.0011333	3.35286	up	coding	NM_174850	Micall2	RefSeq_NM	0	3346	chr5
ASMM9PARTA027822	0.00350244	3.34828	up	coding	NM_008102	Gch1	RefSeq_NM	0	2764	chr14
ASMM9PARTA028122	0.00374799	3.34448	up	coding	NM_008116	Ggt1	RefSeq_NM	0	2022	chr10
ASMM9PARTA025848	0.00411203	3.33773	up	coding	NM_001166476	Hmga1-rs1	RefSeq_NM	0	1599	chr17
ASMM9PARTA030642	0.0271861	3.33259	up	coding	NM_010766	Marco	RefSeq_NM	0	1985	chr1
ASMM9PARTA029473	0.0007049	3.32959	up	coding	NM_009667	Ampd3	RefSeq_NM	0	4098	chr7
ASMM9PARTA030628	0.0402276	3.32716	up	coding	NM_011190	Psme2	RefSeq_NM	0	906	chr14
ASMM9PARTA030334	0.000477432	3.32628	up	coding	NM_010831	Sik1	RefSeq_NM	0	4512	chr17
ASMM9PARTA021911	0.0126868	3.32539	up	coding	NM_001048054	Dusp16	RefSeq_NM	0	4158	chr6
ASMM9PARTA025931	0.0308152	3.32116	up	coding	NM_001168622	Znrf1	RefSeq_NM	0	5466	chr8
ASMM9PARTA026128	0.0445869	3.31974	up	coding	NM_001168621	Znrf1	RefSeq_NM	0	4451	chr8
ASMM9PARTA030277	0.0039651	3.31783	up	coding	NM_010394	H2-Q7	RefSeq_NM	0	1536	chr17
ASMM9PARTA025389	0.0167967	3.30543	up	coding	NM_001163590	Stx11	RefSeq_NM	0	2261	chr10
ASMM9PARTA030740	0.0144491	3.30534	up	coding	NM_011404	Slc7a5	RefSeq_NM	0	3513	chr8
ASMM9PARTA025054	0.00444565	3.299	up	coding	NM_001163192	Ly6g6f	RefSeq_NM	0	1068	chr17
CUST_286_PI426409190	0.04092	3.2956	up	coding	NM_001037925	BC147527	RefSeq_NM	0	1678	chrUn_random
ASMM9PARTA031447	0.000602207	3.27124	up	coding	NM_013585	Psmb9	RefSeq_NM	0	806	chr17
ASMM9PARTA029543	3.26766e-05	3.2635	up	coding	NM_009700	Aqp4	RefSeq_NM	0	5082	chr18
ASMM9PARTA042445	0.0114161	3.25537	up	coding	NM_177076	Fbxl13	RefSeq_NM	0	2556	chr5
ASMM9PARTA044876	0.0309303	3.25212	up	coding	NM_213659	Stat3	RefSeq_NM	0	4487	chr11
ASMM9PARTA035900	0.0138122	3.24509	up	coding	NM_027112	Capns2	RefSeq_NM	0	1015	chr8
ASMM9PARTA030833	0.0063616	3.23754	up	coding	NM_011094	Pira7	RefSeq_NM	0	2169	chr7
ASMM9PARTA033515	0.00604213	3.23234	up	coding	NM_023124	H2-Q8	RefSeq_NM	0	1183	chr17
ASMM9PARTA029877	0.00326913	3.22492	up	coding	NM_010156	Samd9l	RefSeq_NM	0	5344	chr6
ASMM9PARTA027673	0.00714096	3.22113	up	coding	NM_008037	Fosl2	RefSeq_NM	0	5886	chr5
ASMM9PARTA028598	0.0188651	3.20738	up	coding	NM_008967	Ptgir	RefSeq_NM	0	3334	chr7
ASMM9PARTA043575	0.000503185	3.20645	up	coding	NM_178676	Entpd3	RefSeq_NM	0	3467	chr9
ASMM9PARTA032053	2.24432e-05	3.2055	up	coding	NM_013819	H2-M3	RefSeq_NM	0	1425	chr17
ASMM9PARTA034285	0.0127919	3.2024	up	coding	NM_025549	Arrdc4	RefSeq_NM	0	1097	chr7
CUST_283_PI426409190	0.0144281	3.19531	up	coding	NM_153523	Tcstv3	RefSeq_NM	0	878	chrUn_random
ASMM9PARTA044074	0.029656	3.19453	up	coding	NM_198415	Ckmt2	RefSeq_NM	0	1516	chr13
ASMM9PARTA036826	0.000531215	3.18917	up	coding	NM_028464	Mocs1	RefSeq_NM	0	2655	chr17
ASMM9PARTA026167	0.00483423	3.18491	up	coding	NM_001168541	Tsku	RefSeq_NM	0	2760	chr7
ASMM9PARTA024507	0.0036686	3.17912	up	coding	NM_001160379	Fam46a	RefSeq_NM	0	5450	chr9
ASMM9PARTA029663	0.00678546	3.17839	up	coding	NM_009997	Cyp2a4	RefSeq_NM	0	1715	chr7
ASMM9PARTA023776	0.0141223	3.16948	up	coding	NM_001141949	Nmi	RefSeq_NM	0	1368	chr2
ASMM9PARTA026351	0.021985	3.16769	up	coding	NM_001177872	Trim15	RefSeq_NM	0	1780	chr17
ASMM9PARTA044873	0.000857195	3.16707	up	coding	NM_207668	Acpp	RefSeq_NM	0	4488	chr9
ASMM9PARTA020013	0.00958389	3.16143	up	coding	NM_001009978	Pde1a	RefSeq_NM	0	1635	chr2
ASMM9PARTA027405	0.0126149	3.15898	up	coding	NM_007707	Socs3	RefSeq_NM	0	2742	chr11
ASMM9PARTA031091	0.00273022	3.15836	up	coding	NM_011355	Sfpi1	RefSeq_NM	0	1333	chr2
ASMM9PARTA030937	0.00489766	3.15378	up	coding	NM_011093	Pira6	RefSeq_NM	0	1838	chr7
ASMM9PARTA037652	0.0110047	3.13314	up	coding	NM_030612	Nfkbiz	RefSeq_NM	0	3855	chr16
ASMM9PARTA036249	0.0245289	3.12649	up	coding	NM_028104	Ppp1r14d	RefSeq_NM	0	742	chr2
ASMM9PARTA022138	0.00379159	3.12448	up	coding	NM_001081127	Adamts14	RefSeq_NM	0	5188	chr10
ASMM9PARTA020861	0.0142522	3.12335	up	coding	NM_001037294	Alpk2	RefSeq_NM	0	7250	chr18
ASMM9PARTA034681	0.000921011	3.11748	up	coding	NM_025802	Pnpla2	RefSeq_NM	0	2467	chr7
ASMM9PARTA041477	0.0330265	3.11358	up	coding	NM_172413	Rap2c	RefSeq_NM	0	3562	chrX
ASMM9PARTA030989	0.0236022	3.10873	up	coding	NM_011486	Stat3	RefSeq_NM	0	4437	chr11
ASMM9PARTA030621	0.00197823	3.10049	up	coding	NM_011089	Pira2	RefSeq_NM	0	3464	chr7
ASMM9PARTA029882	0.0395876	3.09631	up	coding	NM_010246	Fzd9	RefSeq_NM	0	2110	chr5
ASMM9PARTA027473	0.000829514	3.09434	up	coding	NM_007719	Ccr7	RefSeq_NM	0	1975	chr11
ASMM9PARTA032250	0.0162745	3.08908	up	coding	NM_017373	Nfil3	RefSeq_NM	0	2019	chr13
ASMM9PARTA025001	0.0358202	3.08113	up	coding	NM_001163610	Nhsl2	RefSeq_NM	0	12971	chrX
ASMM9PARTA028587	8.1126e-05	3.07766	up	coding	NM_008681	Ndrg1	RefSeq_NM	0	2909	chr15
ASMM9PARTA027666	0.00158491	3.0757	up	coding	NM_007930	Enc1	RefSeq_NM	0	4752	chr13
ASMM9PARTA024591	0.023831	3.07404	up	coding	NM_001159401	Upp1	RefSeq_NM	0	1270	chr11
ASMM9PARTA032737	0.0405121	3.06831	up	coding	NM_019807	Acpp	RefSeq_NM	0	2667	chr9
ASMM9PARTA025948	0.00421563	3.06725	up	coding	NM_001166545	Hmga1	RefSeq_NM	0	1691	chr17
ASMM9PARTA037686	0.023338	3.05854	up	coding	NM_030563	N4bp1	RefSeq_NM	0	6469	chr8
ASMM9PARTA029376	0.00739291	3.05777	up	coding	NM_009977	Cst7	RefSeq_NM	0	986	chr2
ASMM9PARTA037218	0.0184514	3.05756	up	coding	NM_029508	Pcgf5	RefSeq_NM	0	1509	chr19
ASMM9PARTA034378	0.0077716	3.05636	up	coding	NM_024434	Lap3	RefSeq_NM	0	2267	chr5
ASMM9PARTA028453	0.00170716	3.05296	up	coding	NM_008882	Plxna2	RefSeq_NM	0	11049	chr1
ASMM9PARTA030679	0.00133013	3.04817	up	coding	NM_010892	Nek2	RefSeq_NM	0	3218	chr1
ASMM9PARTA028890	0.0322433	3.04494	up	coding	NM_009307	Syt2	RefSeq_NM	0	3386	chr1
ASMM9PARTA020995	0.0101503	3.04444	up	coding	NM_001033780	I830077J02Rik	RefSeq_NM	0	1066	chr3
ASMM9PARTA043768	0.00446436	3.04387	up	coding	NM_181848	Optn	RefSeq_NM	0	2413	chr2
ASMM9PARTA036090	0.000133304	3.04132	up	coding	NM_027560	Arrdc2	RefSeq_NM	0	2346	chr8
ASMM9PARTA031179	0.000217327	3.03692	up	coding	NM_011530	Tap2	RefSeq_NM	0	2490	chr17
ASMM9PARTA041227	0.000442567	3.02754	up	coding	NM_172625	Ino80c	RefSeq_NM	0	2360	chr18
ASMM9PARTA028071	0.0238216	3.02747	up	coding	NM_008353	Il12rb1	RefSeq_NM	0	2873	chr8
ASMM9PARTA041295	0.0238111	3.02701	up	coding	NM_172418	Mamstr	RefSeq_NM	0	2179	chr7
ASMM9PARTA037543	0.0440569	3.02216	up	coding	NM_030094	Nudt17	RefSeq_NM	0	1285	chr3
ASMM9PARTA043288	0.000617667	3.02094	up	coding	NM_178065	1110018G07Rik	RefSeq_NM	0	5476	chr12
ASMM9PARTA020099	0.0313004	3.02084	up	coding	NM_001011841	Olfr1465	RefSeq_NM	0	924	chr19
ASMM9PARTA031627	0.000248029	3.01627	up	coding	NM_013591	Madcam1	RefSeq_NM	0	1420	chr10
ASMM9PARTA039710	0.00592669	3.01058	up	coding	NM_146173	Tspan33	RefSeq_NM	0	1959	chr6
ASMM9PARTA044049	0.00525055	3.00684	up	coding	NM_181857	Poln	RefSeq_NM	0	2897	chr5
ASMM9PARTA022249	0.0110373	3.00572	up	coding	NM_001081401	Adamts3	RefSeq_NM	0	7579	chr5
ASMM9PARTA026311	0.0446975	3.00149	up	coding	NM_001177349	Pydc4	RefSeq_NM	0	2687	chr1
ASMM9PARTA043771	0.0038094	2.99931	up	coding	NM_183029	Igf2bp2	RefSeq_NM	0	3902	chr16
ASMM9PARTA032449	0.0355987	2.99926	up	coding	NM_019711	Rbms2	RefSeq_NM	0	5207	chr10
ASMM9PARTA042661	0.0272746	2.9984	up	coding	NM_177028	5330437I02Rik	RefSeq_NM	0	3431	chr18
ASMM9PARTA022672	0.000620596	2.99363	up	coding	NM_001097977	Gm14151	RefSeq_NM	0	2672	chr2
ASMM9PARTA025335	0.0016455	2.98498	up	coding	NM_001163689	Pnpla2	RefSeq_NM	0	2635	chr7
ASMM9PARTA034092	0.00401382	2.98379	up	coding	NM_023892	Icam4	RefSeq_NM	0	907	chr9
ASMM9PARTA031018	0.0468599	2.98314	up	coding	NM_011328	Sct	RefSeq_NM	0	507	chr7
ASMM9PARTA024206	0.0102966	2.98305	up	coding	NM_001159395	Nfkbiz	RefSeq_NM	0	3507	chr16
ASMM9PARTA027982	0.0243596	2.98002	up	coding	NM_007987	Fas	RefSeq_NM	0	1486	chr19
ASMM9PARTA042150	0.0154174	2.97529	up	coding	NM_175249	Psapl1	RefSeq_NM	0	2548	chr5
ASMM9PARTA034499	3.33489e-05	2.975	up	coding	NM_025422	Cd302	RefSeq_NM	0	1257	chr2
ASMM9PARTA030140	0.0306155	2.96731	up	coding	NM_010696	Lcp2	RefSeq_NM	0	3348	chr11
ASMM9PARTA031405	0.0168927	2.96605	up	coding	NM_013509	Eno2	RefSeq_NM	0	2656	chr6
ASMM9PARTA032016	0.0195711	2.96561	up	coding	NM_013727	Azi2	RefSeq_NM	0	3464	chr9
ASMM9PARTA023156	0.00806351	2.96381	up	coding	NM_001103156	Steap2	RefSeq_NM	0	10327	chr5
ASMM9PARTA041528	0.0214375	2.96071	up	coding	NM_172161	Irak2	RefSeq_NM	0	3209	chr6
ASMM9PARTA032206	0.00204542	2.95444	up	coding	NM_016693	Map3k6	RefSeq_NM	0	4333	chr4
ASMM9PARTA042761	0.000380495	2.95102	up	coding	NM_176933	Dusp4	RefSeq_NM	0	2427	chr8
ASMM9PARTA033196	0.00343171	2.94624	up	coding	NM_020042	Mocs1	RefSeq_NM	0	2640	chr17
ASMM9PARTA031111	0.0378007	2.94083	up	coding	NM_011783	Agr2	RefSeq_NM	0	760	chr12
ASMM9PARTA042642	0.00862183	2.93758	up	coding	NM_175307	Fam46b	RefSeq_NM	0	2288	chr4
CUST_298_PI426409190	0.0169091	2.93527	up	coding	NM_181732	Aida	RefSeq_NM	0	3293	chr1_random
ASMM9PARTA031652	0.000293813	2.93301	up	coding	NM_013586	Loxl3	RefSeq_NM	0	4049	chr6
ASMM9PARTA037913	0.0038322	2.92964	up	coding	NM_031373	Ogfr	RefSeq_NM	0	2306	chr2
ASMM9PARTA042212	0.0443063	2.92217	up	coding	NM_175308	Mobkl2c	RefSeq_NM	0	2882	chr4
ASMM9PARTA028045	0.00938559	2.91878	up	coding	NM_008394	Irf9	RefSeq_NM	0	2459	chr14
ASMM9PARTA024089	0.00919259	2.91466	up	coding	NM_001145801	Ctla2b	RefSeq_NM	0	1157	chr13
ASMM9PARTA026231	0.00243977	2.91076	up	coding	NM_001168657	Socs2	RefSeq_NM	0	2074	chr10
ASMM9PARTA044154	0.0113241	2.90915	up	coding	NM_201365	Fam178b	RefSeq_NM	0	1672	chr1
ASMM9PARTA042896	0.0238095	2.90444	up	coding	NM_176860	Ubash3b	RefSeq_NM	0	3243	chr9
ASMM9PARTA041853	0.00102604	2.9021	up	coding	NM_173014	Lpcat2	RefSeq_NM	0	2800	chr8
ASMM9PARTA032473	0.0304787	2.90114	up	coding	NM_018886	Lgals8	RefSeq_NM	0	2810	chr13
ASMM9PARTA044061	0.00953575	2.90058	up	coding	NM_183390	Klhl6	RefSeq_NM	0	2405	chr16
ASMM9PARTA044015	0.00279279	2.8979	up	coding	NM_181754	Gpr141	RefSeq_NM	0	3433	chr13
ASMM9PARTA027501	0.00961214	2.89355	up	coding	NM_007722	Cxcr7	RefSeq_NM	0	2579	chr1
ASMM9PARTA033489	0.032504	2.89147	up	coding	NM_021308	Piwil2	RefSeq_NM	0	4913	chr14
ASMM9PARTA025597	0.00654923	2.88943	up	coding	NM_001164357	Slc25a25	RefSeq_NM	0	3323	chr2
ASMM9PARTA033621	0.00426286	2.88913	up	coding	NM_023158	Cxcl16	RefSeq_NM	0	2448	chr11
ASMM9PARTA037975	0.00600857	2.87589	up	coding	NM_031162	Cd247	RefSeq_NM	0	1366	chr1
ASMM9PARTA036087	0.00195617	2.87575	up	coding	NM_027514	Pvr	RefSeq_NM	0	2902	chr7
ASMM9PARTA025134	0.0237701	2.85723	up	coding	NM_001163584	Prom1	RefSeq_NM	0	3557	chr5
ASMM9PARTA027918	0.00210863	2.85587	up	coding	NM_007913	Egr1	RefSeq_NM	0	3072	chr18
ASMM9PARTA032295	0.0298222	2.85402	up	coding	NM_019442	Stk19	RefSeq_NM	0	1078	chr17
ASMM9PARTA038211	0.0190684	2.85208	up	coding	NM_080457	Muc4	RefSeq_NM	0	11277	chr16
ASMM9PARTA028131	0.00195695	2.85194	up	coding	NM_008225	Hcls1	RefSeq_NM	0	2031	chr16
ASMM9PARTA029614	0.0104575	2.8518	up	coding	NM_009807	Casp1	RefSeq_NM	0	1533	chr9
ASMM9PARTA039565	0.00152313	2.84195	up	coding	NM_144783	Wt1	RefSeq_NM	0	3092	chr2
ASMM9PARTA029207	0.0279843	2.8407	up	coding	NM_009392	Tlx2	RefSeq_NM	0	1434	chr6
ASMM9PARTA025697	0.0341131	2.83796	up	coding	NM_001164337	March5	RefSeq_NM	0	1596	chr19
ASMM9PARTA025984	0.00972011	2.83628	up	coding	NM_001166544	Hmga1	RefSeq_NM	0	1676	chr17
ASMM9PARTA030607	0.0097079	2.8355	up	coding	NM_010791	Meox1	RefSeq_NM	0	2235	chr11
ASMM9PARTA022248	0.00510792	2.83116	up	coding	NM_001081314	C2cd4b	RefSeq_NM	0	1348	chr9
ASMM9PARTA027834	0.0342634	2.82918	up	coding	NM_007781	Csf2rb2	RefSeq_NM	0	4619	chr15
ASMM9PARTA025933	0.000557195	2.82752	up	coding	NM_001170853	Mndal	RefSeq_NM	0	1930	chr1
ASMM9PARTA037604	0.020376	2.82706	up	coding	NM_029937	Nup210l	RefSeq_NM	0	5681	chr3
ASMM9PARTA025767	0.0391639	2.82385	up	coding	NM_001164482	Sipa1	RefSeq_NM	0	3553	chr19
ASMM9PARTA025885	0.0097691	2.82204	up	coding	NM_001166477	Hmga1-rs1	RefSeq_NM	0	1566	chr17
ASMM9PARTA034347	0.0179384	2.81641	up	coding	NM_025416	Them5	RefSeq_NM	0	1248	chr3
ASMM9PARTA025582	0.0100424	2.81505	up	coding	NM_001166411	Rbm3	RefSeq_NM	0	1267	chrX
CUST_216_PI426409190	0.0293159	2.81331	up	coding	NM_018756	Tcstv1	RefSeq_NM	0	858	chrUn_random
ASMM9PARTA037865	0.0208753	2.81128	up	coding	NM_030684	Trim34a	RefSeq_NM	0	2600	chr7
ASMM9PARTA041185	0.0302785	2.80857	up	coding	NM_170727	Scgb3a1	RefSeq_NM	0	630	chr11
ASMM9PARTA020609	0.000589992	2.80048	up	coding	NM_001033450	Mnda	RefSeq_NM	0	1651	chr1
ASMM9PARTA024551	0.00129334	2.79776	up	coding	NM_001160378	Fam46a	RefSeq_NM	0	5479	chr9
ASMM9PARTA039860	0.0427937	2.79694	up	coding	NM_145535	Sdcbp2	RefSeq_NM	0	1414	chr2
ASMM9PARTA028497	0.0396443	2.79437	up	coding	NM_008354	Il12rb2	RefSeq_NM	0	2947	chr6
ASMM9PARTA025753	0.00794651	2.79021	up	coding	NM_001166409	Rbm3	RefSeq_NM	0	1270	chrX
ASMM9PARTA031881	0.00250902	2.78892	up	coding	NM_013769	Tjp3	RefSeq_NM	0	3037	chr10
ASMM9PARTA024717	0.0147913	2.78566	up	coding	NM_001162955	Gpr15	RefSeq_NM	0	1290	chr16
ASMM9PARTA044113	0.00580316	2.78379	up	coding	NM_199016	Enpp4	RefSeq_NM	0	4558	chr17
ASMM9PARTA039621	0.0331648	2.77443	up	coding	NM_145588	Kif22	RefSeq_NM	0	2086	chr7
ASMM9PARTA031493	0.00891912	2.77441	up	coding	NM_011817	Gadd45g	RefSeq_NM	0	1081	chr13
ASMM9PARTA027155	0.00406871	2.77196	up	coding	NM_007575	Ciita	RefSeq_NM	0	5153	chr16
ASMM9PARTA036218	0.011847	2.76937	up	coding	NM_028044	Cnn3	RefSeq_NM	0	2003	chr3
ASMM9PARTA027440	0.042293	2.7657	up	coding	NM_007780	Csf2rb	RefSeq_NM	0	4776	chr15
ASMM9PARTA020907	0.0124936	2.75962	up	coding	NM_001033136	Fam82a2	RefSeq_NM	0	2252	chr2
ASMM9PARTA025143	0.0122518	2.7527	up	coding	NM_001164037	Ly6e	RefSeq_NM	0	2154	chr15
ASMM9PARTA038603	0.0100047	2.75231	up	coding	NM_133206	Znrf1	RefSeq_NM	0	5562	chr8
ASMM9PARTA030271	0.00116176	2.74755	up	coding	NM_010286	Tsc22d3	RefSeq_NM	0	1972	chrX
ASMM9PARTA030406	1.62464e-05	2.74721	up	coding	NM_010876	Ncf1	RefSeq_NM	0	2721	chr5
ASMM9PARTA021833	0.0371725	2.73917	up	coding	NM_001042451	Snca	RefSeq_NM	0	1296	chr6
ASMM9PARTA028910	0.0217904	2.73721	up	coding	NM_008977	Ptpn2	RefSeq_NM	0	1631	chr18
ASMM9PARTA032006	0.0131403	2.73007	up	coding	NM_013632	Pnp	RefSeq_NM	0	2941	chr14
ASMM9PARTA023436	0.0206023	2.72856	up	coding	NM_001109688	5730419I09Rik	RefSeq_NM	0	4265	chr6
ASMM9PARTA039242	0.000383996	2.72796	up	coding	NM_144515	Zfp52	RefSeq_NM	0	3164	chr17
ASMM9PARTA021191	0.00139596	2.7262	up	coding	NM_001033435	Gm885	RefSeq_NM	0	1320	chr11
ASMM9PARTA028014	0.0181469	2.72324	up	coding	NM_007976	F5	RefSeq_NM	0	7406	chr1
ASMM9PARTA028046	0.0421934	2.72305	up	coding	NM_008413	Jak2	RefSeq_NM	0	5030	chr19
ASMM9PARTA029335	0.00631598	2.71983	up	coding	NM_009747	Bdkrb2	RefSeq_NM	0	1680	chr12
ASMM9PARTA042486	0.0331615	2.71842	up	coding	NM_177073	Relt	RefSeq_NM	0	2817	chr7
ASMM9PARTA031406	0.0285839	2.71632	up	coding	NM_013521	Fpr1	RefSeq_NM	0	1332	chr17
ASMM9PARTA031518	0.0150721	2.71384	up	coding	NM_013675	Spnb1	RefSeq_NM	0	10417	chr12
ASMM9PARTA027898	0.0425311	2.71307	up	coding	NM_008463	Klra5	RefSeq_NM	0	1155	chr6
ASMM9PARTA024124	0.0311433	2.70287	up	coding	NM_001145799	Ctla2a	RefSeq_NM	0	1335	chr13
ASMM9PARTA030693	0.0225031	2.7021	up	coding	NM_011113	Plaur	RefSeq_NM	0	1396	chr7
ASMM9PARTA023254	0.0126304	2.70175	up	coding	NM_001113405	Eaf2	RefSeq_NM	0	1530	chr16
ASMM9PARTA025312	0.0120887	2.69704	up	coding	NM_001164533	Dap3	RefSeq_NM	0	4538	chr3
ASMM9PARTA028243	0.0263574	2.69252	up	coding	NM_008358	Il15ra	RefSeq_NM	0	792	chr2
ASMM9PARTA035972	0.00369501	2.6921	up	coding	NM_027209	Ms4a6b	RefSeq_NM	0	1687	chr19
ASMM9PARTA035324	0.0342943	2.69172	up	coding	NM_026656	Mcoln2	RefSeq_NM	0	2519	chr3
ASMM9PARTA040102	0.0390668	2.69061	up	coding	NM_146142	Tdrd7	RefSeq_NM	0	3537	chr4
ASMM9PARTA030492	0.0272984	2.69015	up	coding	NM_010509	Ifnar2	RefSeq_NM	0	3051	chr16
ASMM9PARTA037726	0.00123998	2.68921	up	coding	NM_030694	Ifitm2	RefSeq_NM	0	646	chr7
ASMM9PARTA041592	0.0296547	2.68913	up	coding	NM_173036	Gpr97	RefSeq_NM	0	2454	chr8
ASMM9PARTA025000	0.00494732	2.688	up	coding	NM_001163554	Pou2f2	RefSeq_NM	0	3323	chr7
ASMM9PARTA032373	0.00143473	2.68591	up	coding	NM_018882	Gpr56	RefSeq_NM	0	3555	chr8
ASMM9PARTA025941	0.00476385	2.68199	up	coding	NM_001166000	Lingo2	RefSeq_NM	0	4101	chr4
ASMM9PARTA037137	0.0436349	2.67825	up	coding	NM_029345	2310007L24Rik	RefSeq_NM	0	789	chr11
ASMM9PARTA043563	0.00783434	2.67639	up	coding	NM_178098	4930486L24Rik	RefSeq_NM	0	1390	chr13
ASMM9PARTA037297	0.00913327	2.67119	up	coding	NM_030060	Batf3	RefSeq_NM	0	712	chr1
ASMM9PARTA025887	0.0335046	2.66931	up	coding	NM_001166541	Hmga1	RefSeq_NM	0	1646	chr17
ASMM9PARTA031326	0.00113839	2.66812	up	coding	NM_011815	Fyb	RefSeq_NM	0	2677	chr15
ASMM9PARTA021181	0.00127043	2.66511	up	coding	NM_001039186	Ceacam1	RefSeq_NM	0	3683	chr7
ASMM9PARTA025052	0.0240062	2.66357	up	coding	NM_001163131	Elf3	RefSeq_NM	0	2000	chr1
ASMM9PARTA031453	0.00152321	2.66165	up	coding	NM_011691	Vav1	RefSeq_NM	0	4168	chr17
ASMM9PARTA033308	0.0198374	2.65983	up	coding	NM_020596	Egr4	RefSeq_NM	0	2100	chr6
ASMM9PARTA035161	0.00261732	2.65919	up	coding	NM_026085	Pbld2	RefSeq_NM	0	2211	chr10
ASMM9PARTA030104	0.00203456	2.65798	up	coding	NM_010442	Hmox1	RefSeq_NM	0	1634	chr8
ASMM9PARTA036178	0.0019083	2.65281	up	coding	NM_028035	Snx10	RefSeq_NM	0	2567	chr6
ASMM9PARTA025813	0.000713493	2.64736	up	coding	NM_001166410	Rbm3	RefSeq_NM	0	1263	chrX
ASMM9PARTA021559	0.00501546	2.64673	up	coding	NM_001039701	Il1rn	RefSeq_NM	0	2480	chr2
ASMM9PARTA037623	0.0455006	2.64473	up	coding	NM_031376	Pik3ap1	RefSeq_NM	0	2615	chr19
ASMM9PARTA031641	0.00215921	2.64448	up	coding	NM_011950	Mapk13	RefSeq_NM	0	1406	chr17
ASMM9PARTA041946	0.00514434	2.63829	up	coding	NM_172883	Mfsd7a	RefSeq_NM	0	2508	chr5
ASMM9PARTA039910	0.012672	2.63763	up	coding	NM_146050	Oit1	RefSeq_NM	0	1251	chr14
ASMM9PARTA030370	0.0353366	2.6348	up	coding	NM_010859	Myl3	RefSeq_NM	0	898	chr9
ASMM9PARTA028853	0.00115687	2.62899	up	coding	NM_009192	Sla	RefSeq_NM	0	2648	chr15
ASMM9PARTA021916	4.75927e-05	2.62282	up	coding	NM_001077705	Ptpn6	RefSeq_NM	0	2222	chr6
ASMM9PARTA028314	0.0201451	2.62218	up	coding	NM_008343	Igfbp3	RefSeq_NM	0	2456	chr11
ASMM9PARTA024738	0.00156584	2.60841	up	coding	NM_001159934	Oas1h	RefSeq_NM	0	1318	chr5
ASMM9PARTA038321	0.0248667	2.60392	up	coding	NM_130447	Dusp16	RefSeq_NM	0	5124	chr6
ASMM9PARTA031745	0.000174654	2.60315	up	coding	NM_015797	Fbxo6	RefSeq_NM	0	1955	chr4
ASMM9PARTA029192	0.0168652	2.59993	up	coding	NM_009653	Alas2	RefSeq_NM	0	1983	chrX
ASMM9PARTA033752	0.00239897	2.59815	up	coding	NM_022984	Retn	RefSeq_NM	0	1120	chr8
ASMM9PARTA029891	0.0307187	2.59787	up	coding	NM_010380	H2-D1	RefSeq_NM	0	1736	chr17
ASMM9PARTA030741	0.000538531	2.59617	up	coding	NM_011414	Slpi	RefSeq_NM	0	894	chr2
ASMM9PARTA038949	0.0262414	2.59392	up	coding	NM_134152	Lpxn	RefSeq_NM	0	1673	chr19
ASMM9PARTA040927	0.00821443	2.5933	up	coding	NM_153119	Plekho2	RefSeq_NM	0	3327	chr9
ASMM9PARTA031474	0.0135744	2.59239	up	coding	NM_013640	Psmb10	RefSeq_NM	0	1270	chr8
ASMM9PARTA033088	0.00590093	2.59235	up	coding	NM_019786	Tbk1	RefSeq_NM	0	3031	chr10
ASMM9PARTA025973	0.0168345	2.59217	up	coding	NM_001168561	Zfp446	RefSeq_NM	0	4498	chr7
ASMM9PARTA031441	3.47993e-05	2.59181	up	coding	NM_013473	Anxa8	RefSeq_NM	0	1890	chr14
ASMM9PARTA034044	0.00636009	2.59156	up	coding	NM_023268	Qsox1	RefSeq_NM	0	2533	chr1
ASMM9PARTA029762	0.00945904	2.59026	up	coding	NM_009828	Ccna2	RefSeq_NM	0	2827	chr3
ASMM9PARTA027569	0.0462689	2.58865	up	coding	NM_007536	Bcl2a1d	RefSeq_NM	0	796	chr9
ASMM9PARTA023320	1.19694e-06	2.58452	up	coding	NM_001113401	Eaf2	RefSeq_NM	0	1888	chr16
ASMM9PARTA027505	0.0410682	2.58197	up	coding	NM_007796	Ctla2a	RefSeq_NM	0	1373	chr13
ASMM9PARTA021180	0.0069738	2.5811	up	coding	NM_001039185	Ceacam1	RefSeq_NM	0	3736	chr7
ASMM9PARTA026639	0.0237187	2.57892	up	coding	NM_001177408	Gm15319	RefSeq_NM	0	2514	chr8
ASMM9PARTA031337	0.000559989	2.57757	up	coding	NM_011979	Vnn3	RefSeq_NM	0	1811	chr10
ASMM9PARTA036930	0.00713647	2.57702	up	coding	NM_029679	Fam65b	RefSeq_NM	0	5615	chr13
ASMM9PARTA033204	0.00532014	2.57125	up	coding	NM_020581	Angptl4	RefSeq_NM	0	1916	chr17
ASMM9PARTA027346	0.0173136	2.56909	up	coding	NM_001199275	Tnip1	RefSeq_NM	0	2834	chr11
ASMM9PARTA027325	0.0459314	2.56795	up	coding	NM_007513	Slc7a1	RefSeq_NM	0	7195	chr5
ASMM9PARTA023197	0.0264787	2.56746	up	coding	NM_001105246	Pcdh19	RefSeq_NM	0	10165	chrX
ASMM9PARTA031410	0.000884874	2.56576	up	coding	NM_013562	Ifrd1	RefSeq_NM	0	1836	chr12
ASMM9PARTA029304	0.00200308	2.55986	up	coding	NM_010119	Ehd1	RefSeq_NM	0	3182	chr19
ASMM9PARTA028986	0.028031	2.55373	up	coding	NM_009068	Ripk1	RefSeq_NM	0	4512	chr13
ASMM9PARTA028271	0.00866125	2.55346	up	coding	NM_008215	Has1	RefSeq_NM	0	2107	chr17
ASMM9PARTA023615	0.00444154	2.55117	up	coding	NM_001113368	Ceacam2	RefSeq_NM	0	3827	chr7
ASMM9PARTA019635	0.0149621	2.54895	up	coding	NM_001004185	Whamm	RefSeq_NM	0	3069	chr7
ASMM9PARTA027029	0.000319281	2.54751	up	coding	NM_001193619	Cldn7	RefSeq_NM	0	989	chr11
ASMM9PARTA038354	0.00250393	2.54564	up	coding	NM_054056	Pawr	RefSeq_NM	0	1828	chr10
ASMM9PARTA030347	0.000371405	2.54119	up	coding	NM_010398	H2-T23	RefSeq_NM	0	1317	chr17
ASMM9PARTA027928	0.00665325	2.53042	up	coding	NM_008073	Gabrg2	RefSeq_NM	0	2232	chr11
ASMM9PARTA025070	0.0159975	2.52883	up	coding	NM_001163816	Vav1	RefSeq_NM	0	4051	chr17
ASMM9PARTA039284	0.00228491	2.52572	up	coding	NM_144797	Metrnl	RefSeq_NM	0	2468	chr11
ASMM9PARTA025851	0.033893	2.52055	up	coding	NM_001166546	Hmga1	RefSeq_NM	0	1675	chr17
ASMM9PARTA032926	0.0463977	2.51876	up	coding	NM_020568	Plin4	RefSeq_NM	0	5755	chr17
ASMM9PARTA025345	0.000160971	2.51806	up	coding	NM_001164209	Tmem176b	RefSeq_NM	0	1257	chr6
ASMM9PARTA038975	0.0271133	2.51555	up	coding	NM_133955	Rhou	RefSeq_NM	0	3367	chr8
ASMM9PARTA031585	0.0262889	2.51347	up	coding	NM_013623	Orm3	RefSeq_NM	0	773	chr4
ASMM9PARTA027899	0.00396753	2.50671	up	coding	NM_007702	Cidea	RefSeq_NM	0	1164	chr18
ASMM9PARTA043441	0.0232407	2.50397	up	coding	NM_178932	Aoc2	RefSeq_NM	0	2553	chr11
ASMM9PARTA029290	0.0178227	2.50198	up	coding	NM_009778	C3	RefSeq_NM	0	5147	chr17
ASMM9PARTA030788	0.00912815	2.5018	up	coding	NM_011015	Orc1	RefSeq_NM	0	3027	chr4
ASMM9PARTA030233	0.0188672	2.50043	up	coding	NM_010171	F3	RefSeq_NM	0	1876	chr3
ASMM9PARTA039419	0.0438927	2.49825	up	coding	NM_144539	Slamf7	RefSeq_NM	0	3977	chr1
ASMM9PARTA039401	0.0345955	2.49802	up	coding	NM_145634	Cd300lf	RefSeq_NM	0	1864	chr11
ASMM9PARTA034994	0.0106125	2.49756	up	coding	NM_026331	Slc25a37	RefSeq_NM	0	4162	chr14
ASMM9PARTA045015	0.00166003	2.49747	up	coding	NM_207653	Cflar	RefSeq_NM	0	6926	chr1
ASMM9PARTA033106	0.0410781	2.49634	up	coding	NM_020576	Psors1c2	RefSeq_NM	0	850	chr17
ASMM9PARTA044938	0.000771536	2.49144	up	coding	NM_207648	H2-Q6	RefSeq_NM	0	981	chr17
ASMM9PARTA023471	0.0210232	2.49071	up	coding	NM_001109972	Sec61g	RefSeq_NM	0	758	chr11
ASMM9PARTA044076	0.00603374	2.49012	up	coding	NM_198610	Igsf21	RefSeq_NM	0	2017	chr4
ASMM9PARTA031176	0.0237722	2.48794	up	coding	NM_011510	Abcc8	RefSeq_NM	0	4952	chr7
ASMM9PARTA023912	0.00115727	2.48673	up	coding	NM_001142336	Lmo2	RefSeq_NM	0	1605	chr2
ASMM9PARTA033081	0.00131102	2.48666	up	coding	NM_019738	Nupr1	RefSeq_NM	0	639	chr7
ASMM9PARTA033870	0.000101954	2.48335	up	coding	NM_023377	Stard5	RefSeq_NM	0	2500	chr7
ASMM9PARTA027268	0.00974795	2.48234	up	coding	NM_007675	Ceacam10	RefSeq_NM	0	1060	chr7
ASMM9PARTA031068	0.0333311	2.48093	up	coding	NM_011820	Ggt5	RefSeq_NM	0	4137	chr10
ASMM9PARTA021863	0.0229726	2.47501	up	coding	NM_001081099	2610002D18Rik	RefSeq_NM	0	1270	chr4
ASMM9PARTA030392	0.0297196	2.47123	up	coding	NM_010589	Jak3	RefSeq_NM	0	3950	chr8
ASMM9PARTA028639	0.00717997	2.47103	up	coding	NM_009046	Relb	RefSeq_NM	0	2218	chr7
ASMM9PARTA043590	0.00235522	2.46935	up	coding	NM_178924	Upk1b	RefSeq_NM	0	1769	chr16
ASMM9PARTA037462	0.00247591	2.46366	up	coding	NM_029796	Lrg1	RefSeq_NM	0	1372	chr17
ASMM9PARTA039133	0.00551826	2.46154	up	coding	NM_139064	Tnip2	RefSeq_NM	0	1966	chr5
ASMM9PARTA030861	0.00260782	2.46087	up	coding	NM_011073	Prf1	RefSeq_NM	0	2054	chr10
ASMM9PARTA020500	0.0252494	2.45809	up	coding	NM_001025581	Kcnc2	RefSeq_NM	0	6196	chr10
ASMM9PARTA036192	0.0406605	2.45054	up	coding	NM_027482	5730508B09Rik	RefSeq_NM	0	1603	chr3
ASMM9PARTA033139	0.0437688	2.44801	up	coding	NM_021275	Kcna4	RefSeq_NM	0	4844	chr2
ASMM9PARTA028100	0.0195131	2.44654	up	coding	NM_008384	Inpp1	RefSeq_NM	0	1786	chr1
ASMM9PARTA026853	0.00136202	2.44596	up	coding	NM_001177896	9830107B12Rik	RefSeq_NM	0	3730	chr17
ASMM9PARTA030995	0.012987	2.44503	up	coding	NM_011521	Sdc4	RefSeq_NM	0	2460	chr2
ASMM9PARTA028207	0.0452811	2.44376	up	coding	NM_008359	Il17ra	RefSeq_NM	0	3970	chr6
ASMM9PARTA022635	0.0100075	2.44305	up	coding	NM_001085491	1700125D06Rik	RefSeq_NM	0	572	chr4
ASMM9PARTA039026	0.00315136	2.44227	up	coding	NM_139148	Clca4	RefSeq_NM	0	3306	chr3
ASMM9PARTA033865	0.0014493	2.4421	up	coding	NM_023258	Pycard	RefSeq_NM	0	2135	chr7
ASMM9PARTA031457	0.00423979	2.4384	up	coding	NM_011803	Klf6	RefSeq_NM	0	4217	chr13
ASMM9PARTA032520	0.00310294	2.43789	up	coding	NM_019418	Tnfsf14	RefSeq_NM	0	1862	chr17
ASMM9PARTA029372	0.00276284	2.4366	up	coding	NM_009860	Cdc25c	RefSeq_NM	0	1941	chr18
ASMM9PARTA038936	0.0218985	2.43333	up	coding	NM_133851	Nusap1	RefSeq_NM	0	2960	chr2
ASMM9PARTA025063	0.0441882	2.43184	up	coding	NM_001163578	Prom1	RefSeq_NM	0	2728	chr5
ASMM9PARTA042746	0.00814717	2.41729	up	coding	NM_177637	H2-M10.5	RefSeq_NM	0	1403	chr17
ASMM9PARTA043010	0.0229347	2.41341	up	coding	NM_177320	Pik3r5	RefSeq_NM	0	4363	chr11
ASMM9PARTA030429	0.000920215	2.4087	up	coding	NM_010615	Kif11	RefSeq_NM	0	4850	chr19
ASMM9PARTA022228	0.0343343	2.40738	up	coding	NM_001081009	Parp8	RefSeq_NM	0	3088	chr13
ASMM9PARTA043414	0.0400522	2.40732	up	coding	NM_178655	Ank2	RefSeq_NM	0	5790	chr3
ASMM9PARTA021068	0.0136071	2.40622	up	coding	NM_001037905	Dab2	RefSeq_NM	0	3866	chr15
ASMM9PARTA032087	0.0254993	2.4014	up	coding	NM_013867	Bcar3	RefSeq_NM	0	3316	chr3
ASMM9PARTA035950	4.62067e-05	2.39949	up	coding	NM_027450	Glipr2	RefSeq_NM	0	2019	chr4
ASMM9PARTA040861	0.00130149	2.39764	up	coding	NM_146878	Olfr30	RefSeq_NM	0	1066	chr11
ASMM9PARTA027605	0.0184195	2.39748	up	coding	NM_007534	Bcl2a1b	RefSeq_NM	0	764	chr9
ASMM9PARTA034184	0.00232782	2.38951	up	coding	NM_025697	6330409N04Rik	RefSeq_NM	0	1690	chr14
ASMM9PARTA021774	0.0231266	2.38886	up	coding	NM_001048207	Gypc	RefSeq_NM	0	2198	chr18
ASMM9PARTA028397	0.0385311	2.38417	up	coding	NM_008557	Fxyd3	RefSeq_NM	0	524	chr7
ASMM9PARTA041393	0.0113406	2.38155	up	coding	NM_172301	Ccnb1	RefSeq_NM	0	2316	chr13
ASMM9PARTA032998	0.000426589	2.37327	up	coding	NM_019955	Ripk3	RefSeq_NM	0	1899	chr14
ASMM9PARTA025162	0.00253364	2.37018	up	coding	NM_001163539	5430427O19Rik	RefSeq_NM	0	3835	chrX
ASMM9PARTA031634	0.00381257	2.36919	up	coding	NM_013642	Dusp1	RefSeq_NM	0	1952	chr17
ASMM9PARTA039698	0.0140634	2.36835	up	coding	NM_145944	Ccdc25	RefSeq_NM	0	2228	chr14
ASMM9PARTA038483	0.0213051	2.36084	up	coding	NM_133990	Il13ra1	RefSeq_NM	0	3686	chrX
ASMM9PARTA038818	0.0382987	2.36019	up	coding	NM_139142	Slc6a20a	RefSeq_NM	0	1894	chr9
ASMM9PARTA039475	0.0151719	2.35778	up	coding	NM_145523	Gca	RefSeq_NM	0	3288	chr2
ASMM9PARTA028012	0.0302032	2.35719	up	coding	NM_007962	Mpzl2	RefSeq_NM	0	3216	chr9
ASMM9PARTA022146	0.00100051	2.35499	up	coding	NM_001081291	Ccdc88b	RefSeq_NM	0	4959	chr19
ASMM9PARTA033678	0.0207543	2.35412	up	coding	NM_021542	Kcnk5	RefSeq_NM	0	3364	chr14
ASMM9PARTA030497	0.0151058	2.35169	up	coding	NM_010581	Cd47	RefSeq_NM	0	1928	chr16
ASMM9PARTA043764	0.00400032	2.35162	up	coding	NM_181728	Art3	RefSeq_NM	0	1578	chr5
ASMM9PARTA044018	0.0196232	2.35076	up	coding	NM_182806	Gpr18	RefSeq_NM	0	1334	chr14
ASMM9PARTA040360	0.0327488	2.34287	up	coding	NM_146601	Olfr710	RefSeq_NM	0	1156	chr7
ASMM9PARTA029656	0.000374468	2.34155	up	coding	NM_009878	Cdkn2d	RefSeq_NM	0	1271	chr9
ASMM9PARTA038293	0.000286997	2.33977	up	coding	NM_133500	Ntng2	RefSeq_NM	0	1593	chr2
ASMM9PARTA034566	0.000102473	2.33953	up	coding	NM_025378	Ifitm3	RefSeq_NM	0	648	chr7
ASMM9PARTA043728	0.002371	2.3393	up	coding	NM_181407	Me3	RefSeq_NM	0	4370	chr7
ASMM9PARTA028448	0.0018901	2.33653	up	coding	NM_008840	Pik3cd	RefSeq_NM	0	5102	chr4
ASMM9PARTA026543	0.00354703	2.33529	up	coding	NM_001177467	H2-t9	RefSeq_NM	0	899	chr17
ASMM9PARTA039803	0.0313311	2.33197	up	coding	NM_145827	Nlrp3	RefSeq_NM	0	4021	chr11
ASMM9PARTA035102	0.0105287	2.33095	up	coding	NM_026278	Lrp2bp	RefSeq_NM	0	3420	chr8
ASMM9PARTA039905	0.0143196	2.3304	up	coding	NM_145947	Slc26a7	RefSeq_NM	0	2371	chr4
ASMM9PARTA039564	0.0131951	2.32632	up	coding	NM_144544	2210407C18Rik	RefSeq_NM	0	881	chr11
ASMM9PARTA025193	0.000281746	2.32246	up	coding	NM_001164107	Ripk3	RefSeq_NM	0	1882	chr14
ASMM9PARTA027981	0.0359732	2.31966	up	coding	NM_007966	Evx1	RefSeq_NM	0	2877	chr6
ASMM9PARTA024617	0.0396827	2.31878	up	coding	NM_001161422	Ikbkg	RefSeq_NM	0	6736	chrX
ASMM9PARTA036641	0.0473917	2.3186	up	coding	NM_028270	Aldh1b1	RefSeq_NM	0	2302	chr4
ASMM9PARTA033131	0.00815845	2.31553	up	coding	NM_020047	Tacstd2	RefSeq_NM	0	1764	chr6
ASMM9PARTA033471	0.0447929	2.31515	up	coding	NM_022879	Myl7	RefSeq_NM	0	599	chr11
ASMM9PARTA028316	0.0403085	2.31421	up	coding	NM_008364	Il1rap	RefSeq_NM	0	4576	chr16
ASMM9PARTA030715	0.00813645	2.31221	up	coding	NM_010944	Musk	RefSeq_NM	0	3354	chr4
ASMM9PARTA029256	0.00914392	2.30711	up	coding	NM_009364	Tfpi2	RefSeq_NM	0	1522	chr6
ASMM9PARTA032332	0.000799015	2.30681	up	coding	NM_018857	Msln	RefSeq_NM	0	2135	chr17
ASMM9PARTA034556	0.0151295	2.30677	up	coding	NM_025834	Proz	RefSeq_NM	0	2398	chr8
ASMM9PARTA029028	0.0128648	2.30667	up	coding	NM_009201	Slc1a5	RefSeq_NM	0	2758	chr7
ASMM9PARTA022554	0.0125343	2.30223	up	coding	NM_001081344	Stxbp5	RefSeq_NM	0	9074	chr10
ASMM9PARTA034175	0.0213117	2.30132	up	coding	NM_025427	1190002H23Rik	RefSeq_NM	0	934	chr14
ASMM9PARTA020212	0.0174831	2.30034	up	coding	NM_001025258	Mbp	RefSeq_NM	0	2075	chr18
ASMM9PARTA020076	0.00772586	2.29738	up	coding	NM_001005423	Mreg	RefSeq_NM	0	2493	chr1
ASMM9PARTA034226	0.00912863	2.29219	up	coding	NM_025784	Bcs1l	RefSeq_NM	0	1829	chr1
ASMM9PARTA029245	0.00725133	2.28727	up	coding	NM_009256	Serpinb9	RefSeq_NM	0	3397	chr13
ASMM9PARTA041428	0.0073901	2.28508	up	coding	NM_172308	Mthfd1l	RefSeq_NM	0	3731	chr10
ASMM9PARTA037924	0.00645323	2.28436	up	coding	NM_053082	Tspan4	RefSeq_NM	0	1479	chr7
ASMM9PARTA033297	0.0459848	2.28412	up	coding	NM_022327	Ralb	RefSeq_NM	0	2293	chr1
ASMM9PARTA032608	0.0014173	2.28054	up	coding	NM_018820	Sertad1	RefSeq_NM	0	1188	chr7
ASMM9PARTA033767	0.00509118	2.28051	up	coding	NM_023670	Igf2bp3	RefSeq_NM	0	4366	chr6
ASMM9PARTA020463	0.0400021	2.28034	up	coding	NM_001025561	Pus1	RefSeq_NM	0	1868	chr5
ASMM9PARTA027653	0.0455519	2.27953	up	coding	NM_007753	Cpa3	RefSeq_NM	0	1458	chr3
ASMM9PARTA037360	0.00239612	2.27633	up	coding	NM_030097	1700034E13Rik	RefSeq_NM	0	506	chr18
ASMM9PARTA042512	0.0059925	2.27421	up	coding	NM_175677	9230105E10Rik	RefSeq_NM	0	3617	chr7
ASMM9PARTA044646	0.00718937	2.27162	up	coding	NM_199319	Ssxb5	RefSeq_NM	0	602	chrX
ASMM9PARTA033256	0.00376019	2.26888	up	coding	NM_021559	Zfp191	RefSeq_NM	0	3143	chr18
ASMM9PARTA039429	0.002083	2.26709	up	coding	NM_145156	Slc25a28	RefSeq_NM	0	1569	chr19
ASMM9PARTA033664	0.0082707	2.26502	up	coding	NM_024182	Riok3	RefSeq_NM	0	3661	chr18
ASMM9PARTA031977	0.0213089	2.26292	up	coding	NM_013759	Sepx1	RefSeq_NM	0	904	chr17
ASMM9PARTA039649	0.0303368	2.26135	up	coding	NM_145440	Uts2r	RefSeq_NM	0	1703	chr11
ASMM9PARTA021508	0.00846137	2.2604	up	coding	NM_001080126	Casp8	RefSeq_NM	0	2412	chr1
ASMM9PARTA043229	0.0291586	2.25957	up	coding	NM_178908	Fam26e	RefSeq_NM	0	1786	chr10
ASMM9PARTA042720	0.0172508	2.25886	up	coding	NM_175683	Dclre1c	RefSeq_NM	0	4082	chr2
ASMM9PARTA019778	0.0345793	2.25479	up	coding	NM_001008547	1700001J03Rik	RefSeq_NM	0	808	chr5
ASMM9PARTA031403	0.0177034	2.25159	up	coding	NM_013484	C2	RefSeq_NM	0	2644	chr17
ASMM9PARTA027880	0.037369	2.25112	up	coding	NM_008010	Fgfr3	RefSeq_NM	0	4232	chr5
ASMM9PARTA042677	0.0411178	2.24937	up	coding	NM_175401	Fbxw17	RefSeq_NM	0	1832	chr13
ASMM9PARTA039108	0.0430308	2.24852	up	coding	NM_144785	Slc22a19	RefSeq_NM	0	1984	chr19
ASMM9PARTA028406	0.00944885	2.24445	up	coding	NM_008751	Nxph1	RefSeq_NM	0	1783	chr6
ASMM9PARTA027583	0.0141912	2.24125	up	coding	NM_007806	Cyba	RefSeq_NM	0	764	chr8
ASMM9PARTA023917	0.0423089	2.24016	up	coding	NM_001145034	Gm13889	RefSeq_NM	0	1291	chr2
ASMM9PARTA025165	0.00505261	2.23875	up	coding	NM_001163581	Prom1	RefSeq_NM	0	2638	chr5
ASMM9PARTA026079	0.0128	2.23791	up	coding	NM_001172475	Sphk1	RefSeq_NM	0	1805	chr11
ASMM9PARTA036659	0.0202923	2.23657	up	coding	NM_028901	Myo18b	RefSeq_NM	0	8280	chr5
ASMM9PARTA040497	0.0379152	2.23494	up	coding	NM_146629	Olfr121	RefSeq_NM	0	1253	chr17
ASMM9PARTA023524	0.0396537	2.23185	up	coding	NM_001122675	Zcchc2	RefSeq_NM	0	6681	chr1
ASMM9PARTA022024	0.0161841	2.23074	up	coding	NM_001080798	Aff1	RefSeq_NM	0	8312	chr5
ASMM9PARTA026394	0.00968191	2.23046	up	coding	NM_001168540	Tsku	RefSeq_NM	0	2620	chr7
ASMM9PARTA033182	0.0220056	2.23025	up	coding	NM_021443	Ccl8	RefSeq_NM	0	517	chr11
ASMM9PARTA031822	0.00278456	2.22765	up	coding	NM_012021	Prdx5	RefSeq_NM	0	688	chr19
ASMM9PARTA039468	0.0138991	2.22516	up	coding	NM_145402	Tmem51	RefSeq_NM	0	1874	chr4
ASMM9PARTA027664	0.0245267	2.22439	up	coding	NM_007914	Ehf	RefSeq_NM	0	4387	chr2
ASMM9PARTA039754	0.0403936	2.22297	up	coding	NM_145533	Smox	RefSeq_NM	0	2190	chr2
ASMM9PARTA020796	0.0357708	2.22089	up	coding	NM_001025264	Tpd52	RefSeq_NM	0	2293	chr3
ASMM9PARTA031163	0.00218975	2.21881	up	coding	NM_011400	Slc2a1	RefSeq_NM	0	2573	chr4
ASMM9PARTA044602	0.0126698	2.21864	up	coding	NM_198898	Ssxb3	RefSeq_NM	0	604	chrX
ASMM9PARTA031541	0.0130807	2.21415	up	coding	NM_011913	Best1	RefSeq_NM	0	2087	chr19
ASMM9PARTA032669	0.0367862	2.2134	up	coding	NM_019980	Litaf	RefSeq_NM	0	2240	chr16
ASMM9PARTA041846	0.0490971	2.21216	up	coding	NM_172912	Abcc12	RefSeq_NM	0	4511	chr8
ASMM9PARTA025479	0.0123429	2.20994	up	coding	NM_001166430	Hnrnpf	RefSeq_NM	0	2548	chr6
ASMM9PARTA033622	0.000116993	2.20772	up	coding	NM_023168	Grina	RefSeq_NM	0	1693	chr15
ASMM9PARTA022056	0.0207353	2.20747	up	coding	NM_001081048	Slc25a18	RefSeq_NM	0	1367	chr6
ASMM9PARTA037513	0.020889	2.20309	up	coding	NM_030244	Ier5l	RefSeq_NM	0	1572	chr2
ASMM9PARTA037408	0.000515771	2.20272	up	coding	NM_030209	Crispld2	RefSeq_NM	0	4165	chr8
ASMM9PARTA031013	0.034295	2.2004	up	coding	NM_011259	Reg3a	RefSeq_NM	0	837	chr6
ASMM9PARTA021302	0.0114207	2.2001	up	coding	NM_001033638	Crxos1	RefSeq_NM	0	923	chr7
ASMM9PARTA037568	0.0301712	2.19839	up	coding	NM_029935	Chst15	RefSeq_NM	0	4265	chr7
ASMM9PARTA023679	0.00280308	2.19768	up	coding	NM_001135150	Slc39a8	RefSeq_NM	0	3533	chr3
ASMM9PARTA043322	0.0162494	2.19454	up	coding	NM_178186	Hist1h2ag	RefSeq_NM	0	527	chr13
ASMM9PARTA032602	0.0198766	2.19425	up	coding	NM_016966	Phgdh	RefSeq_NM	0	1871	chr3
ASMM9PARTA033354	0.0123933	2.19192	up	coding	NM_021375	Rhbg	RefSeq_NM	0	1912	chr3
ASMM9PARTA021394	0.00375347	2.19179	up	coding	NM_001039192	Gmfg	RefSeq_NM	0	983	chr7
ASMM9PARTA038932	6.11338e-06	2.18983	up	coding	NM_133783	Ptges2	RefSeq_NM	0	1969	chr2
ASMM9PARTA027211	0.0220494	2.18893	up	coding	NM_001198794	AB124611	RefSeq_NM	0	1307	chr9
ASMM9PARTA035776	0.0239857	2.18699	up	coding	NM_027395	Basp1	RefSeq_NM	0	1855	chr15
ASMM9PARTA040125	0.0137106	2.18694	up	coding	NM_146208	Neil3	RefSeq_NM	0	2271	chr8
ASMM9PARTA030869	0.0181281	2.18522	up	coding	NM_011176	St14	RefSeq_NM	0	4017	chr9
ASMM9PARTA044739	0.00133423	2.18422	up	coding	NM_212447	Marveld3	RefSeq_NM	0	1372	chr8
ASMM9PARTA041960	0.0026699	2.18417	up	coding	NM_173763	Ccbl2	RefSeq_NM	0	2246	chr3
ASMM9PARTA041481	0.00482132	2.17994	up	coding	NM_172503	Zswim4	RefSeq_NM	0	4348	chr8
ASMM9PARTA033101	0.036357	2.1796	up	coding	NM_020049	Slc6a14	RefSeq_NM	0	3433	chrX
ASMM9PARTA030673	0.0122322	2.17953	up	coding	NM_011609	Tnfrsf1a	RefSeq_NM	0	2186	chr6
ASMM9PARTA031502	0.0468492	2.17799	up	coding	NM_012044	Pla2g2e	RefSeq_NM	0	851	chr4
ASMM9PARTA038953	0.00104994	2.17766	up	coding	NM_138310	Apobr	RefSeq_NM	0	3615	chr7
ASMM9PARTA019490	0.0493697	2.17632	up	coding	NM_001001488	Atp8b1	RefSeq_NM	0	6440	chr18
ASMM9PARTA027576	0.00676622	2.17499	up	coding	NM_007649	Cd48	RefSeq_NM	0	1142	chr1
ASMM9PARTA043357	0.0145941	2.17437	up	coding	NM_178149	Pik3ip1	RefSeq_NM	0	2267	chr11
ASMM9PARTA038796	0.0453809	2.1713	up	coding	NM_134000	Traf3ip2	RefSeq_NM	0	2867	chr10
ASMM9PARTA027416	0.002281	2.1691	up	coding	NM_007404	Adam9	RefSeq_NM	0	4003	chr8
ASMM9PARTA035875	0.00406187	2.16833	up	coding	NM_027328	Prpf31	RefSeq_NM	0	3143	chr7
ASMM9PARTA027142	0.0266576	2.16784	up	coding	NM_001199284	Slc43a2	RefSeq_NM	0	6952	chr11
ASMM9PARTA032266	0.0377673	2.16689	up	coding	NM_015790	Icosl	RefSeq_NM	0	2748	chr10
ASMM9PARTA037482	0.000924358	2.16456	up	coding	NM_030250	Nus1	RefSeq_NM	0	4614	chr10
ASMM9PARTA028290	0.0111067	2.16249	up	coding	NM_008562	Mcl1	RefSeq_NM	0	3498	chr3
ASMM9PARTA023035	0.00717116	2.15998	up	coding	NM_001104632	Vmn2r19	RefSeq_NM	0	2565	chr6
ASMM9PARTA029637	0.00309338	2.15791	up	coding	NM_010120	Eif1a	RefSeq_NM	0	2879	chr18
ASMM9PARTA020152	0.000265367	2.15501	up	coding	NM_001008233	Plekhn1	RefSeq_NM	0	2210	chr4
ASMM9PARTA028196	0.00556199	2.15469	up	coding	NM_008199	H2-Bl	RefSeq_NM	0	1164	chr17
ASMM9PARTA024026	0.041351	2.15314	up	coding	NM_001141981	Rbm43	RefSeq_NM	0	2072	chr2
ASMM9PARTA023775	0.044316	2.1505	up	coding	NM_001141922	Bean1	RefSeq_NM	0	3406	chr8
ASMM9PARTA028629	0.0331677	2.14955	up	coding	NM_008927	Map2k1	RefSeq_NM	0	2387	chr9
ASMM9PARTA027374	0.0141471	2.14798	up	coding	NM_007656	Cd82	RefSeq_NM	0	1817	chr2
ASMM9PARTA020518	0.00410604	2.14157	up	coding	NM_001025255	Mbp	RefSeq_NM	0	2108	chr18
ASMM9PARTA044640	0.0187742	2.14141	up	coding	NM_199066	Ssxb9	RefSeq_NM	0	877	chrX
ASMM9PARTA034903	0.008815	2.141	up	coding	NM_026107	Zkscan6	RefSeq_NM	0	2353	chr11
ASMM9PARTA024667	0.0309656	2.14098	up	coding	NM_001159714	Prpf31	RefSeq_NM	0	3125	chr7
ASMM9PARTA041761	0.0100514	2.13654	up	coding	NM_172715	Agpat9	RefSeq_NM	0	2877	chr5
ASMM9PARTA027966	0.0233783	2.13473	up	coding	NM_008144	Bscl2	RefSeq_NM	0	1815	chr19
ASMM9PARTA036901	0.000814715	2.1335	up	coding	NM_028728	Nfam1	RefSeq_NM	0	2759	chr15
ASMM9PARTA032846	0.036604	2.13149	up	coding	NM_019925	Gpr132	RefSeq_NM	0	2439	chr12
ASMM9PARTA042884	0.0100735	2.13024	up	coding	NM_177667	Ttc22	RefSeq_NM	0	2535	chr4
ASMM9PARTA030244	0.00712152	2.12995	up	coding	NM_010344	Gsr	RefSeq_NM	0	2692	chr8
ASMM9PARTA025011	0.000284216	2.1296	up	coding	NM_001162415	Pfkfb2	RefSeq_NM	0	3689	chr1
ASMM9PARTA040919	0.0141913	2.12895	up	coding	NM_148942	Serpinb6c	RefSeq_NM	0	1390	chr13
ASMM9PARTA033768	0.000892049	2.12833	up	coding	NM_023699	Nfatc4	RefSeq_NM	0	3284	chr14
ASMM9PARTA044787	0.00124618	2.12825	up	coding	NM_201531	Kcnf1	RefSeq_NM	0	4819	chr12
ASMM9PARTA033786	0.00176768	2.12678	up	coding	NM_022801	Mark3	RefSeq_NM	0	3343	chr12
ASMM9PARTA040010	0.0340766	2.1262	up	coding	NM_145636	Il27	RefSeq_NM	0	705	chr7
ASMM9PARTA025560	0.00853066	2.125	up	coding	NM_001164108	Ripk3	RefSeq_NM	0	1980	chr14
ASMM9PARTA043983	0.0304417	2.12419	up	coding	NM_183151	Mid1	RefSeq_NM	0	3974	chrX
ASMM9PARTA021596	0.0103894	2.12416	up	coding	NM_001039677	Slc30a2	RefSeq_NM	0	1470	chr4
ASMM9PARTA044498	0.0121241	2.12353	up	coding	NM_199064	Ssxb10	RefSeq_NM	0	877	chrX
ASMM9PARTA028758	0.0263841	2.12106	up	coding	NM_008859	Prkcq	RefSeq_NM	0	3313	chr2
ASMM9PARTA030232	0.0394708	2.12071	up	coding	NM_010667	Krt86	RefSeq_NM	0	1960	chr15
ASMM9PARTA032456	0.0305548	2.12019	up	coding	NM_016868	Hif3a	RefSeq_NM	0	6947	chr7
ASMM9PARTA032150	0.0131344	2.11954	up	coding	NM_018738	Igtp	RefSeq_NM	0	2064	chr11
ASMM9PARTA025622	0.0411535	2.11949	up	coding	NM_001166594	Eif5a	RefSeq_NM	0	1284	chr11
ASMM9PARTA021148	0.0357515	2.11917	up	coding	NM_001039151	Cd44	RefSeq_NM	0	4409	chr2
ASMM9PARTA020156	0.0372667	2.11815	up	coding	NM_001009979	Pde1a	RefSeq_NM	0	1662	chr2
ASMM9PARTA043756	0.000739239	2.11704	up	coding	NM_178798	Slc7a6	RefSeq_NM	0	3730	chr8
ASMM9PARTA022098	0.0392034	2.11522	up	coding	NM_001081121	4931429I11Rik	RefSeq_NM	0	3068	chr9
ASMM9PARTA039720	0.0213075	2.11243	up	coding	NM_145415	Diexf	RefSeq_NM	0	5548	chr1
ASMM9PARTA037383	0.0383193	2.10987	up	coding	NM_029627	Ly6k	RefSeq_NM	0	773	chr15
ASMM9PARTA020690	0.00947373	2.10823	up	coding	NM_001024848	Apol7b	RefSeq_NM	0	2227	chr15
ASMM9PARTA033514	0.0482295	2.10604	up	coding	NM_023118	Dab2	RefSeq_NM	0	4520	chr15
ASMM9PARTA029691	0.0266868	2.10555	up	coding	NM_009851	Cd44	RefSeq_NM	0	5654	chr2
ASMM9PARTA027790	0.0125411	2.10342	up	coding	NM_007659	Cdk1	RefSeq_NM	0	2860	chr10
ASMM9PARTA036128	0.019327	2.10301	up	coding	NM_027711	Iqgap2	RefSeq_NM	0	5771	chr13
ASMM9PARTA036167	0.0429299	2.10269	up	coding	NM_027823	Arhgap42	RefSeq_NM	0	5404	chr9
ASMM9PARTA044514	0.000801767	2.10192	up	coding	NM_207236	Olfr1283	RefSeq_NM	0	918	chr2
ASMM9PARTA028995	0.00024524	2.10175	up	coding	NM_009328	Tcf15	RefSeq_NM	0	949	chr2
ASMM9PARTA028181	0.0155696	2.10163	up	coding	NM_008608	Mmp14	RefSeq_NM	0	2597	chr14
ASMM9PARTA019697	0.00786364	2.10121	up	coding	NM_001004436	Wapal	RefSeq_NM	0	4585	chr14
ASMM9PARTA025949	0.0295764	2.09861	up	coding	NM_001166591	Eif5a	RefSeq_NM	0	1391	chr11
ASMM9PARTA039350	0.00493023	2.09842	up	coding	NM_144832	BC017643	RefSeq_NM	0	2439	chr11
ASMM9PARTA044047	0.0196897	2.09535	up	coding	NM_181543	Gpr151	RefSeq_NM	0	1633	chr18
ASMM9PARTA031788	0.0443904	2.09341	up	coding	NM_012032	Serinc3	RefSeq_NM	0	3694	chr2
ASMM9PARTA022661	0.0380989	2.09235	up	coding	NM_001081566	Pik3r6	RefSeq_NM	0	3237	chr11
ASMM9PARTA020533	0.0223895	2.09181	up	coding	NM_001033171	Klrg2	RefSeq_NM	0	2282	chr6
ASMM9PARTA042168	0.00083886	2.09177	up	coding	NM_175121	Slc38a2	RefSeq_NM	0	4645	chr15
ASMM9PARTA022058	0.0355773	2.08978	up	coding	NM_001081079	Ogfrl1	RefSeq_NM	0	4844	chr1
ASMM9PARTA041766	0.00635315	2.08864	up	coding	NM_172767	Vwa5a	RefSeq_NM	0	4157	chr9
ASMM9PARTA034095	0.0301462	2.08767	up	coding	NM_024230	Smtnl1	RefSeq_NM	0	1761	chr2
ASMM9PARTA031136	0.0115573	2.0854	up	coding	NM_011704	Vnn1	RefSeq_NM	0	2416	chr10
ASMM9PARTA042387	0.00115993	2.08436	up	coding	NM_175048	Gimap4	RefSeq_NM	0	963	chr6
ASMM9PARTA029475	0.00813802	2.08427	up	coding	NM_009716	Atf4	RefSeq_NM	0	1749	chr15
ASMM9PARTA024068	0.005859	2.08397	up	coding	NM_001127686	Gm5736	RefSeq_NM	0	559	chr7
ASMM9PARTA029806	0.00232164	2.08277	up	coding	NM_009931	Col4a1	RefSeq_NM	0	6636	chr8
ASMM9PARTA032261	0.0075232	2.07973	up	coding	NM_018825	Sh2b2	RefSeq_NM	0	2848	chr5
ASMM9PARTA028861	0.0113573	2.07676	up	coding	NM_009422	Traf2	RefSeq_NM	0	2998	chr2
ASMM9PARTA020330	0.0369317	2.07555	up	coding	NM_001012273	Birc5	RefSeq_NM	0	3416	chr11
ASMM9PARTA024673	0.00138275	2.07476	up	coding	NM_001160182	Tor1aip2	RefSeq_NM	0	2576	chr1
ASMM9PARTA025569	0.0405494	2.07258	up	coding	NM_001164336	March5	RefSeq_NM	0	1326	chr19
ASMM9PARTA023908	0.0139107	2.0712	up	coding	NM_001136055	Cd82	RefSeq_NM	0	1683	chr2
ASMM9PARTA037611	0.0419196	2.06843	up	coding	NM_030166	Galntl2	RefSeq_NM	0	2341	chr14
ASMM9PARTA024705	0.0145347	2.06828	up	coding	NM_001161715	Tgm1	RefSeq_NM	0	2854	chr14
ASMM9PARTA034860	0.0119164	2.06657	up	coding	NM_025853	Dsn1	RefSeq_NM	0	2283	chr2
ASMM9PARTA035459	0.0273416	2.06314	up	coding	NM_026779	Mocos	RefSeq_NM	0	2884	chr18
ASMM9PARTA020974	0.0151856	2.0628	up	coding	NM_001030289	Mmp27	RefSeq_NM	0	1656	chr9
ASMM9PARTA035567	0.0171936	2.06273	up	coding	NM_026738	1110007C09Rik	RefSeq_NM	0	804	chr13
ASMM9PARTA027415	0.0392441	2.06258	up	coding	NM_007880	Arid3a	RefSeq_NM	0	5326	chr10
ASMM9PARTA021079	0.00967347	2.05969	up	coding	NM_001039103	Rasa4	RefSeq_NM	0	2776	chr5
ASMM9PARTA043366	0.00645726	2.05632	up	coding	NM_178633	Klhl2	RefSeq_NM	0	3040	chr8
ASMM9PARTA027738	0.00854271	2.05312	up	coding	NM_007975	F2rl3	RefSeq_NM	0	1762	chr8
ASMM9PARTA027300	0.00563023	2.05214	up	coding	NM_007453	Prdx6	RefSeq_NM	0	2334	chr1
ASMM9PARTA043026	0.0288577	2.04795	up	coding	NM_177620	Rin3	RefSeq_NM	0	3880	chr12
ASMM9PARTA043556	0.00847765	2.04543	up	coding	NM_181321	Tmc6	RefSeq_NM	0	1279	chr11
ASMM9PARTA034959	0.000421591	2.04509	up	coding	NM_026424	Coq10b	RefSeq_NM	0	1598	chr1
ASMM9PARTA029162	0.0183004	2.0448	up	coding	NM_009104	Rrm2	RefSeq_NM	0	2199	chr12
ASMM9PARTA035921	0.0475832	2.04395	up	coding	NM_027539	Dclk2	RefSeq_NM	0	4047	chr3
ASMM9PARTA043986	0.0361629	2.04022	up	coding	NM_183222	Fcrl5	RefSeq_NM	0	2466	chr3
ASMM9PARTA043832	0.00021699	2.03766	up	coding	NM_182927	Spred3	RefSeq_NM	0	4094	chr7
ASMM9PARTA029542	0.022981	2.03439	up	coding	NM_009689	Birc5	RefSeq_NM	0	977	chr11
ASMM9PARTA023890	0.00881047	2.03292	up	coding	NM_001145957	Vwa5a	RefSeq_NM	0	4081	chr9
ASMM9PARTA034668	1.49992e-05	2.03254	up	coding	NM_026228	Slc39a8	RefSeq_NM	0	3280	chr3
ASMM9PARTA023127	0.018046	2.02988	up	coding	NM_001102446	Alas2	RefSeq_NM	0	1938	chrX
ASMM9PARTA030144	0.014918	2.02855	up	coding	NM_010738	Ly6a	RefSeq_NM	0	842	chr15
ASMM9PARTA035476	0.0199345	2.02616	up	coding	NM_027193	Dph5	RefSeq_NM	0	1610	chr3
ASMM9PARTA022535	0.0238485	2.02572	up	coding	NM_001083955	Hba-a2	RefSeq_NM	0	587	chr11
ASMM9PARTA022253	0.00982214	2.02416	up	coding	NM_001081564	Gm6592	RefSeq_NM	0	507	chrX
ASMM9PARTA022935	0.0120813	2.02268	up	coding	NM_001104648	Vmn2r56	RefSeq_NM	0	2340	chr7
ASMM9PARTA042664	0.0464352	2.02256	up	coding	NM_177087	Fam179a	RefSeq_NM	0	3503	chr17
ASMM9PARTA032700	0.00808115	2.02012	up	coding	NM_019787	Sec23b	RefSeq_NM	0	2752	chr2
ASMM9PARTA029351	0.0286312	2.01955	up	coding	NM_009412	Tpd52	RefSeq_NM	0	2266	chr3
ASMM9PARTA023981	0.00331233	2.01952	up	coding	NM_001145390	Gm766	RefSeq_NM	0	1475	chr6
ASMM9PARTA038572	0.0169872	2.01805	up	coding	NM_133681	Tspan1	RefSeq_NM	0	1971	chr4
ASMM9PARTA022773	0.0287775	2.01764	up	coding	NM_001083342	Ptchd2	RefSeq_NM	0	8689	chr4
ASMM9PARTA025047	0.00104221	2.01581	up	coding	NM_001162980	1700024P16Rik	RefSeq_NM	0	3136	chr4
ASMM9PARTA038302	0.000149892	2.01309	up	coding	NM_053092	Kars	RefSeq_NM	0	1993	chr8
ASMM9PARTA026580	0.0220031	2.0125	up	coding	NM_001177627	Slc2a6	RefSeq_NM	0	1993	chr2
ASMM9PARTA023592	0.0147214	2.01197	up	coding	NM_001113562	Cutc	RefSeq_NM	0	1308	chr19
ASMM9PARTA022298	0.00744732	2.01177	up	coding	NM_001080995	4632434I11Rik	RefSeq_NM	0	3450	chr7
ASMM9PARTA033487	0.00139501	2.01098	up	coding	NM_021297	Tlr4	RefSeq_NM	0	3847	chr4
ASMM9PARTA019828	0.0213766	2.009	up	coding	NM_001001892	H2-K1	RefSeq_NM	0	1669	chr17
ASMM9PARTA032238	0.0283192	2.00698	up	coding	NM_015806	Mapk6	RefSeq_NM	0	4110	chr9
ASMM9PARTA032619	0.00658785	2.00596	up	coding	NM_019501	Pdss1	RefSeq_NM	0	1638	chr2
ASMM9PARTA035396	0.0393391	2.00564	up	coding	NM_026784	Pmvk	RefSeq_NM	0	1204	chr3
ASMM9PARTA026397	0.0136999	2.00554	up	coding	NM_001168623	Znrf1	RefSeq_NM	0	3650	chr8
ASMM9PARTA039477	0.00218631	2.00484	up	coding	NM_145562	Parm1	RefSeq_NM	0	2100	chr5
ASMM9PARTA028616	0.0022579	2.0023	up	coding	NM_008652	Mybl2	RefSeq_NM	0	3702	chr2
ASMM9PARTA020866	0.0248151	2.00071	up	coding	NM_001025438	Camk2d	RefSeq_NM	0	4286	chr3

## Sheet: down_LPS_vs_Ctrl
# Fold Change cut-off: 2.0 # P-value cut-off: 0.05 # Condition pairs: LPS_vs_Ctrl
LPS_vs_Ctrl 2.0 fold down regulated mRNAs
	P-value and FDR		Fold change and Regulation		Annotations
ProbeName	P-value	FDR	Fold Change	Regulation	type	seqname	GeneSymbol	source	SourceID	RNAlength	chrom
ASMM9PARTA038319	0.000826173	0.0267718	4.5131	down	coding	NM_080563	Rnf144a	RefSeq_NM	0	5089	chr12
ASMM9PARTA027886	0.00626339	0.0680199	7.79665	down	coding	NM_008181	Gsta1	RefSeq_NM	0	861	chr9
ASMM9PARTA039369	0.0331488	0.161972	2.14571	down	coding	NM_145437	Cd300ld	RefSeq_NM	0	2440	chr11
ASMM9PARTA034958	0.00954715	0.0834499	2.12813	down	coding	NM_026408	Sncaip	RefSeq_NM	0	3553	chr18
ASMM9PARTA026694	0.0405153	0.180582	2.11276	down	coding	NM_001177878	Phka2	RefSeq_NM	0	4341	chrX
ASMM9PARTA027293	0.0234741	0.13387	2.40121	down	coding	NM_001204202	Spp1	RefSeq_NM	0	1480	chr5
ASMM9PARTA033740	0.0137734	0.100496	3.69849	down	coding	NM_025331	Gng11	RefSeq_NM	0	849	chr6
ASMM9PARTA036317	0.00649213	0.068765	20.2138	down	coding	NM_027891	Lrwd1	RefSeq_NM	0	2201	chr5
ASMM9PARTA035465	0.0444935	0.190189	2.86946	down	coding	NM_026916	4930579G22Rik	RefSeq_NM	0	645	chr5
ASMM9PARTA035343	0.0121755	0.0945525	2.35578	down	coding	NM_026554	Ncbp2	RefSeq_NM	0	2054	chr16
ASMM9PARTA023338	0.0375468	0.173627	2.73797	down	coding	NM_001109749	Cntn4	RefSeq_NM	0	5262	chr6
ASMM9PARTA026446	0.00252285	0.0445384	4.23383	down	coding	NM_001177629	Grb10	RefSeq_NM	0	4764	chr11
ASMM9PARTA029964	0.0151001	0.106189	2.95028	down	coding	NM_010593	Jup	RefSeq_NM	0	3226	chr11
ASMM9PARTA030307	0.0085052	0.0780809	2.42008	down	coding	NM_010347	Aes	RefSeq_NM	0	1347	chr10
ASMM9PARTA022760	0.0014482	0.0345816	2.98312	down	coding	NM_001104625	Vmn2r14	RefSeq_NM	0	2547	chr5
ASMM9PARTA036466	0.00620202	0.0675893	2.38824	down	coding	NM_028199	Plxdc1	RefSeq_NM	0	2901	chr11
ASMM9PARTA032613	0.0199897	0.123326	2.32705	down	coding	NM_019422	Elovl1	RefSeq_NM	0	1774	chr4
ASMM9PARTA026506	0.00558438	0.0637609	2.10414	down	coding	NM_001172054	Il11ra1	RefSeq_NM	0	1847	chr4
ASMM9PARTA021126	0.0195612	0.121763	3.11749	down	coding	NM_001033633	Slc2a13	RefSeq_NM	0	6541	chr15
ASMM9PARTA030292	0.0362366	0.17034	2.36377	down	coding	NM_010617	Kif13a	RefSeq_NM	0	6866	chr13
ASMM9PARTA021328	0.0429841	0.186424	2.02489	down	coding	NM_001038999	Atp8a1	RefSeq_NM	0	8175	chr5
ASMM9PARTA028601	0.00202642	0.0403893	3.52449	down	coding	NM_009027	Rasgrf2	RefSeq_NM	0	7595	chr13
ASMM9PARTA025501	0.0364767	0.170928	2.59429	down	coding	NM_001164249	Tpm1	RefSeq_NM	0	1702	chr9
ASMM9PARTA043927	0.0011199	0.0309213	5.11099	down	coding	NM_183312	Synm	RefSeq_NM	0	4513	chr7
ASMM9PARTA030699	0.00628398	0.0681513	3.62705	down	coding	NM_011211	Ptprd	RefSeq_NM	0	8360	chr4
ASMM9PARTA028756	0.0248864	0.138693	2.22731	down	coding	NM_008780	Pax1	RefSeq_NM	0	2639	chr2
ASMM9PARTA030546	0.00748652	0.0733006	3.98663	down	coding	NM_010838	Mapt	RefSeq_NM	0	5213	chr11
ASMM9PARTA043372	0.00568205	0.0643031	2.62584	down	coding	NM_178789	Tmem117	RefSeq_NM	0	2781	chr15
ASMM9PARTA043451	0.00269849	0.0452204	10.9763	down	coding	NM_183087	Fam189a1	RefSeq_NM	0	4790	chr7
ASMM9PARTA041069	0.00902378	0.0806329	2.89563	down	coding	NM_153744	Prkag3	RefSeq_NM	0	2835	chr1
ASMM9PARTA021548	0.0104453	0.087153	2.13809	down	coding	NM_001039139	Camk2g	RefSeq_NM	0	3601	chr14
ASMM9PARTA033734	0.00188519	0.0395028	3.58417	down	coding	NM_024477	Ttc28	RefSeq_NM	0	10780	chr5
ASMM9PARTA040051	0.00854923	0.0782412	2.42167	down	coding	NM_146028	Stac2	RefSeq_NM	0	3049	chr11
ASMM9PARTA023599	0.00370695	0.0524049	2.67519	down	coding	NM_001114879	D14Abb1e	RefSeq_NM	0	7307	chr14
ASMM9PARTA043065	0.0261125	0.142229	2.21265	down	coding	NM_177672	Tmem201	RefSeq_NM	0	3612	chr4
ASMM9PARTA034864	0.00267873	0.0451273	2.21752	down	coding	NM_025949	Rps6ka6	RefSeq_NM	0	4330	chrX
ASMM9PARTA043471	0.0197643	0.122319	2.92295	down	coding	NM_178666	Themis	RefSeq_NM	0	3981	chr10
ASMM9PARTA035334	0.00260565	0.0449189	11.535	down	coding	NM_026778	Cthrc1	RefSeq_NM	0	1164	chr15
ASMM9PARTA043746	0.0140153	0.101336	2.94931	down	coding	NM_183316	Snapc5	RefSeq_NM	0	781	chr9
ASMM9PARTA042540	0.0134333	0.0994377	11.6468	down	coding	NM_175503	Aard	RefSeq_NM	0	1360	chr15
ASMM9PARTA032780	0.00504201	0.0612023	3.16795	down	coding	NM_020510	Fzd2	RefSeq_NM	0	3628	chr11
ASMM9PARTA039577	0.00967337	0.0839822	2.0181	down	coding	NM_144916	Tmem150a	RefSeq_NM	0	1510	chr6
ASMM9PARTA022604	0.00164079	0.0365336	2.67264	down	coding	NM_001083897	Mpzl1	RefSeq_NM	0	2356	chr1
ASMM9PARTA020546	0.0313202	0.156864	2.71048	down	coding	NM_001024474	Diras2	RefSeq_NM	0	4348	chr13
ASMM9PARTA024482	0.0141403	0.101836	3.55746	down	coding	NM_001162884	Igsf10	RefSeq_NM	0	10084	chr3
ASMM9PARTA033522	0.024626	0.137841	2.53347	down	coding	NM_023320	Plekho1	RefSeq_NM	0	1370	chr3
ASMM9PARTA044283	0.00710835	0.0716446	2.06176	down	coding	NM_198626	AI480653	RefSeq_NM	0	3111	chr16
ASMM9PARTA020795	0.0220426	0.129951	5.98951	down	coding	NM_001025260	Gm14484	RefSeq_NM	0	494	chrX
ASMM9PARTA025161	0.0025777	0.0448839	4.57943	down	coding	NM_001163522	Emcn	RefSeq_NM	0	1476	chr3
ASMM9PARTA031770	0.0135136	0.0995747	2.06415	down	coding	NM_013670	Snrpn	RefSeq_NM	0	1970	chr7
ASMM9PARTA031414	0.000877031	0.0273611	2.12352	down	coding	NM_013598	Kitl	RefSeq_NM	0	5450	chr10
ASMM9PARTA028155	0.000164692	0.0135563	2.43309	down	coding	NM_008688	Nfic	RefSeq_NM	0	6295	chr10
ASMM9PARTA043870	0.00402438	0.0546439	3.87865	down	coding	NM_181418	Ushbp1	RefSeq_NM	0	3549	chr8
ASMM9PARTA029499	0.00323541	0.0490489	2.76014	down	coding	NM_009612	Acvrl1	RefSeq_NM	0	3625	chr15
ASMM9PARTA022910	0.00838311	0.0776336	2.0322	down	coding	NM_001085522	Gm13251	RefSeq_NM	0	3691	chr4
ASMM9PARTA044246	0.00195412	0.040123	8.63966	down	coding	NM_198625	Mtss1l	RefSeq_NM	0	4760	chr8
ASMM9PARTA036133	0.00209261	0.0408416	2.7776	down	coding	NM_027871	Arhgef3	RefSeq_NM	0	3585	chr14
ASMM9PARTA042595	0.0254487	0.140248	2.09411	down	coding	NM_177353	Slc9a7	RefSeq_NM	0	2469	chrX
ASMM9PARTA025024	0.0155689	0.107693	2.07841	down	coding	NM_001163427	1700040I03Rik	RefSeq_NM	0	1082	chr6
ASMM9PARTA034384	0.0107969	0.0888593	3.14679	down	coding	NM_025355	Tceal6	RefSeq_NM	0	1144	chrX
ASMM9PARTA034297	0.00257476	0.0448839	3.08102	down	coding	NM_025833	Baiap2l1	RefSeq_NM	0	3248	chr5
ASMM9PARTA039399	0.0337508	0.16342	2.51058	down	coding	NM_145574	Ccdc136	RefSeq_NM	0	3507	chr6
ASMM9PARTA021061	0.0099637	0.085255	2.05963	down	coding	NM_001034869	Gm4981	RefSeq_NM	0	1813	chr10
ASMM9PARTA033013	0.0442749	0.18982	2.37222	down	coding	NM_019730	Nme3	RefSeq_NM	0	724	chr17
ASMM9PARTA027502	0.0264645	0.142944	2.04392	down	coding	NM_007737	Col5a2	RefSeq_NM	0	6615	chr1
ASMM9PARTA031330	0.0493748	0.199746	2.05223	down	coding	NM_011863	Papss1	RefSeq_NM	0	2617	chr3
ASMM9PARTA031535	0.00749852	0.0733277	3.13481	down	coding	NM_011844	Mgll	RefSeq_NM	0	3676	chr6
ASMM9PARTA034131	0.000198872	0.0149394	2.4084	down	coding	NM_025303	Stau2	RefSeq_NM	0	2890	chr1
ASMM9PARTA022225	0.0317692	0.158156	2.28355	down	coding	NM_001080749	Gtf2i	RefSeq_NM	0	4347	chr5
ASMM9PARTA028368	0.000661138	0.0244436	3.48175	down	coding	NM_008606	Mmp11	RefSeq_NM	0	2247	chr10
ASMM9PARTA026695	0.00460129	0.0584485	2.47495	down	coding	NM_001177945	1810020D17Rik	RefSeq_NM	0	893	chr7
ASMM9PARTA039005	0.0362114	0.17034	2.02125	down	coding	NM_138743	Fam165b	RefSeq_NM	0	517	chr16
ASMM9PARTA031294	0.00414756	0.0554322	5.25166	down	coding	NM_013415	Atp1b2	RefSeq_NM	0	2959	chr11
ASMM9PARTA039875	0.0456696	0.191846	2.41707	down	coding	NM_146162	Tmem119	RefSeq_NM	0	2132	chr5
ASMM9PARTA020279	0.000714403	0.0250616	2.46345	down	coding	NM_001014394	Gpr113	RefSeq_NM	0	3108	chr5
ASMM9PARTA044035	0.0356913	0.169029	3.12834	down	coding	NM_198250	Lrrc4b	RefSeq_NM	0	2753	chr7
ASMM9PARTA029291	0.0352713	0.167916	2.80897	down	coding	NM_009789	S100g	RefSeq_NM	0	480	chrX
ASMM9PARTA022371	0.00344103	0.0507535	2.8886	down	coding	NM_001081112	Ankrd26	RefSeq_NM	0	5704	chr6
ASMM9PARTA037720	0.00401805	0.0546309	2.18451	down	coding	NM_030075	Klhdc8b	RefSeq_NM	0	2953	chr9
ASMM9PARTA031500	0.0064756	0.068765	2.26649	down	coding	NM_012023	Ppp2r5c	RefSeq_NM	0	4224	chr12
ASMM9PARTA035647	0.0191917	0.120801	2.81987	down	coding	NM_026864	Rasl11a	RefSeq_NM	0	1126	chr5
ASMM9PARTA023799	2.10761e-06	0.00412145	13.4692	down	coding	NM_001130185	Phf17	RefSeq_NM	0	5566	chr3
ASMM9PARTA033916	0.0035888	0.0517291	20.6207	down	coding	NM_023612	Esm1	RefSeq_NM	0	2163	chr13
ASMM9PARTA027522	0.0361237	0.170189	2.52518	down	coding	NM_008046	Fst	RefSeq_NM	0	2337	chr13
ASMM9PARTA032146	0.0493851	0.19975	2.18099	down	coding	NM_017377	B4galt2	RefSeq_NM	0	2406	chr4
ASMM9PARTA029257	0.000102937	0.0116228	2.3363	down	coding	NM_009368	Tgfb3	RefSeq_NM	0	3401	chr12
ASMM9PARTA043239	0.00233272	0.043093	2.31026	down	coding	NM_177736	Lrrc61	RefSeq_NM	0	2932	chr6
ASMM9PARTA041389	2.90028e-05	0.00702028	6.29446	down	coding	NM_172152	Slc24a4	RefSeq_NM	0	2092	chr12
ASMM9PARTA026404	0.0137187	0.100222	2.5356	down	coding	NM_001170866	Ncald	RefSeq_NM	0	3538	chr15
ASMM9PARTA029851	1.30876e-05	0.00601992	7.98305	down	coding	NM_010298	Glrb	RefSeq_NM	0	2988	chr3
ASMM9PARTA036891	0.000359351	0.0192345	2.22236	down	coding	NM_029606	Ccdc46	RefSeq_NM	0	3516	chr11
ASMM9PARTA023935	0.0043911	0.0568735	2.19071	down	coding	NM_001130188	Sgce	RefSeq_NM	0	1819	chr6
ASMM9PARTA034053	0.000252239	0.0166837	3.32211	down	coding	NM_023794	Etv5	RefSeq_NM	0	3847	chr16
ASMM9PARTA025114	0.0158882	0.108947	3.27062	down	coding	NM_001162902	Tmem217	RefSeq_NM	0	836	chr17
ASMM9PARTA042087	0.0033806	0.0502362	2.30372	down	coding	NM_172887	Fry	RefSeq_NM	0	10753	chr5
ASMM9PARTA038876	0.00175305	0.0379398	3.11644	down	coding	NM_134189	Galnt10	RefSeq_NM	0	4725	chr11
ASMM9PARTA024973	0.00332137	0.0497976	4.20854	down	coding	NM_001161796	Gucy1b3	RefSeq_NM	0	3234	chr3
ASMM9PARTA041173	0.00101068	0.0290086	3.22306	down	coding	NM_153403	Eif2c1	RefSeq_NM	0	7065	chr4
ASMM9PARTA028651	0.0250661	0.139255	2.94837	down	coding	NM_008760	Ogn	RefSeq_NM	0	2540	chr13
ASMM9PARTA029998	0.00083173	0.0267769	2.54232	down	coding	NM_010367	Magi1	RefSeq_NM	0	7589	chr6
ASMM9PARTA037839	0.0447748	0.190302	4.33776	down	coding	NM_031184	Glis2	RefSeq_NM	0	3619	chr16
ASMM9PARTA020631	0.00258106	0.0448839	4.97345	down	coding	NM_001025612	Snx22	RefSeq_NM	0	2555	chr9
ASMM9PARTA024171	0.00199045	0.0402068	3.71584	down	coding	NM_001146153	Homer3	RefSeq_NM	0	2445	chr8
ASMM9PARTA034929	0.0182683	0.117709	2.72155	down	coding	NM_026635	Fam96a	RefSeq_NM	0	1253	chr9
ASMM9PARTA021326	0.00138962	0.033903	2.76095	down	coding	NM_001038845	P2rx7	RefSeq_NM	0	1633	chr5
ASMM9PARTA035300	0.00830309	0.0772673	2.85891	down	coding	NM_026812	Hddc3	RefSeq_NM	0	860	chr7
ASMM9PARTA041552	0.00239826	0.0435877	4.54402	down	coding	NM_172628	Sh3tc2	RefSeq_NM	0	4562	chr18
ASMM9PARTA043722	0.00930138	0.0821697	8.14851	down	coding	NM_178906	AI593442	RefSeq_NM	0	5632	chr9
ASMM9PARTA026041	0.000385863	0.0194681	2.90934	down	coding	NM_001170867	Ncald	RefSeq_NM	0	3472	chr15
ASMM9PARTA027007	0.0316541	0.157872	2.49227	down	coding	NM_001199137	Macf1	RefSeq_NM	0	17414	chr4
ASMM9PARTA025521	0.0174515	0.115067	2.02361	down	coding	NM_001166174	Dmkn	RefSeq_NM	0	1977	chr7
ASMM9PARTA042329	0.0168295	0.113086	2.34744	down	coding	NM_175273	2310046O06Rik	RefSeq_NM	0	3006	chr9
ASMM9PARTA037685	0.00429514	0.0562915	3.89892	down	coding	NM_030139	Zfp449	RefSeq_NM	0	3756	chrX
ASMM9PARTA029340	0.00307944	0.0480651	2.2899	down	coding	NM_009811	Casp6	RefSeq_NM	0	1455	chr3
ASMM9PARTA041501	0.0191038	0.120526	2.28924	down	coding	NM_172439	Inpp5j	RefSeq_NM	0	3473	chr11
ASMM9PARTA034541	0.038414	0.175772	2.52986	down	coding	NM_025598	Ppdpf	RefSeq_NM	0	797	chr2
ASMM9PARTA031648	0.0023387	0.043093	5.34945	down	coding	NM_013508	Elk3	RefSeq_NM	0	4234	chr10
ASMM9PARTA022580	0.00344647	0.0507993	2.26232	down	coding	NM_001085542	Gm13124	RefSeq_NM	0	1221	chr4
ASMM9PARTA038004	9.47773e-05	0.0112225	3.79252	down	coding	NM_130448	Pcdh18	RefSeq_NM	0	5168	chr3
ASMM9PARTA028794	0.000181463	0.0140987	3.47151	down	coding	NM_008881	Plxna1	RefSeq_NM	0	9045	chr6
ASMM9PARTA035218	0.0415631	0.183031	2.19526	down	coding	NM_026662	Prps2	RefSeq_NM	0	3638	chrX
ASMM9PARTA036938	0.0267688	0.143777	3.6133	down	coding	NM_028763	Cbx6	RefSeq_NM	0	5449	chr15
ASMM9PARTA025912	0.00518647	0.0617079	2.37722	down	coding	NM_001166364	2310046O06Rik	RefSeq_NM	0	3055	chr9
ASMM9PARTA037234	0.000160679	0.0135396	2.29296	down	coding	NM_029357	Pcdh1	RefSeq_NM	0	3902	chr18
ASMM9PARTA027795	0.0151353	0.106219	2.10327	down	coding	NM_007709	Cited1	RefSeq_NM	0	988	chrX
ASMM9PARTA032174	0.00209023	0.0408391	4.50427	down	coding	NM_016798	Pdlim3	RefSeq_NM	0	1578	chr8
ASMM9PARTA041993	0.000271815	0.0170648	11.7822	down	coding	NM_174998	Hpcal4	RefSeq_NM	0	4652	chr4
ASMM9PARTA025238	0.0329389	0.161513	2.24782	down	coding	NM_001163810	1700008P20Rik	RefSeq_NM	0	886	chr7
ASMM9PARTA044631	0.00650861	0.0688438	2.44478	down	coding	NM_207683	Pik3c2g	RefSeq_NM	0	6358	chr6
ASMM9PARTA042576	0.00744911	0.0731186	2.75318	down	coding	NM_175518	D730040F13Rik	RefSeq_NM	0	6895	chr4
ASMM9PARTA041879	0.00148241	0.0347751	3.04212	down	coding	NM_172867	Zfp462	RefSeq_NM	0	10514	chr4
ASMM9PARTA026851	0.00546789	0.0631591	2.04408	down	coding	NM_001177851	Asph	RefSeq_NM	0	2877	chr4
ASMM9PARTA025662	0.00756439	0.0737089	2.98103	down	coding	NM_001166389	Ptp4a3	RefSeq_NM	0	3539	chr15
ASMM9PARTA035975	0.00683977	0.0703847	3.32635	down	coding	NM_027342	Fam162a	RefSeq_NM	0	635	chr16
ASMM9PARTA027887	0.0152764	0.106905	2.24478	down	coding	NM_008212	Hadh	RefSeq_NM	0	1720	chr3
ASMM9PARTA023047	0.0410161	0.181909	5.61507	down	coding	NM_001111037	Gm14483	RefSeq_NM	0	534	chrX
ASMM9PARTA040089	0.0307573	0.155328	2.66842	down	coding	NM_146010	Tspan8	RefSeq_NM	0	1522	chr10
ASMM9PARTA027420	0.0395386	0.178555	4.68329	down	coding	NM_007448	Ang5	RefSeq_NM	0	708	chr14
ASMM9PARTA029264	0.00337361	0.050198	2.06309	down	coding	NM_009500	Vav2	RefSeq_NM	0	3498	chr2
ASMM9PARTA028988	0.00614232	0.0672414	5.19732	down	coding	NM_009135	Scn7a	RefSeq_NM	0	7333	chr2
ASMM9PARTA026601	0.000111645	0.012145	5.0564	down	coding	NM_001194940	Dlc1	RefSeq_NM	0	7189	chr8
ASMM9PARTA027054	0.0411556	0.18212	2.14969	down	coding	NM_001204203	Spp1	RefSeq_NM	0	1423	chr5
ASMM9PARTA028669	0.00331377	0.0497976	2.2203	down	coding	NM_008966	Ptgfr	RefSeq_NM	0	4414	chr3
ASMM9PARTA036977	0.0268648	0.14398	2.87353	down	coding	NM_028977	Lrrc17	RefSeq_NM	0	2204	chr5
ASMM9PARTA024727	0.0420788	0.184407	2.23633	down	coding	NM_001163485	Rpl30	RefSeq_NM	0	534	chr15
ASMM9PARTA020819	0.02777	0.146517	2.86188	down	coding	NM_001033343	Sec31b	RefSeq_NM	0	3923	chr19
ASMM9PARTA021259	1.21623e-05	0.00601992	4.15843	down	coding	NM_001039181	Npr3	RefSeq_NM	0	6924	chr15
ASMM9PARTA028722	0.00624706	0.0679082	2.49751	down	coding	NM_008883	Plxna3	RefSeq_NM	0	6964	chrX
ASMM9PARTA030815	0.000749717	0.0256801	4.0118	down	coding	NM_011565	Tead2	RefSeq_NM	0	2115	chr7
ASMM9PARTA043955	8.12545e-05	0.0105858	4.38213	down	coding	NM_194061	D630045J12Rik	RefSeq_NM	0	10986	chr6
ASMM9PARTA033258	0.0010096	0.0290086	4.79605	down	coding	NM_021896	Gucy1a3	RefSeq_NM	0	4671	chr3
ASMM9PARTA032639	0.000330481	0.0186034	2.89036	down	coding	NM_018779	Pde3a	RefSeq_NM	0	4205	chr6
ASMM9PARTA034637	0.0138584	0.100714	3.28095	down	coding	NM_025654	Rdm1	RefSeq_NM	0	1098	chr11
ASMM9PARTA037123	0.0462991	0.19315	4.22918	down	coding	NM_028979	Cyp2j9	RefSeq_NM	0	1944	chr4
ASMM9PARTA038557	0.0352555	0.167878	2.73706	down	coding	NM_134028	Tubg2	RefSeq_NM	0	1777	chr11
ASMM9PARTA031926	0.000134495	0.0126292	3.91993	down	coding	NM_016900	Cav2	RefSeq_NM	0	2473	chr6
ASMM9PARTA043666	0.00544936	0.0630772	5.4731	down	coding	NM_181577	Ccdc85a	RefSeq_NM	0	5424	chr11
ASMM9PARTA031554	0.00888102	0.0801462	2.76485	down	coding	NM_012037	Vat1	RefSeq_NM	0	2732	chr11
ASMM9PARTA021273	0.0149883	0.105739	2.35127	down	coding	NM_001033785	Akap14	RefSeq_NM	0	1792	chrX
ASMM9PARTA022742	0.0356248	0.168788	3.67428	down	coding	NM_001085537	Gm14501	RefSeq_NM	0	539	chrX
ASMM9PARTA024409	0.0036212	0.0520368	2.48289	down	coding	NM_001159648	Cntn1	RefSeq_NM	0	5671	chr15
ASMM9PARTA041382	0.00906298	0.0807844	2.3341	down	coding	NM_153679	Cpt1c	RefSeq_NM	0	2716	chr7
ASMM9PARTA042751	0.00177437	0.0380454	2.37585	down	coding	NM_175519	Kctd8	RefSeq_NM	0	2889	chr5
ASMM9PARTA026739	0.0459923	0.192459	2.96794	down	coding	NM_001195617	Dcdc2a	RefSeq_NM	0	2370	chr13
ASMM9PARTA029513	0.000926432	0.0279147	2.78262	down	coding	NM_009850	Cd3g	RefSeq_NM	0	1023	chr9
ASMM9PARTA032361	4.02296e-05	0.00837849	8.79478	down	coding	NM_017378	Pcdh12	RefSeq_NM	0	5587	chr18
ASMM9PARTA041992	0.00357565	0.0516548	2.15633	down	coding	NM_173739	Galntl4	RefSeq_NM	0	2595	chr7
ASMM9PARTA024433	0.0242019	0.136202	2.32924	down	coding	NM_001159697	Ccdc48	RefSeq_NM	0	2754	chr6
ASMM9PARTA041410	0.038842	0.177061	2.45489	down	coding	NM_172718	Sgsm1	RefSeq_NM	0	5171	chr5
ASMM9PARTA038739	0.0201134	0.123715	2.16435	down	coding	NM_139129	Coro6	RefSeq_NM	0	1296	chr11
ASMM9PARTA030906	0.0443031	0.18982	2.12142	down	coding	NM_011243	Rarb	RefSeq_NM	0	2789	chr14
ASMM9PARTA039416	0.0133124	0.0989386	2.49103	down	coding	NM_144524	Angel1	RefSeq_NM	0	3867	chr12
ASMM9PARTA028671	0.0323637	0.160022	2.11309	down	coding	NM_008995	Pex5	RefSeq_NM	0	3148	chr6
ASMM9PARTA032951	0.00895586	0.0802759	2.44254	down	coding	NM_020258	Slc37a2	RefSeq_NM	0	4383	chr9
ASMM9PARTA028393	0.00295315	0.0470969	2.42609	down	coding	NM_008517	Lta4h	RefSeq_NM	0	2066	chr10
ASMM9PARTA028138	0.0171727	0.114231	3.41493	down	coding	NM_008399	Itgae	RefSeq_NM	0	3836	chr11
ASMM9PARTA028467	0.00255548	0.0447046	2.52211	down	coding	NM_008609	Mmp15	RefSeq_NM	0	4346	chr8
ASMM9PARTA024564	0.0102249	0.0863819	2.72792	down	coding	NM_001159569	Meis2	RefSeq_NM	0	5010	chr2
ASMM9PARTA036180	0.00113899	0.0310938	2.2116	down	coding	NM_028079	2010111I01Rik	RefSeq_NM	0	3509	chr13
ASMM9PARTA022150	0.0027566	0.0457021	2.1519	down	coding	NM_001081364	Arhgap21	RefSeq_NM	0	6944	chr2
ASMM9PARTA043831	0.00546582	0.0631591	6.63037	down	coding	NM_182809	Ntrk3	RefSeq_NM	0	3847	chr7
ASMM9PARTA034445	0.0400287	0.179648	2.1116	down	coding	NM_025768	Grtp1	RefSeq_NM	0	1310	chr8
ASMM9PARTA037630	0.00958422	0.0835503	2.09695	down	coding	NM_053123	Smarca1	RefSeq_NM	0	4055	chrX
ASMM9PARTA037334	0.00960543	0.0836582	2.08463	down	coding	NM_030026	Mccc2	RefSeq_NM	0	2146	chr13
ASMM9PARTA037510	0.00615191	0.0672534	3.53799	down	coding	NM_030152	Nol3	RefSeq_NM	0	2869	chr8
ASMM9PARTA025170	0.0102528	0.0865393	2.48437	down	coding	NM_001163741	1110021J02Rik	RefSeq_NM	0	4625	chr17
ASMM9PARTA031362	0.00193749	0.0400458	9.39559	down	coding	NM_011943	Map2k6	RefSeq_NM	0	2064	chr11
ASMM9PARTA020978	0.000131287	0.0125443	2.29219	down	coding	NM_001033228	Itga1	RefSeq_NM	0	5984	chr13
ASMM9PARTA041888	0.0493415	0.199685	2.08052	down	coding	NM_173069	Speer2	RefSeq_NM	0	1121	chr16
ASMM9PARTA026012	0.00490873	0.0603139	2.46263	down	coding	NM_001166399	Rab3a	RefSeq_NM	0	1490	chr8
ASMM9PARTA026129	0.000246371	0.0166783	3.27702	down	coding	NM_001168679	Tspan8	RefSeq_NM	0	1380	chr10
ASMM9PARTA020416	0.0107057	0.0884672	2.11269	down	coding	NM_001013753	Pcdh17	RefSeq_NM	0	9509	chr14
ASMM9PARTA043067	0.000724256	0.0253257	10.7593	down	coding	NM_177694	Ano5	RefSeq_NM	0	7785	chr7
ASMM9PARTA025486	0.00140324	0.0339661	3.05892	down	coding	NM_001167883	Ankrd50	RefSeq_NM	0	4915	chr3
ASMM9PARTA031726	0.0188648	0.119505	2.3927	down	coding	NM_013546	Hebp1	RefSeq_NM	0	1086	chr6
ASMM9PARTA026425	0.018398	0.118207	2.16464	down	coding	NM_001177947	1810020D17Rik	RefSeq_NM	0	693	chr7
ASMM9PARTA027703	0.0113569	0.0914403	5.50104	down	coding	NM_008166	Grid1	RefSeq_NM	0	3445	chr14
ASMM9PARTA032256	0.022541	0.131263	4.27242	down	coding	NM_018763	Chst2	RefSeq_NM	0	6256	chr9
ASMM9PARTA038671	0.0257598	0.141183	3.35264	down	coding	NM_138582	D17H6S56E-3	RefSeq_NM	0	4313	chr17
ASMM9PARTA023965	0.000478134	0.0214192	2.08118	down	coding	NM_001134459	Prickle2	RefSeq_NM	0	7878	chr6
ASMM9PARTA022263	0.00468743	0.0591975	2.11707	down	coding	NM_001080929	Cdr2l	RefSeq_NM	0	3700	chr11
ASMM9PARTA033112	0.000322308	0.0183893	6.13926	down	coding	NM_021292	Evc	RefSeq_NM	0	4317	chr5
ASMM9PARTA043812	0.00127189	0.0324072	8.59141	down	coding	NM_183261	Nr2f2	RefSeq_NM	0	4164	chr7
ASMM9PARTA025702	0.0170674	0.113983	2.87445	down	coding	NM_001164663	9830001H06Rik	RefSeq_NM	0	13232	chr2
ASMM9PARTA028191	0.0118157	0.0933641	3.3608	down	coding	NM_008729	Ctnnd2	RefSeq_NM	0	5959	chr15
ASMM9PARTA043529	0.0252611	0.13978	2.22421	down	coding	NM_178119	Agap1	RefSeq_NM	0	9581	chr1
ASMM9PARTA025988	0.0157761	0.108439	2.06651	down	coding	NM_001166644	Zfp651	RefSeq_NM	0	6353	chr9
ASMM9PARTA033023	0.0263874	0.14282	2.03198	down	coding	NM_019943	Papolb	RefSeq_NM	0	2337	chr5
ASMM9PARTA043700	0.00218869	0.0416989	3.48564	down	coding	NM_181585	Pik3r3	RefSeq_NM	0	5004	chr4
ASMM9PARTA041862	0.00307365	0.0480651	2.69489	down	coding	NM_172614	Tmem44	RefSeq_NM	0	4241	chr16
ASMM9PARTA024796	0.0052231	0.0619436	2.01609	down	coding	NM_001163574	Tjp1	RefSeq_NM	0	6891	chr7
ASMM9PARTA043434	0.0168518	0.113134	5.65472	down	coding	NM_178681	Dgkb	RefSeq_NM	0	5544	chr12
ASMM9PARTA042441	0.000353302	0.0190512	4.27954	down	coding	NM_176930	Nrcam	RefSeq_NM	0	7572	chr12
ASMM9PARTA019996	0.00410032	0.0551733	6.37394	down	coding	NM_001012477	Cxcl12	RefSeq_NM	0	5670	chr6
ASMM9PARTA041408	0.0272969	0.145108	2.36803	down	coding	NM_172667	Cwc22	RefSeq_NM	0	3370	chr2
ASMM9PARTA039272	0.0308614	0.155583	4.61194	down	coding	NM_138683	Rspo1	RefSeq_NM	0	1834	chr4
ASMM9PARTA034614	0.00388623	0.0537429	2.07236	down	coding	NM_025718	Dnase1l2	RefSeq_NM	0	1236	chr17
ASMM9PARTA027016	0.0003233	0.0183893	3.36261	down	coding	NM_007461	Apba2	RefSeq_NM	0	3334	chr7
ASMM9PARTA041140	0.0301816	0.153727	2.42405	down	coding	NM_153578	Nipa1	RefSeq_NM	0	1885	chr7
ASMM9PARTA021693	0.0003137	0.0182655	4.185	down	coding	NM_001039546	Myo6	RefSeq_NM	0	7868	chr9
ASMM9PARTA027578	0.016419	0.111256	6.87256	down	coding	NM_007671	Cdkn2c	RefSeq_NM	0	1119	chr4
ASMM9PARTA041332	0.0221098	0.130081	5.63203	down	coding	NM_172399	A930038C07Rik	RefSeq_NM	0	4684	chr6
ASMM9PARTA020207	0.00314962	0.0487475	2.50242	down	coding	NM_001024504	Dcun1d2	RefSeq_NM	0	3059	chr8
ASMM9PARTA039729	0.00192236	0.0398646	2.36324	down	coding	NM_145564	Fbxo21	RefSeq_NM	0	3909	chr5
ASMM9PARTA037517	0.0294044	0.151257	2.09484	down	coding	NM_030554	Rab27b	RefSeq_NM	0	6977	chr18
ASMM9PARTA044493	0.0341545	0.164614	2.22895	down	coding	NM_198702	Lphn3	RefSeq_NM	0	5812	chr5
ASMM9PARTA042069	0.00280192	0.0460174	2.78163	down	coding	NM_173769	Zfp641	RefSeq_NM	0	3673	chr15
ASMM9PARTA029739	0.00395569	0.0542485	5.08744	down	coding	NM_010065	Dnm1	RefSeq_NM	0	3843	chr2
ASMM9PARTA032415	0.00283804	0.046105	4.0972	down	coding	NM_016765	Ddah2	RefSeq_NM	0	1324	chr17
ASMM9PARTA040090	0.00743093	0.0730575	2.24579	down	coding	NM_146019	Chd3	RefSeq_NM	0	7194	chr11
ASMM9PARTA022021	0.0135849	0.099743	2.30866	down	coding	NM_001080747	Gtf2i	RefSeq_NM	0	4392	chr5
ASMM9PARTA032231	0.0424306	0.185203	5.14356	down	coding	NM_013926	Cbx8	RefSeq_NM	0	1413	chr11
ASMM9PARTA028095	0.0187443	0.119407	3.14325	down	coding	NM_008280	Lipc	RefSeq_NM	0	1934	chr9
ASMM9PARTA033387	0.0201318	0.123785	2.20082	down	coding	NM_021339	Cdon	RefSeq_NM	0	7236	chr9
ASMM9PARTA029474	0.0258984	0.141558	2.32139	down	coding	NM_009704	Areg	RefSeq_NM	0	1199	chr5
ASMM9PARTA044170	0.0440733	0.189451	2.60608	down	coding	NM_183354	Slc12a1	RefSeq_NM	0	4660	chr2
ASMM9PARTA036003	0.0130706	0.098155	2.20279	down	coding	NM_028307	Tdrkh	RefSeq_NM	0	2665	chr3
ASMM9PARTA034655	0.0310853	0.15636	2.49754	down	coding	NM_026003	Smarca2	RefSeq_NM	0	1964	chr19
ASMM9PARTA020083	0.0173402	0.114752	3.76276	down	coding	NM_001008501	Zfp760	RefSeq_NM	0	4209	chr17
ASMM9PARTA040322	0.00257341	0.0448839	2.75893	down	coding	NM_146558	Olfr866	RefSeq_NM	0	1077	chr9
ASMM9PARTA035146	0.0204981	0.124596	2.2692	down	coding	NM_026503	1110058L19Rik	RefSeq_NM	0	675	chr1
ASMM9PARTA024602	0.000509412	0.0220003	2.24293	down	coding	NM_001159618	Pigp	RefSeq_NM	0	852	chr16
ASMM9PARTA028429	0.00792643	0.0755038	2.19045	down	coding	NM_008482	Lamb1	RefSeq_NM	0	5778	chr12
ASMM9PARTA026494	0.0431274	0.18686	2.35812	down	coding	NM_001177939	Eda	RefSeq_NM	0	4940	chrX
ASMM9PARTA031252	0.0370666	0.172476	2.72894	down	coding	NM_011655	Tubb5	RefSeq_NM	0	2645	chr17
ASMM9PARTA020177	0.00206056	0.0407713	6.76085	down	coding	NM_001014288	Ptprd	RefSeq_NM	0	7678	chr4
ASMM9PARTA032282	0.00109966	0.0307129	2.67881	down	coding	NM_016928	Tlr5	RefSeq_NM	0	3211	chr1
ASMM9PARTA035890	0.0269816	0.144213	2.15151	down	coding	NM_027829	Izumo4	RefSeq_NM	0	938	chr10
ASMM9PARTA029108	0.0415419	0.182974	3.70851	down	coding	NM_009349	Inmt	RefSeq_NM	0	1023	chr6
ASMM9PARTA036007	0.000136679	0.0127792	3.07728	down	coding	NM_027280	Nkd1	RefSeq_NM	0	4314	chr8
ASMM9PARTA037221	0.028328	0.147921	2.02523	down	coding	NM_029658	Fam101b	RefSeq_NM	0	3533	chr11
ASMM9PARTA037762	0.000545702	0.0225154	2.0343	down	coding	NM_030595	Nbea	RefSeq_NM	0	10998	chr3
ASMM9PARTA022583	7.03989e-05	0.0100511	2.11255	down	coding	NM_001099349	Gm14308	RefSeq_NM	0	1628	chr2
ASMM9PARTA032859	0.0213605	0.127816	4.72274	down	coding	NM_019454	Dll4	RefSeq_NM	0	3451	chr2
ASMM9PARTA043794	0.0156331	0.107945	3.92465	down	coding	NM_180958	Ccdc79	RefSeq_NM	0	2950	chr8
ASMM9PARTA033284	0.000179704	0.0140822	2.49197	down	coding	NM_021390	Sall1	RefSeq_NM	0	5275	chr8
ASMM9PARTA044222	0.0482916	0.197379	3.57789	down	coding	NM_199158	Tas2r134	RefSeq_NM	0	897	chr2
ASMM9PARTA043134	0.0052901	0.0622281	6.71836	down	coding	NM_177920	Serpina7	RefSeq_NM	0	2368	chrX
ASMM9PARTA041032	0.0175445	0.115234	2.73716	down	coding	NM_153135	Unc5d	RefSeq_NM	0	9220	chr8
ASMM9PARTA020868	0.0134983	0.0995747	2.82593	down	coding	NM_001029838	Pknox2	RefSeq_NM	0	3506	chr9
ASMM9PARTA039105	0.0251761	0.13957	2.37253	down	coding	NM_144521	Snap47	RefSeq_NM	0	1837	chr11
ASMM9PARTA036996	0.0107934	0.0888593	2.53011	down	coding	NM_029384	2210411K11Rik	RefSeq_NM	0	1051	chr7
ASMM9PARTA029841	0.00440886	0.0570013	2.08148	down	coding	NM_010124	Eif4ebp2	RefSeq_NM	0	1786	chr10
ASMM9PARTA036000	0.00106312	0.0300389	10.736	down	coding	NM_028186	Nkd2	RefSeq_NM	0	3222	chr13
ASMM9PARTA043740	0.0120261	0.0940853	2.57069	down	coding	NM_183116	1110021L09Rik	RefSeq_NM	0	2837	chr10
ASMM9PARTA028011	0.0194313	0.121571	3.86309	down	coding	NM_007960	Etv1	RefSeq_NM	0	4146	chr12
ASMM9PARTA028358	0.0360232	0.169826	2.4049	down	coding	NM_008418	Kcna3	RefSeq_NM	0	1968	chr3
ASMM9PARTA044196	0.0163547	0.110959	2.05048	down	coding	NM_183186	Foxn3	RefSeq_NM	0	2611	chr12
ASMM9PARTA020871	0.00778057	0.0748864	5.03993	down	coding	NM_001033145	1190002N15Rik	RefSeq_NM	0	3950	chr9
ASMM9PARTA028178	0.0445451	0.190203	4.1053	down	coding	NM_008533	Cd180	RefSeq_NM	0	2326	chr13
ASMM9PARTA031147	0.00121382	0.0319602	4.5668	down	coding	NM_011797	Car14	RefSeq_NM	0	1625	chr3
ASMM9PARTA025566	0.0263817	0.14282	2.19845	down	coding	NM_001164242	Prpsap2	RefSeq_NM	0	1771	chr11
ASMM9PARTA031989	0.0118933	0.0936318	2.00995	down	coding	NM_015755	Hunk	RefSeq_NM	0	5009	chr16
ASMM9PARTA028413	0.00449253	0.0577062	2.11615	down	coding	NM_008857	Prkci	RefSeq_NM	0	4465	chr3
ASMM9PARTA036304	0.0102849	0.0866339	4.1691	down	coding	NM_027609	Speer4f	RefSeq_NM	0	1232	chr5
ASMM9PARTA030246	6.93432e-05	0.0100511	3.44621	down	coding	NM_010365	Gtf2i	RefSeq_NM	0	4384	chr5
ASMM9PARTA029094	0.00134753	0.0333672	3.70606	down	coding	NM_009167	Shc3	RefSeq_NM	0	1540	chr13
ASMM9PARTA030908	0.0402312	0.179929	2.53939	down	coding	NM_011310	S100a3	RefSeq_NM	0	712	chr3
ASMM9PARTA026674	0.0295772	0.151859	3.70111	down	coding	NM_001177437	1700016M24Rik	RefSeq_NM	0	3549	chr15
ASMM9PARTA031411	0.000182988	0.0141361	5.28799	down	coding	NM_013569	Kcnh2	RefSeq_NM	0	4221	chr5
ASMM9PARTA030757	0.00271408	0.0452786	5.6525	down	coding	NM_011129	Sept4	RefSeq_NM	0	1649	chr11
ASMM9PARTA030902	0.000730015	0.0254454	2.11984	down	coding	NM_011182	Cyth3	RefSeq_NM	0	3749	chr5
ASMM9PARTA035190	0.00377521	0.0528894	2.273	down	coding	NM_026639	Art4	RefSeq_NM	0	2384	chr6
ASMM9PARTA043000	0.00990368	0.0849082	4.78075	down	coding	NM_177743	Fam198a	RefSeq_NM	0	3622	chr9
ASMM9PARTA029041	0.0160834	0.109767	2.19401	down	coding	NM_009464	Ucp3	RefSeq_NM	0	2448	chr7
ASMM9PARTA029910	0.000317853	0.0183672	6.76851	down	coding	NM_010146	Epm2a	RefSeq_NM	0	1079	chr10
ASMM9PARTA020593	0.00263069	0.0449394	2.74364	down	coding	NM_001033126	Cd27	RefSeq_NM	0	1576	chr6
ASMM9PARTA027645	0.0039121	0.0538442	4.67775	down	coding	NM_007650	Cd5	RefSeq_NM	0	2069	chr19
ASMM9PARTA039643	0.0382765	0.175511	2.2178	down	coding	NM_145216	Rasl10a	RefSeq_NM	0	1108	chr11
ASMM9PARTA033056	0.0318856	0.158554	2.35302	down	coding	NM_020011	Sphk2	RefSeq_NM	0	3790	chr7
ASMM9PARTA026183	0.0196814	0.122011	3.55464	down	coding	NM_001174054	Camk2b	RefSeq_NM	0	3986	chr11
ASMM9PARTA022628	0.00438136	0.0568735	4.84619	down	coding	NM_001081977	Rnf144a	RefSeq_NM	0	5163	chr12
ASMM9PARTA042128	0.00405773	0.0548402	2.75629	down	coding	NM_173031	BC066135	RefSeq_NM	0	2319	chr2
CUST_268_PI426409190	0.0150785	0.1061	2.66709	down	coding	NM_001193666	Gm13304	RefSeq_NM	0	867	chr4
ASMM9PARTA042499	0.0363784	0.170619	2.08751	down	coding	NM_175310	Pds5b	RefSeq_NM	0	7311	chr5
ASMM9PARTA031460	0.0290612	0.150338	3.43971	down	coding	NM_011845	Mid2	RefSeq_NM	0	5916	chrX
ASMM9PARTA023083	0.000371776	0.0194681	3.37697	down	coding	NM_001111320	Idh1	RefSeq_NM	0	2292	chr1
ASMM9PARTA022395	0.0233135	0.133411	6.12859	down	coding	NM_001081665	Ccdc129	RefSeq_NM	0	3284	chr6
ASMM9PARTA036780	0.00167921	0.0369885	3.73392	down	coding	NM_028995	Nipal3	RefSeq_NM	0	5025	chr4
ASMM9PARTA033662	0.00318459	0.0488022	2.06984	down	coding	NM_024179	0610009O20Rik	RefSeq_NM	0	2407	chr18
ASMM9PARTA037000	0.0105296	0.0875857	2.36424	down	coding	NM_029465	Clec4g	RefSeq_NM	0	1239	chr8
ASMM9PARTA022364	0.000847215	0.0270568	2.61856	down	coding	NM_001083906	Nr3c2	RefSeq_NM	0	4087	chr8
ASMM9PARTA027544	4.64329e-05	0.00872019	3.05947	down	coding	NM_007643	Cd36	RefSeq_NM	0	3542	chr5
ASMM9PARTA029644	0.0165791	0.112132	2.91965	down	coding	NM_009672	Anp32a	RefSeq_NM	0	2105	chr9
ASMM9PARTA034488	0.00719947	0.0719646	2.11894	down	coding	NM_025771	Cntnap2	RefSeq_NM	0	3449	chr6
ASMM9PARTA042885	0.000705696	0.0250384	2.02005	down	coding	NM_177683	Vgll4	RefSeq_NM	0	1327	chr6
ASMM9PARTA031363	0.0147715	0.104991	2.54427	down	coding	NM_011948	Map3k4	RefSeq_NM	0	5305	chr17
ASMM9PARTA024330	0.00894059	0.080208	2.25148	down	coding	NM_001159568	Meis2	RefSeq_NM	0	4642	chr2
ASMM9PARTA042196	0.00688287	0.0706946	3.61482	down	coding	NM_173402	Rgs12	RefSeq_NM	0	5481	chr5
ASMM9PARTA044648	0.00943788	0.0828521	4.74635	down	coding	NM_201362	Ccdc68	RefSeq_NM	0	1525	chr18
ASMM9PARTA021380	0.00401465	0.0546278	2.04113	down	coding	NM_001037913	Ccdc107	RefSeq_NM	0	781	chr4
ASMM9PARTA022103	0.0173408	0.114752	2.20816	down	coding	NM_001081188	Exosc7	RefSeq_NM	0	1037	chr9
ASMM9PARTA020742	0.00228249	0.0427283	4.62351	down	coding	NM_001025570	Prrx1	RefSeq_NM	0	4098	chr1
ASMM9PARTA042547	0.00261466	0.0449189	2.30431	down	coding	NM_176834	Rnf208	RefSeq_NM	0	1351	chr2
ASMM9PARTA043555	0.0353782	0.168095	2.62071	down	coding	NM_181072	Myo1e	RefSeq_NM	0	4944	chr9
ASMM9PARTA031407	0.0181284	0.11722	2.47885	down	coding	NM_013534	Leprel2	RefSeq_NM	0	2779	chr6
ASMM9PARTA025150	0.0187926	0.119462	3.49034	down	coding	NM_001163216	Fgfr3	RefSeq_NM	0	3973	chr5
ASMM9PARTA035802	0.000673	0.0245716	2.53094	down	coding	NM_027192	Ttl	RefSeq_NM	0	4562	chr2
ASMM9PARTA042528	0.0216807	0.129118	3.74227	down	coding	NM_175130	Trpm4	RefSeq_NM	0	4245	chr7
ASMM9PARTA024348	0.00657652	0.0689736	5.27323	down	coding	NM_001145887	Tiam1	RefSeq_NM	0	4210	chr16
ASMM9PARTA021443	0.00913615	0.0811709	2.2255	down	coding	NM_001038610	Dach1	RefSeq_NM	0	5069	chr14
ASMM9PARTA043226	0.0131138	0.0983081	2.21202	down	coding	NM_178772	Nceh1	RefSeq_NM	0	4394	chr3
ASMM9PARTA044748	0.000311933	0.0182655	2.71017	down	coding	NM_201239	Rnase4	RefSeq_NM	0	1837	chr14
ASMM9PARTA026238	0.0317114	0.157905	3.32092	down	coding	NM_001170976	Dbndd1	RefSeq_NM	0	1344	chr8
ASMM9PARTA043834	0.0086496	0.0786442	2.37466	down	coding	NM_183024	Raver2	RefSeq_NM	0	4006	chr4
ASMM9PARTA019659	0.0183595	0.118087	3.08304	down	coding	NM_001001985	Nat8l	RefSeq_NM	0	6529	chr5
ASMM9PARTA039120	0.00989953	0.084906	2.38027	down	coding	NM_134160	Mcoln3	RefSeq_NM	0	1712	chr3
ASMM9PARTA027775	0.000598021	0.0234315	9.20115	down	coding	NM_008005	Fgf18	RefSeq_NM	0	1094	chr11
ASMM9PARTA022960	0.0395256	0.178555	2.61509	down	coding	NM_001101535	Ccdc8	RefSeq_NM	0	2058	chr7
ASMM9PARTA019807	0.0075585	0.0737072	16.2595	down	coding	NM_001007462	Pabpn1l	RefSeq_NM	0	1144	chr8
ASMM9PARTA020983	0.0081779	0.0765931	3.64624	down	coding	NM_001033264	Gls2	RefSeq_NM	0	2460	chr10
ASMM9PARTA030297	0.0179532	0.11672	2.32082	down	coding	NM_010703	Lef1	RefSeq_NM	0	2460	chr3
ASMM9PARTA031657	0.0247798	0.138395	3.07694	down	coding	NM_013681	Syn2	RefSeq_NM	0	3870	chr6
ASMM9PARTA021867	0.00657855	0.0689736	3.73345	down	coding	NM_001042503	Trim71	RefSeq_NM	0	5197	chr9
ASMM9PARTA022329	0.00286214	0.0463581	8.37492	down	coding	NM_001083917	Scn3b	RefSeq_NM	0	4177	chr9
ASMM9PARTA041971	0.0234203	0.133633	4.77984	down	coding	NM_172690	N28178	RefSeq_NM	0	3410	chr4
ASMM9PARTA029833	0.00833859	0.0774323	3.30545	down	coding	NM_009984	Ctsl	RefSeq_NM	0	1971	chr13
ASMM9PARTA020769	5.84405e-05	0.00936123	3.34499	down	coding	NM_001029933	Zfp114	RefSeq_NM	0	2236	chr7
ASMM9PARTA026859	0.00107426	0.0302361	2.6381	down	coding	NM_001195047	Pak3	RefSeq_NM	0	8197	chrX
ASMM9PARTA044692	0.00980802	0.0844	2.71824	down	coding	NM_207558	Olfr750	RefSeq_NM	0	1132	chr14
ASMM9PARTA029252	0.000456161	0.0210539	5.97259	down	coding	NM_009314	Tacr2	RefSeq_NM	0	2258	chr10
ASMM9PARTA041250	0.00348823	0.0510007	2.96462	down	coding	NM_153572	Katnal1	RefSeq_NM	0	6173	chr5
ASMM9PARTA021839	0.0140386	0.101437	3.13376	down	coding	NM_001044718	Zfp41	RefSeq_NM	0	3537	chr15
ASMM9PARTA020754	0.000491107	0.0215701	2.77744	down	coding	NM_001033338	Rimbp3	RefSeq_NM	0	5848	chr16
ASMM9PARTA031238	0.00119632	0.0317304	3.97416	down	coding	NM_011441	Sox17	RefSeq_NM	0	3130	chr1
ASMM9PARTA023873	0.00021016	0.0153574	8.0138	down	coding	NM_001136061	Ednrb	RefSeq_NM	0	3878	chr14
ASMM9PARTA022678	0.00553967	0.0636387	3.03847	down	coding	NM_001101443	Prrt4	RefSeq_NM	0	3429	chr6
ASMM9PARTA021680	0.000742981	0.0256511	3.45897	down	coding	NM_001079686	Syne1	RefSeq_NM	0	10876	chr10
ASMM9PARTA029131	0.0186258	0.118992	2.42685	down	coding	NM_009180	St6galnac2	RefSeq_NM	0	2033	chr11
ASMM9PARTA038274	0.000643062	0.0240293	2.24468	down	coding	NM_053207	Egln1	RefSeq_NM	0	3524	chr8
ASMM9PARTA042844	0.00671852	0.0698406	2.10134	down	coding	NM_177262	Pkn1	RefSeq_NM	0	3436	chr8
ASMM9PARTA041113	5.76956e-05	0.00931036	3.31336	down	coding	NM_153542	Lrrc20	RefSeq_NM	0	2636	chr10
ASMM9PARTA034332	0.000633168	0.023873	2.48519	down	coding	NM_025814	Serbp1	RefSeq_NM	0	6685	chr6
ASMM9PARTA034800	0.000333631	0.0186363	2.05796	down	coding	NM_026058	Lass4	RefSeq_NM	0	3668	chr8
ASMM9PARTA044137	0.000744648	0.0256575	5.82211	down	coding	NM_198164	Cdk19	RefSeq_NM	0	5696	chr10
ASMM9PARTA041615	0.00297119	0.0471662	3.72865	down	coding	NM_172595	Arl15	RefSeq_NM	0	3376	chr13
ASMM9PARTA028862	0.0423767	0.185078	2.75851	down	coding	NM_009432	Tshb	RefSeq_NM	0	645	chr3
ASMM9PARTA035426	0.00153942	0.035305	2.4385	down	coding	NM_026582	Wls	RefSeq_NM	0	2696	chr3
ASMM9PARTA043626	0.000340889	0.0188259	6.83358	down	coding	NM_178711	Plscr4	RefSeq_NM	0	3259	chr9
ASMM9PARTA039363	0.0204555	0.124532	3.35476	down	coding	NM_145154	Angptl6	RefSeq_NM	0	1564	chr9
ASMM9PARTA039830	0.000609327	0.0237431	2.00357	down	coding	NM_145590	BC017158	RefSeq_NM	0	2605	chr7
ASMM9PARTA031393	0.00390116	0.0538442	5.32967	down	coding	NM_011923	Angptl2	RefSeq_NM	0	3444	chr2
ASMM9PARTA034386	0.00737539	0.0729336	2.81755	down	coding	NM_025370	1110018J18Rik	RefSeq_NM	0	972	chr13
ASMM9PARTA024537	0.000396711	0.0197314	2.93812	down	coding	NM_001159555	Cd36	RefSeq_NM	0	3539	chr5
ASMM9PARTA024915	0.00455783	0.0581812	3.01339	down	coding	NM_001163314	Pgap1	RefSeq_NM	0	2871	chr1
ASMM9PARTA042099	0.00107273	0.0302321	3.91558	down	coding	NM_173425	Fam124b	RefSeq_NM	0	2862	chr1
ASMM9PARTA032511	0.00105926	0.0300078	2.14655	down	coding	NM_018854	Ift20	RefSeq_NM	0	802	chr11
ASMM9PARTA040304	0.000103504	0.0116228	3.24988	down	coding	NM_146240	Rassf9	RefSeq_NM	0	2118	chr10
ASMM9PARTA020145	0.00496694	0.0606375	4.85823	down	coding	NM_001004468	Tacc2	RefSeq_NM	0	9103	chr7
ASMM9PARTA035997	0.00430037	0.0562915	2.23111	down	coding	NM_028101	Jmjd8	RefSeq_NM	0	2108	chr17
ASMM9PARTA041821	0.00362407	0.0520438	2.55916	down	coding	NM_173738	Zfp940	RefSeq_NM	0	2806	chr7
ASMM9PARTA035249	0.0331874	0.161996	2.20615	down	coding	NM_026735	Mobkl1a	RefSeq_NM	0	3171	chr5
ASMM9PARTA041727	0.000306116	0.0182206	2.56793	down	coding	NM_172787	L3mbtl3	RefSeq_NM	0	3411	chr10
ASMM9PARTA044094	0.00141704	0.0341548	7.87785	down	coding	NM_183180	Tspan18	RefSeq_NM	0	3773	chr2
ASMM9PARTA028194	0.00161141	0.036265	5.45047	down	coding	NM_008829	Pgr	RefSeq_NM	0	6889	chr9
ASMM9PARTA041188	0.010903	0.0893944	2.26115	down	coding	NM_172119	Dio3	RefSeq_NM	0	1872	chr12
ASMM9PARTA041285	3.59453e-05	0.00775314	3.31124	down	coding	NM_153788	Acap1	RefSeq_NM	0	2482	chr11
ASMM9PARTA029354	0.000363514	0.0192698	5.88792	down	coding	NM_009511	Vipr2	RefSeq_NM	0	3403	chr12
ASMM9PARTA041101	0.0434765	0.187998	3.00727	down	coding	NM_153099	Prss42	RefSeq_NM	0	1595	chr9
ASMM9PARTA043704	0.0198024	0.122417	12.2845	down	coding	NM_182839	Tppp	RefSeq_NM	0	5108	chr13
ASMM9PARTA028363	0.0285124	0.148635	2.0824	down	coding	NM_008475	Krt4	RefSeq_NM	0	2147	chr15
ASMM9PARTA044149	0.0201146	0.123715	2.49832	down	coding	NM_199029	Zfp395	RefSeq_NM	0	4229	chr14
ASMM9PARTA031504	0.00627532	0.0681156	2.04944	down	coding	NM_013506	Eif4a2	RefSeq_NM	0	2358	chr16
ASMM9PARTA023879	0.00114715	0.0312384	2.11685	down	coding	NM_001139512	Raly	RefSeq_NM	0	1477	chr2
ASMM9PARTA024437	0.00582559	0.0652832	3.38444	down	coding	NM_001160268	Plekha6	RefSeq_NM	0	7085	chr1
ASMM9PARTA029244	0.0202502	0.123957	2.23267	down	coding	NM_009238	Sox4	RefSeq_NM	0	2969	chr13
ASMM9PARTA036032	0.0243648	0.136801	4.84541	down	coding	NM_027924	Pdgfd	RefSeq_NM	0	1795	chr9
ASMM9PARTA044465	0.0140209	0.101342	2.1405	down	coding	NM_198861	BC046404	RefSeq_NM	0	2047	chr11
ASMM9PARTA037851	0.000931515	0.0279226	2.67887	down	coding	NM_033144	Sept8	RefSeq_NM	0	4583	chr11
ASMM9PARTA029083	0.0269902	0.144213	2.81483	down	coding	NM_009598	Ace	RefSeq_NM	0	2418	chr11
ASMM9PARTA033129	0.00317805	0.0487906	3.52958	down	coding	NM_019935	Ovol1	RefSeq_NM	0	2900	chr19
ASMM9PARTA021239	3.75145e-05	0.00801229	6.74835	down	coding	NM_001033877	Adamts17	RefSeq_NM	0	6043	chr7
ASMM9PARTA033657	0.0083167	0.0772949	2.46063	down	coding	NM_023824	Paqr4	RefSeq_NM	0	2507	chr17
ASMM9PARTA022575	0.0290808	0.150338	2.18976	down	coding	NM_001083922	Wbp1	RefSeq_NM	0	1335	chr6
ASMM9PARTA038804	0.00371384	0.0524683	2.91542	down	coding	NM_134110	Kcne2	RefSeq_NM	0	1707	chr16
ASMM9PARTA021230	0.0035943	0.0517528	2.21088	down	coding	NM_001033481	Gm98	RefSeq_NM	0	5613	chr19
ASMM9PARTA041305	0.00363573	0.0521081	3.01483	down	coding	NM_153166	Cpne5	RefSeq_NM	0	4366	chr17
ASMM9PARTA029660	0.0282733	0.147857	9.68607	down	coding	NM_009937	Colq	RefSeq_NM	0	2835	chr14
ASMM9PARTA023544	0.00786246	0.0752677	2.19428	down	coding	NM_001110827	Rbfox2	RefSeq_NM	0	7036	chr15
ASMM9PARTA020797	0.000468837	0.0213083	3.03034	down	coding	NM_001025431	Btbd3	RefSeq_NM	0	4677	chr2
ASMM9PARTA029106	1.25204e-05	0.00601992	3.38319	down	coding	NM_009324	Tbx2	RefSeq_NM	0	3562	chr11
ASMM9PARTA044552	0.00162615	0.0363957	2.02406	down	coding	NM_207301	Wrb	RefSeq_NM	0	2483	chr16
ASMM9PARTA021352	0.00740252	0.0729701	2.15661	down	coding	NM_001039094	Negr1	RefSeq_NM	0	4985	chr3
ASMM9PARTA027693	0.0219676	0.129903	2.24943	down	coding	NM_007974	F2rl1	RefSeq_NM	0	2773	chr13
ASMM9PARTA036076	0.00716519	0.0718825	4.64503	down	coding	NM_028040	Rpusd4	RefSeq_NM	0	1827	chr9
ASMM9PARTA029355	0.0048073	0.0597837	10.9575	down	coding	NM_009548	Rnf112	RefSeq_NM	0	2998	chr11
ASMM9PARTA033560	0.0085514	0.0782412	2.93922	down	coding	NM_023872	Kcnq5	RefSeq_NM	0	6935	chr1
ASMM9PARTA021111	0.0220219	0.129951	2.34958	down	coding	NM_001039039	Kctd21	RefSeq_NM	0	2975	chr7
ASMM9PARTA031142	0.0065099	0.0688438	2.24034	down	coding	NM_011766	Zfpm2	RefSeq_NM	0	4974	chr15
ASMM9PARTA043068	0.000529673	0.0221696	2.95314	down	coding	NM_177738	BC048671	RefSeq_NM	0	1160	chr6
ASMM9PARTA031783	5.41525e-05	0.00927992	4.92238	down	coding	NM_013869	Tnfrsf19	RefSeq_NM	0	4639	chr14
ASMM9PARTA031964	0.00511097	0.0614695	2.42097	down	coding	NM_016712	Tmod4	RefSeq_NM	0	1241	chr3
ASMM9PARTA028466	1.46141e-05	0.00601992	3.27966	down	coding	NM_008604	Mme	RefSeq_NM	0	4240	chr3
ASMM9PARTA033788	0.000765112	0.0258018	16.2441	down	coding	NM_023047	Dpysl5	RefSeq_NM	0	5077	chr5
ASMM9PARTA033067	0.0065655	0.0689298	2.60884	down	coding	NM_021361	Nova1	RefSeq_NM	0	7000	chr12
ASMM9PARTA030753	0.000235865	0.0163641	2.11633	down	coding	NM_011063	Pea15a	RefSeq_NM	0	2477	chr1
ASMM9PARTA031195	0.0320035	0.159032	2.78054	down	coding	NM_011353	Serf1	RefSeq_NM	0	610	chr13
ASMM9PARTA033676	0.00450375	0.0577594	2.33379	down	coding	NM_021534	Pxmp4	RefSeq_NM	0	1468	chr2
ASMM9PARTA021018	0.0404728	0.180565	2.36599	down	coding	NM_001033329	Arhgef9	RefSeq_NM	0	5012	chrX
ASMM9PARTA032409	0.0192445	0.121028	2.05899	down	coding	NM_019821	Gltp	RefSeq_NM	0	1622	chr5
ASMM9PARTA036437	0.010421	0.0871149	4.36369	down	coding	NM_028224	Faim2	RefSeq_NM	0	4520	chr15
ASMM9PARTA043843	0.0354391	0.168347	2.28012	down	coding	NM_183185	Zfp300	RefSeq_NM	0	4658	chrX
ASMM9PARTA020776	0.00234869	0.0431163	2.35477	down	coding	NM_001033158	Rasl12	RefSeq_NM	0	2430	chr9
ASMM9PARTA044396	0.021299	0.127677	5.5265	down	coding	NM_199201	Cd300lh	RefSeq_NM	0	738	chr11
ASMM9PARTA032910	0.00352809	0.0513423	3.72967	down	coding	NM_019823	Cyp2d22	RefSeq_NM	0	2782	chr15
ASMM9PARTA030682	0.00970063	0.0840288	2.8447	down	coding	NM_010905	Nfia	RefSeq_NM	0	9528	chr4
ASMM9PARTA027926	0.00150623	0.0348782	3.06621	down	coding	NM_008057	Fzd7	RefSeq_NM	0	4840	chr1
ASMM9PARTA027970	0.0196956	0.122011	2.06265	down	coding	NM_008183	Gstm2	RefSeq_NM	0	1121	chr3
ASMM9PARTA035923	0.0289975	0.150161	2.71127	down	coding	NM_027629	Pgm2l1	RefSeq_NM	0	8641	chr7
ASMM9PARTA043497	0.0175741	0.115248	3.66782	down	coding	NM_178241	Cxcr1	RefSeq_NM	0	1125	chr1
ASMM9PARTA029179	0.00435829	0.05665	3.04418	down	coding	NM_009366	Tsc22d1	RefSeq_NM	0	1731	chr14
ASMM9PARTA036458	0.0100942	0.0857991	2.8636	down	coding	NM_028022	Gatsl3	RefSeq_NM	0	1570	chr11
ASMM9PARTA023354	0.00083213	0.0267769	2.0453	down	coding	NM_001111100	Lipa	RefSeq_NM	0	2987	chr19
ASMM9PARTA036517	0.0280959	0.147344	8.97566	down	coding	NM_028572	Vgll3	RefSeq_NM	0	3331	chr16
ASMM9PARTA028505	0.0425851	0.185543	3.18903	down	coding	NM_008420	Kcnb1	RefSeq_NM	0	3733	chr2
ASMM9PARTA031081	0.014307	0.10256	2.03909	down	coding	NM_011895	Slc35a1	RefSeq_NM	0	2039	chr4
ASMM9PARTA031919	0.0357416	0.169148	3.59172	down	coding	NM_016745	Atp2a3	RefSeq_NM	0	4593	chr11
ASMM9PARTA039182	0.00672807	0.0698651	3.92123	down	coding	NM_144943	Cd207	RefSeq_NM	0	1530	chr6
ASMM9PARTA034137	0.000871599	0.0273443	4.95401	down	coding	NM_025359	Tspan13	RefSeq_NM	0	1923	chr12
ASMM9PARTA034196	0.045268	0.191304	2.07108	down	coding	NM_024236	Qdpr	RefSeq_NM	0	1394	chr5
ASMM9PARTA028458	0.00396577	0.0542578	2.63933	down	coding	NM_008441	Kif1b	RefSeq_NM	0	7066	chr4
ASMM9PARTA031613	0.000988428	0.0287184	11.9787	down	coding	NM_012038	Vsnl1	RefSeq_NM	0	1951	chr12
ASMM9PARTA027632	0.0140622	0.101515	4.14094	down	coding	NM_008115	Gfra2	RefSeq_NM	0	3462	chr14
ASMM9PARTA024069	0.0436462	0.188545	2.40257	down	coding	NM_001129999	Cep250	RefSeq_NM	0	7979	chr2
ASMM9PARTA029189	0.00132348	0.0331022	2.23997	down	coding	NM_009620	Adam4	RefSeq_NM	0	2330	chr12
ASMM9PARTA029564	0.00522536	0.0619436	7.54403	down	coding	NM_010074	Dpp4	RefSeq_NM	0	5268	chr2
ASMM9PARTA023865	0.041388	0.18267	2.11237	down	coding	NM_001127338	Aldh7a1	RefSeq_NM	0	3105	chr18
ASMM9PARTA024539	0.0127408	0.0966425	3.91412	down	coding	NM_001159567	Meis2	RefSeq_NM	0	4737	chr2
ASMM9PARTA019586	0.048313	0.19743	2.3868	down	coding	NM_001001185	BC048507	RefSeq_NM	0	613	chr13
ASMM9PARTA027398	0.00544746	0.0630772	4.08853	down	coding	NM_007556	Bmp6	RefSeq_NM	0	2410	chr13
ASMM9PARTA023072	0.000763913	0.0258018	4.12613	down	coding	NM_001110227	Kcnj13	RefSeq_NM	0	1349	chr1
ASMM9PARTA043355	0.0168882	0.113195	3.17155	down	coding	NM_178060	Thra	RefSeq_NM	0	2246	chr11
ASMM9PARTA030328	0.0116759	0.0927641	3.89828	down	coding	NM_010717	Limk1	RefSeq_NM	0	3323	chr5
ASMM9PARTA027929	0.000770114	0.0258903	3.20466	down	coding	NM_008083	Gap43	RefSeq_NM	0	1316	chr16
ASMM9PARTA037491	0.0030954	0.048201	2.22996	down	coding	NM_029645	Gatc	RefSeq_NM	0	1777	chr5
ASMM9PARTA029840	0.000676999	0.0245716	4.14244	down	coding	NM_010111	Efnb2	RefSeq_NM	0	4319	chr8
ASMM9PARTA038264	0.035146	0.167612	2.34952	down	coding	NM_133719	Metrn	RefSeq_NM	0	1363	chr17
ASMM9PARTA029027	0.0349776	0.167205	2.89586	down	coding	NM_009183	St8sia4	RefSeq_NM	0	5437	chr1
ASMM9PARTA033174	0.000579342	0.023148	4.21918	down	coding	NM_021320	Ntn4	RefSeq_NM	0	2411	chr10
ASMM9PARTA040120	0.0188706	0.119505	2.06795	down	coding	NM_146106	Lyplal1	RefSeq_NM	0	1577	chr1
ASMM9PARTA040012	0.00208821	0.0408391	5.9882	down	coding	NM_145820	Veph1	RefSeq_NM	0	5145	chr3
ASMM9PARTA027629	0.0068963	0.0706992	2.10789	down	coding	NM_008059	G0s2	RefSeq_NM	0	847	chr1
ASMM9PARTA039802	0.00412577	0.0552768	2.70831	down	coding	NM_145826	Il17re	RefSeq_NM	0	2933	chr6
ASMM9PARTA044005	0.00378112	0.0529381	2.05304	down	coding	NM_198105	Fam120c	RefSeq_NM	0	7709	chrX
ASMM9PARTA024127	0.00126096	0.0323526	2.0916	down	coding	NM_001145930	Yeats2	RefSeq_NM	0	6143	chr16
ASMM9PARTA036805	0.000308562	0.0182477	3.49667	down	coding	NM_029019	Stard6	RefSeq_NM	0	1402	chr18
ASMM9PARTA033892	0.0264867	0.142944	2.07047	down	coding	NM_024412	Clcnka	RefSeq_NM	0	2409	chr4
ASMM9PARTA038161	0.0031093	0.0482795	2.6036	down	coding	NM_053104	Rbfox2	RefSeq_NM	0	7048	chr15
ASMM9PARTA044897	0.0213501	0.127816	2.23284	down	coding	NM_207232	Ptpdc1	RefSeq_NM	0	4329	chr13
ASMM9PARTA032244	0.0291882	0.150607	2.2134	down	coding	NM_016872	Vamp5	RefSeq_NM	0	1648	chr6
ASMM9PARTA031333	0.00648017	0.068765	2.84435	down	coding	NM_011915	Wif1	RefSeq_NM	0	2242	chr10
ASMM9PARTA044281	0.0003014	0.017989	6.29322	down	coding	NM_198297	Trat1	RefSeq_NM	0	684	chr16
ASMM9PARTA029266	0.00228352	0.0427283	2.68287	down	coding	NM_009524	Wnt5a	RefSeq_NM	0	4273	chr14
ASMM9PARTA033415	0.0043487	0.0566243	2.14426	down	coding	NM_020577	As3mt	RefSeq_NM	0	1752	chr19
ASMM9PARTA037701	0.00128344	0.0325858	2.01097	down	coding	NM_031394	Sytl2	RefSeq_NM	0	3738	chr7
ASMM9PARTA043024	0.00125185	0.0323367	2.97126	down	coding	NM_177566	Arhgef15	RefSeq_NM	0	4213	chr11
ASMM9PARTA035071	0.0424594	0.185255	2.30684	down	coding	NM_026536	Atp5s	RefSeq_NM	0	1485	chr12
ASMM9PARTA028203	0.0137747	0.100496	9.19572	down	coding	NM_008278	Hpgd	RefSeq_NM	0	1719	chr8
ASMM9PARTA035649	0.0162382	0.110512	3.02565	down	coding	NM_026931	1810011O10Rik	RefSeq_NM	0	1331	chr8
ASMM9PARTA030369	0.0172314	0.114447	2.06205	down	coding	NM_010825	Meis2	RefSeq_NM	0	4621	chr2
ASMM9PARTA036620	0.0208371	0.125991	6.74607	down	coding	NM_028765	Acoxl	RefSeq_NM	0	2876	chr2
ASMM9PARTA022235	0.000154443	0.0133513	3.95641	down	coding	NM_001081146	Prickle2	RefSeq_NM	0	7799	chr6
ASMM9PARTA041880	0.00416086	0.0554623	5.3052	down	coding	NM_172872	Kank4	RefSeq_NM	0	4801	chr4
ASMM9PARTA024168	0.00526623	0.0621865	2.46055	down	coding	NM_001146081	Fancb	RefSeq_NM	0	2984	chrX
ASMM9PARTA028980	0.00480795	0.0597837	3.15094	down	coding	NM_008957	Ptch1	RefSeq_NM	0	4305	chr13
ASMM9PARTA024352	0.00471356	0.059295	2.40578	down	coding	NM_001145967	Atg4c	RefSeq_NM	0	2854	chr4
ASMM9PARTA037954	0.0247262	0.138225	4.11287	down	coding	NM_053097	Cml3	RefSeq_NM	0	1395	chr6
ASMM9PARTA037783	0.0108975	0.0893834	2.01687	down	coding	NM_052992	Fxyd1	RefSeq_NM	0	639	chr7
ASMM9PARTA035467	0.0110675	0.0903023	3.58791	down	coding	NM_026956	Cd209f	RefSeq_NM	0	1109	chr8
ASMM9PARTA021852	0.000117627	0.0123378	3.61802	down	coding	NM_001080748	Gtf2i	RefSeq_NM	0	4335	chr5
ASMM9PARTA020650	0.0188476	0.119505	2.91854	down	coding	NM_001015039	Zfyve28	RefSeq_NM	0	3980	chr5
ASMM9PARTA024993	0.00893083	0.0801833	2.42678	down	coding	NM_001163445	2700089E24Rik	RefSeq_NM	0	2509	chr6
ASMM9PARTA038396	0.0188177	0.119473	2.24298	down	coding	NM_080442	Tssk3	RefSeq_NM	0	1034	chr4
ASMM9PARTA035770	0.000337411	0.0187992	2.89957	down	coding	NM_027334	Mettl7a1	RefSeq_NM	0	1883	chr15
ASMM9PARTA028239	0.0170227	0.113755	4.12487	down	coding	NM_008317	Hyal1	RefSeq_NM	0	2179	chr9
ASMM9PARTA036575	2.1389e-05	0.00657125	5.13233	down	coding	NM_028375	Cxx1c	RefSeq_NM	0	965	chrX
ASMM9PARTA026553	0.0487197	0.198444	2.18888	down	coding	NM_001177776	Ahi1	RefSeq_NM	0	2102	chr10
ASMM9PARTA030794	0.0321847	0.159714	2.49869	down	coding	NM_011124	Ccl21a	RefSeq_NM	0	868	chr4
ASMM9PARTA025982	0.0350418	0.167354	2.03746	down	coding	NM_001166482	Mthfsd	RefSeq_NM	0	1568	chr8
ASMM9PARTA027495	0.0131794	0.0986041	2.98234	down	coding	NM_007557	Bmp7	RefSeq_NM	0	1987	chr2
ASMM9PARTA028246	0.00825481	0.0770154	3.0001	down	coding	NM_008445	Kif3c	RefSeq_NM	0	6849	chr12
ASMM9PARTA032524	0.00570049	0.0643113	2.42367	down	coding	NM_019576	Thsd1	RefSeq_NM	0	2815	chr8
ASMM9PARTA028443	0.015116	0.106192	3.01675	down	coding	NM_008743	Nthl1	RefSeq_NM	0	1080	chr17
ASMM9PARTA041153	0.0278629	0.146794	5.14083	down	coding	NM_172530	She	RefSeq_NM	0	5745	chr3
ASMM9PARTA041259	0.00655273	0.0688954	3.12757	down	coding	NM_172274	Cc2d2a	RefSeq_NM	0	5407	chr5
ASMM9PARTA030941	0.00474732	0.0594655	3.94883	down	coding	NM_011160	Prkg1	RefSeq_NM	0	2841	chr19
ASMM9PARTA022845	0.000300158	0.0179873	3.73313	down	coding	NM_001097623	Trerf1	RefSeq_NM	0	4560	chr17
ASMM9PARTA037679	0.0191877	0.120801	4.6064	down	coding	NM_029960	9230104L09Rik	RefSeq_NM	0	658	chr2
ASMM9PARTA038257	0.0419571	0.18403	2.46024	down	coding	NM_133239	Crb1	RefSeq_NM	0	4702	chr1
ASMM9PARTA037876	0.000121406	0.0123378	4.0149	down	coding	NM_031877	Wasf1	RefSeq_NM	0	2572	chr10
ASMM9PARTA029483	0.00903701	0.0806927	3.28357	down	coding	NM_009955	Dpysl2	RefSeq_NM	0	4451	chr14
ASMM9PARTA036714	0.0206548	0.125164	2.25683	down	coding	NM_028317	2810030E01Rik	RefSeq_NM	0	4387	chr2
ASMM9PARTA028102	0.0112184	0.0909541	2.77548	down	coding	NM_008422	Kcnc3	RefSeq_NM	0	5072	chr7
ASMM9PARTA021419	0.00951604	0.0832558	2.85243	down	coding	NM_001038887	P2rx7	RefSeq_NM	0	824	chr5
ASMM9PARTA019876	0.0140553	0.101515	3.57577	down	coding	NM_001004363	Nuak1	RefSeq_NM	0	5032	chr10
ASMM9PARTA042195	0.00646218	0.0687396	2.05657	down	coding	NM_173394	Ticam2	RefSeq_NM	0	3264	chr18
ASMM9PARTA039835	0.000197186	0.014864	3.2535	down	coding	NM_145853	Tpcn1	RefSeq_NM	0	4666	chr5
ASMM9PARTA041674	0.0015788	0.0357908	2.69479	down	coding	NM_172392	Zfp759	RefSeq_NM	0	3482	chr13
ASMM9PARTA025600	0.00315954	0.0487475	2.59006	down	coding	NM_001164491	Ablim3	RefSeq_NM	0	4226	chr18
ASMM9PARTA035296	0.000470981	0.0213083	2.16467	down	coding	NM_026730	Gpihbp1	RefSeq_NM	0	826	chr15
ASMM9PARTA041705	0.0153013	0.106966	2.78442	down	coding	NM_172964	Arhgap28	RefSeq_NM	0	5317	chr17
ASMM9PARTA021480	0.0377855	0.174098	3.64715	down	coding	NM_001038839	P2rx7	RefSeq_NM	0	2563	chr5
ASMM9PARTA029962	0.0486158	0.198258	2.59072	down	coding	NM_010588	Jag2	RefSeq_NM	0	4054	chr12
ASMM9PARTA023176	0.0450954	0.191017	2.75406	down	coding	NM_001110844	Cacna2d1	RefSeq_NM	0	7436	chr5
ASMM9PARTA042425	0.0015279	0.0351482	2.43413	down	coding	NM_175198	Prox2	RefSeq_NM	0	2682	chr12
ASMM9PARTA020378	0.033399	0.162519	2.9048	down	coding	NM_001014997	Gm156	RefSeq_NM	0	682	chr6
ASMM9PARTA021904	0.0389657	0.177439	2.23237	down	coding	NM_001044700	Zfp2	RefSeq_NM	0	3069	chr11
ASMM9PARTA037693	4.33704e-05	0.00863941	2.10382	down	coding	NM_031166	Id4	RefSeq_NM	0	1660	chr13
ASMM9PARTA026089	0.0080386	0.0760074	2.82812	down	coding	NM_001167908	Ppp1r3e	RefSeq_NM	0	1852	chr14
ASMM9PARTA029685	0.00360097	0.0518145	2.22128	down	coding	NM_009781	Cacna1c	RefSeq_NM	0	8301	chr6
ASMM9PARTA031012	0.0141234	0.101812	2.66702	down	coding	NM_011254	Rbp1	RefSeq_NM	0	2628	chr9
ASMM9PARTA038550	0.00692622	0.0707894	9.78058	down	coding	NM_133804	Tmem132a	RefSeq_NM	0	3543	chr19
ASMM9PARTA044036	0.0464121	0.193258	2.05749	down	coding	NM_198420	Arhgap39	RefSeq_NM	0	4494	chr15
ASMM9PARTA036464	7.89046e-05	0.0105858	2.31128	down	coding	NM_028130	Zfp157	RefSeq_NM	0	5304	chr5
ASMM9PARTA043952	0.0115684	0.0922799	2.38592	down	coding	NM_183195	Marveld1	RefSeq_NM	0	3077	chr19
ASMM9PARTA033893	5.14908e-05	0.00919878	8.60538	down	coding	NM_024449	Sost	RefSeq_NM	0	2066	chr11
ASMM9PARTA030756	0.0103783	0.0869755	2.85489	down	coding	NM_011125	Pltp	RefSeq_NM	0	1806	chr2
ASMM9PARTA040818	0.0035364	0.0513945	2.668	down	coding	NM_170688	Ank3	RefSeq_NM	0	9437	chr10
ASMM9PARTA025371	0.0112801	0.0913179	3.53079	down	coding	NM_001164225	Fbxl16	RefSeq_NM	0	3499	chr17
ASMM9PARTA032471	0.000267986	0.0170648	4.72616	down	coding	NM_018822	Sgsh	RefSeq_NM	0	4324	chr11
ASMM9PARTA021507	0.00561296	0.0638863	2.19203	down	coding	NM_001077696	Hdac5	RefSeq_NM	0	3816	chr11
ASMM9PARTA032322	0.00205534	0.0407422	4.33037	down	coding	NM_017469	Gucy1b3	RefSeq_NM	0	3251	chr3
ASMM9PARTA033918	0.013488	0.0995747	2.69464	down	coding	NM_023729	Asz1	RefSeq_NM	0	1740	chr6
ASMM9PARTA026051	0.0100349	0.0855952	2.83389	down	coding	NM_001166583	Fam122b	RefSeq_NM	0	3412	chrX
ASMM9PARTA037515	0.0108726	0.0892462	6.30125	down	coding	NM_030265	Kcnip4	RefSeq_NM	0	2188	chr5
ASMM9PARTA032402	0.00616078	0.0672745	2.70215	down	coding	NM_019634	Tspan7	RefSeq_NM	0	1791	chrX
ASMM9PARTA028289	0.00176104	0.0379844	2.76383	down	coding	NM_008550	Man2b2	RefSeq_NM	0	3434	chr5
ASMM9PARTA040958	4.89567e-06	0.00435664	3.60324	down	coding	NM_153399	Syne1	RefSeq_NM	0	6982	chr10
ASMM9PARTA032159	0.0113986	0.0914702	2.24341	down	coding	NM_015754	Rbbp9	RefSeq_NM	0	2183	chr2
ASMM9PARTA035370	0.0428208	0.186087	2.03147	down	coding	NM_027391	Iyd	RefSeq_NM	0	1540	chr10
ASMM9PARTA022912	0.0123803	0.0953359	7.17691	down	coding	NM_001097621	Kif26a	RefSeq_NM	0	6918	chr12
ASMM9PARTA037308	0.00636506	0.0683692	3.15866	down	coding	NM_029398	Tmem14a	RefSeq_NM	0	1134	chr1
ASMM9PARTA027129	0.0220505	0.129951	2.76896	down	coding	NM_001190490	Dmpk	RefSeq_NM	0	2683	chr7
ASMM9PARTA038523	0.0138627	0.100714	2.77857	down	coding	NM_134142	Tmem109	RefSeq_NM	0	1943	chr19
ASMM9PARTA042796	0.00465955	0.0589573	2.39204	down	coding	NM_175686	Prrx1	RefSeq_NM	0	4983	chr1
ASMM9PARTA041687	6.67412e-05	0.00995862	5.52643	down	coding	NM_172619	Adamts10	RefSeq_NM	0	4065	chr17
ASMM9PARTA042413	0.00128191	0.0325858	2.47685	down	coding	NM_176954	Celf5	RefSeq_NM	0	4390	chr10
ASMM9PARTA028609	1.52486e-05	0.00601992	5.90654	down	coding	NM_008590	Mest	RefSeq_NM	0	2543	chr6
ASMM9PARTA031117	0.000805074	0.0264135	2.39321	down	coding	NM_011988	Slc27a3	RefSeq_NM	0	2284	chr3
ASMM9PARTA040894	0.0181715	0.117363	2.83299	down	coding	NM_153805	Pkn3	RefSeq_NM	0	2948	chr2
ASMM9PARTA035531	0.02393	0.135301	3.07829	down	coding	NM_026740	Slc46a1	RefSeq_NM	0	1990	chr11
ASMM9PARTA030830	0.00201452	0.040289	2.53532	down	coding	NM_011048	Pcsk6	RefSeq_NM	0	4298	chr7
ASMM9PARTA038492	0.0201575	0.123816	2.58377	down	coding	NM_080595	Emid1	RefSeq_NM	0	1911	chr11
ASMM9PARTA034082	0.00444595	0.057307	8.18049	down	coding	NM_023395	Wfdc1	RefSeq_NM	0	1169	chr8
ASMM9PARTA041212	0.00236121	0.0431898	10.2723	down	coding	NM_172050	Cd300e	RefSeq_NM	0	1963	chr11
ASMM9PARTA024156	0.0188112	0.119473	5.97426	down	coding	NM_001143776	Fam13c	RefSeq_NM	0	3291	chr10
ASMM9PARTA024783	0.00117245	0.0315332	2.05976	down	coding	NM_001163031	Cd97	RefSeq_NM	0	2965	chr8
ASMM9PARTA029320	0.00108911	0.0304572	11.994	down	coding	NM_009522	Wnt3a	RefSeq_NM	0	2791	chr11
ASMM9PARTA035644	0.0185325	0.118546	2.10168	down	coding	NM_026821	D4Bwg0951e	RefSeq_NM	0	1699	chr4
ASMM9PARTA044550	0.000663677	0.024464	4.9264	down	coding	NM_207246	Rasgrp3	RefSeq_NM	0	4720	chr17
ASMM9PARTA021008	0.00513512	0.0615478	2.03926	down	coding	NM_001037723	Adcy7	RefSeq_NM	0	6033	chr8
ASMM9PARTA039228	0.0175204	0.115208	3.24274	down	coding	NM_134208	Vmn1r78	RefSeq_NM	0	942	chr7
ASMM9PARTA026912	0.0100817	0.0857256	4.25623	down	coding	NM_007559	Bmp8b	RefSeq_NM	0	2940	chr4
ASMM9PARTA036258	0.000144479	0.012956	2.3748	down	coding	NM_028263	Fgfbp3	RefSeq_NM	0	1775	chr19
ASMM9PARTA044747	0.00483918	0.0599668	2.31857	down	coding	NM_199446	Phkb	RefSeq_NM	0	4640	chr8
ASMM9PARTA028392	0.0218174	0.129437	2.14398	down	coding	NM_008513	Lrp5	RefSeq_NM	0	5172	chr19
ASMM9PARTA032216	0.000559081	0.0227177	2.41076	down	coding	NM_016854	Ppp1r3c	RefSeq_NM	0	2696	chr19
ASMM9PARTA020514	0.0348935	0.166957	2.26561	down	coding	NM_001024707	Lrp3	RefSeq_NM	0	3938	chr7
ASMM9PARTA020879	0.00738377	0.0729414	4.78957	down	coding	NM_001033290	Gpr55	RefSeq_NM	0	2550	chr1
ASMM9PARTA020486	0.00542342	0.0629457	2.3089	down	coding	NM_001015876	Tyw1	RefSeq_NM	0	3046	chr5
ASMM9PARTA030421	0.0426868	0.185842	2.45983	down	coding	NM_010494	Icam2	RefSeq_NM	0	1168	chr11
ASMM9PARTA042976	0.0298277	0.152534	2.27873	down	coding	NM_177111	Ccdc66	RefSeq_NM	0	2951	chr14
ASMM9PARTA023330	0.0173729	0.114808	2.12963	down	coding	NM_001114664	Iqsec2	RefSeq_NM	0	6003	chrX
ASMM9PARTA040562	0.00199511	0.0402068	3.81623	down	coding	NM_147220	Abca9	RefSeq_NM	0	6268	chr11
ASMM9PARTA029880	0.0441119	0.189467	2.31372	down	coding	NM_010189	Fcgrt	RefSeq_NM	0	1738	chr7
ASMM9PARTA044293	0.00111797	0.0309213	2.47614	down	coding	NM_199465	Nexn	RefSeq_NM	0	2580	chr3
ASMM9PARTA030726	5.00586e-05	0.00916409	2.47018	down	coding	NM_011197	Ptgfrn	RefSeq_NM	0	5786	chr3
ASMM9PARTA041251	0.0101831	0.0862177	2.4407	down	coding	NM_153588	Mkl2	RefSeq_NM	0	8295	chr16
ASMM9PARTA033861	0.0269525	0.144213	2.74228	down	coding	NM_023042	Recql	RefSeq_NM	0	2865	chr6
ASMM9PARTA041322	0.00428993	0.0562915	2.8973	down	coding	NM_170729	Ank3	RefSeq_NM	0	9908	chr10
ASMM9PARTA024676	0.00240824	0.0436062	2.58655	down	coding	NM_001160363	5430405G05Rik	RefSeq_NM	0	1448	chr2
ASMM9PARTA027399	0.00794623	0.0755485	2.22579	down	coding	NM_007561	Bmpr2	RefSeq_NM	0	3507	chr1
ASMM9PARTA038456	0.0441058	0.189467	2.76836	down	coding	NM_078477	Klf16	RefSeq_NM	0	2652	chr10
ASMM9PARTA042556	0.00641756	0.0686672	6.94362	down	coding	NM_177225	Samd12	RefSeq_NM	0	934	chr15
ASMM9PARTA039741	0.0190755	0.120417	8.9829	down	coding	NM_145983	Kcna5	RefSeq_NM	0	3032	chr6
ASMM9PARTA039224	0.000484368	0.0214748	10.3358	down	coding	NM_145078	2610305D13Rik	RefSeq_NM	0	2576	chr4
ASMM9PARTA026328	0.000151554	0.0132594	4.62149	down	coding	NM_001170669	Pde8b	RefSeq_NM	0	4619	chr13
ASMM9PARTA034315	0.0291504	0.150555	2.43306	down	coding	NM_025478	Isoc1	RefSeq_NM	0	2563	chr18
ASMM9PARTA043380	0.012595	0.0961734	6.09399	down	coding	NM_177708	Rtn4rl1	RefSeq_NM	0	3308	chr11
ASMM9PARTA020453	0.0222982	0.130743	2.10962	down	coding	NM_001024624	Cdkl5	RefSeq_NM	0	3246	chrX
ASMM9PARTA023140	0.000852124	0.0270568	4.66762	down	coding	NM_001109989	D0H4S114	RefSeq_NM	0	2156	chr18
ASMM9PARTA023440	0.0251188	0.139346	3.18314	down	coding	NM_001110147	Tnk2	RefSeq_NM	0	4313	chr16
ASMM9PARTA020834	0.00611019	0.0669907	2.5908	down	coding	NM_001029978	Tceal3	RefSeq_NM	0	1129	chrX
ASMM9PARTA038103	0.0278082	0.146648	2.52847	down	coding	NM_053195	Slc24a3	RefSeq_NM	0	3436	chr2
ASMM9PARTA020744	0.00080122	0.0263899	2.39542	down	coding	NM_001025576	Ccdc141	RefSeq_NM	0	6329	chr2
ASMM9PARTA021218	0.000561033	0.0227177	3.38336	down	coding	NM_001039485	Fam38b	RefSeq_NM	0	10529	chr18
ASMM9PARTA026472	0.00541738	0.0629091	2.49403	down	coding	NM_001172424	Dhrs3	RefSeq_NM	0	1367	chr4
ASMM9PARTA043130	0.0129444	0.097576	2.07859	down	coding	NM_177788	Exoc3l	RefSeq_NM	0	2497	chr8
ASMM9PARTA028749	0.00469135	0.0592121	2.09663	down	coding	NM_009305	Syp	RefSeq_NM	0	2482	chrX
ASMM9PARTA028923	0.00670735	0.0698406	2.2045	down	coding	NM_009152	Sema3a	RefSeq_NM	0	5946	chr5
ASMM9PARTA020793	0.0151052	0.106189	11.6887	down	coding	NM_001033344	Dusp27	RefSeq_NM	0	4042	chr1
ASMM9PARTA024374	0.0226516	0.131524	2.66394	down	coding	NM_001159968	Ralgps2	RefSeq_NM	0	6887	chr1
ASMM9PARTA043290	0.0193923	0.121462	2.08331	down	coding	NM_178198	Hist1h2bj	RefSeq_NM	0	381	chr13
ASMM9PARTA033750	0.00123322	0.0321361	2.64432	down	coding	NM_022886	Scel	RefSeq_NM	0	3053	chr14
ASMM9PARTA036571	0.00194301	0.0400838	2.28591	down	coding	NM_028281	Pcbd2	RefSeq_NM	0	574	chr13
ASMM9PARTA037750	0.00684935	0.0704223	2.04864	down	coding	NM_029879	Rgs7bp	RefSeq_NM	0	5828	chr13
ASMM9PARTA038375	0.000128631	0.0125443	4.25554	down	coding	NM_133485	Ppp1r14c	RefSeq_NM	0	2524	chr10
ASMM9PARTA040770	0.0195223	0.121718	2.34496	down	coding	NM_152801	Arhgef6	RefSeq_NM	0	4580	chrX
ASMM9PARTA028054	0.00212133	0.0411351	4.68087	down	coding	NM_008121	Gja5	RefSeq_NM	0	3166	chr3
ASMM9PARTA026806	0.0447138	0.190239	5.87614	down	coding	NM_007418	Adra2c	RefSeq_NM	0	3214	chr5
ASMM9PARTA023669	0.0124987	0.0958409	2.10798	down	coding	NM_001130164	Oxr1	RefSeq_NM	0	2529	chr15
ASMM9PARTA037627	0.000174676	0.0139326	3.42236	down	coding	NM_033269	Chrm3	RefSeq_NM	0	3168	chr13
ASMM9PARTA024577	0.00629131	0.0681513	3.04886	down	coding	NM_001160385	Tmem196	RefSeq_NM	0	1168	chr12
ASMM9PARTA034696	0.037455	0.173497	4.73347	down	coding	NM_026038	2810055F11Rik	RefSeq_NM	0	1705	chr12
ASMM9PARTA032989	0.00365667	0.0522022	2.50519	down	coding	NM_019833	Fam69b	RefSeq_NM	0	1636	chr2
ASMM9PARTA043498	0.0119983	0.0939806	3.18516	down	coding	NM_178256	Reps2	RefSeq_NM	0	7630	chrX
ASMM9PARTA033260	0.0269092	0.144069	2.9268	down	coding	NM_022004	Fxyd6	RefSeq_NM	0	1804	chr9
ASMM9PARTA021416	0.00158683	0.0358228	4.72106	down	coding	NM_001038609	Mapt	RefSeq_NM	0	5387	chr11
ASMM9PARTA041034	0.0323404	0.160022	3.67492	down	coding	NM_153155	C1ql3	RefSeq_NM	0	3163	chr2
ASMM9PARTA043780	0.0114634	0.0917448	2.67389	down	coding	NM_183251	1810020D17Rik	RefSeq_NM	0	789	chr7
ASMM9PARTA019963	0.0237922	0.134977	3.80841	down	coding	NM_001001883	Hecw2	RefSeq_NM	0	11179	chr1
ASMM9PARTA044676	0.017808	0.116179	3.19056	down	coding	NM_199225	Cd300c	RefSeq_NM	0	690	chr11
ASMM9PARTA038076	0.000126316	0.0124385	5.74343	down	coding	NM_133187	Fam198b	RefSeq_NM	0	6627	chr3
ASMM9PARTA028547	0.0256114	0.140682	2.00607	down	coding	NM_008708	Nmt2	RefSeq_NM	0	1877	chr2
ASMM9PARTA043285	0.00268092	0.0451273	2.62728	down	coding	NM_177909	Slc9a9	RefSeq_NM	0	3492	chr9
ASMM9PARTA031548	0.000695805	0.0249311	2.83848	down	coding	NM_011976	Sema4g	RefSeq_NM	0	4310	chr19
ASMM9PARTA023558	0.0386303	0.176373	2.87653	down	coding	NM_001113323	Glb1l3	RefSeq_NM	0	2465	chr9
ASMM9PARTA019806	0.0357334	0.169148	3.27541	down	coding	NM_001007460	Zdhhc23	RefSeq_NM	0	1278	chr16
ASMM9PARTA028050	6.93972e-05	0.0100511	2.51678	down	coding	NM_008064	Gaa	RefSeq_NM	0	3756	chr11
ASMM9PARTA038136	0.00145394	0.0346164	3.35403	down	coding	NM_054044	Gpr124	RefSeq_NM	0	5520	chr8
ASMM9PARTA043363	0.0232604	0.133357	2.17058	down	coding	NM_178406	Gpr153	RefSeq_NM	0	3777	chr4
ASMM9PARTA020772	0.000539364	0.0223392	2.54552	down	coding	NM_001031621	Abca17	RefSeq_NM	0	5202	chr17
ASMM9PARTA028403	0.0263716	0.14282	2.32617	down	coding	NM_008697	Nin	RefSeq_NM	0	6708	chr12
ASMM9PARTA042992	0.000954961	0.028336	2.08051	down	coding	NM_177561	Usp46	RefSeq_NM	0	3225	chr5
ASMM9PARTA023469	0.0201652	0.123816	2.10472	down	coding	NM_001114098	1110012J17Rik	RefSeq_NM	0	7297	chr17
ASMM9PARTA026375	7.24035e-05	0.0101359	4.63894	down	coding	NM_001170868	Ncald	RefSeq_NM	0	3420	chr15
ASMM9PARTA031768	0.00484601	0.0600173	5.49697	down	coding	NM_013657	Sema3c	RefSeq_NM	0	4956	chr5
ASMM9PARTA031175	0.00108885	0.0304572	2.78799	down	coding	NM_011505	Stxbp4	RefSeq_NM	0	6035	chr11
ASMM9PARTA022450	0.00789478	0.0754995	2.80882	down	coding	NM_001081365	0610010O12Rik	RefSeq_NM	0	595	chr18
ASMM9PARTA025374	0.0003825	0.0194681	3.54462	down	coding	NM_001164275	Prrg1	RefSeq_NM	0	3851	chrX
ASMM9PARTA021539	0.00490728	0.0603139	4.77229	down	coding	NM_001044308	Cacna1i	RefSeq_NM	0	9833	chr15
ASMM9PARTA028672	0.00565149	0.0640571	3.68418	down	coding	NM_009016	Raet1a	RefSeq_NM	0	1546	chr10
ASMM9PARTA041666	0.00034524	0.0188666	4.14785	down	coding	NM_172854	Olfml2a	RefSeq_NM	0	2409	chr2
ASMM9PARTA020875	0.00115917	0.0313901	13.0358	down	coding	NM_001033217	Prickle1	RefSeq_NM	0	4085	chr15
ASMM9PARTA020073	0.0277839	0.146555	2.66531	down	coding	NM_001004173	Sgpp2	RefSeq_NM	0	3998	chr1
ASMM9PARTA042637	0.00416597	0.0554623	3.58994	down	coding	NM_175274	Ttyh3	RefSeq_NM	0	4677	chr5
ASMM9PARTA022288	0.0171527	0.114231	2.05498	down	coding	NM_001081419	Dip2a	RefSeq_NM	0	6356	chr10
ASMM9PARTA043538	0.0304527	0.154534	2.17742	down	coding	NM_178661	Creb3l2	RefSeq_NM	0	3318	chr6
ASMM9PARTA037148	0.0344765	0.165543	2.46866	down	coding	NM_029620	Pcolce2	RefSeq_NM	0	1866	chr9
ASMM9PARTA044115	0.00156817	0.0356603	11.8875	down	coding	NM_199200	Fam171a2	RefSeq_NM	0	3099	chr11
ASMM9PARTA039824	0.0120403	0.0940853	2.52132	down	coding	NM_145525	Osbpl6	RefSeq_NM	0	8055	chr2
ASMM9PARTA039732	0.0365756	0.171244	2.16035	down	coding	NM_145587	Sbk1	RefSeq_NM	0	4092	chr7
ASMM9PARTA035642	0.00635044	0.0683692	3.63411	down	coding	NM_026793	Myct1	RefSeq_NM	0	2792	chr10
ASMM9PARTA029971	0.00361407	0.0519686	2.22849	down	coding	NM_010692	Lbx2	RefSeq_NM	0	817	chr6
ASMM9PARTA021042	0.00892263	0.0801833	13.6002	down	coding	NM_001037247	Defb36	RefSeq_NM	0	470	chr2
ASMM9PARTA039309	0.029985	0.153195	3.76011	down	coding	NM_144547	Amhr2	RefSeq_NM	0	1947	chr15
ASMM9PARTA028218	0.00563472	0.0639606	2.45145	down	coding	NM_008514	Lrp6	RefSeq_NM	0	9368	chr6
ASMM9PARTA039032	0.00143665	0.0344306	2.1932	down	coding	NM_144792	Sgms1	RefSeq_NM	0	3624	chr19
ASMM9PARTA019799	0.0309047	0.155672	2.47973	down	coding	NM_001003939	BC030307	RefSeq_NM	0	1865	chr10
ASMM9PARTA032338	0.00640772	0.0685957	3.3311	down	coding	NM_019510	Trpc3	RefSeq_NM	0	3694	chr3
ASMM9PARTA031464	0.000961306	0.0284153	2.37038	down	coding	NM_011992	Rcn2	RefSeq_NM	0	2042	chr9
ASMM9PARTA034294	0.0226132	0.131487	2.23807	down	coding	NM_025807	Slc16a9	RefSeq_NM	0	3563	chr10
ASMM9PARTA034609	0.0228811	0.132259	3.31978	down	coding	NM_025566	Tnfaip8l1	RefSeq_NM	0	2365	chr17
ASMM9PARTA022397	0.0297428	0.152386	2.10499	down	coding	NM_001081680	Zfp72	RefSeq_NM	0	1629	chr13
ASMM9PARTA037644	0.00240951	0.0436062	2.03965	down	coding	NM_029956	Mmab	RefSeq_NM	0	3021	chr5
ASMM9PARTA020424	0.00789928	0.0755038	2.31208	down	coding	NM_001018063	Cxx1b	RefSeq_NM	0	1246	chrX
ASMM9PARTA041776	0.0138414	0.100714	3.41697	down	coding	NM_172907	Olfml1	RefSeq_NM	0	1969	chr7
ASMM9PARTA033232	0.0185284	0.118546	2.31241	down	coding	NM_020262	Zfp109	RefSeq_NM	0	2747	chr7
ASMM9PARTA020383	0.0153988	0.107314	2.1466	down	coding	NM_001024626	Zfp873	RefSeq_NM	0	2300	chr10
ASMM9PARTA032215	0.0459054	0.192337	3.0475	down	coding	NM_016847	Avpr1a	RefSeq_NM	0	2671	chr10
ASMM9PARTA039190	0.0389372	0.177383	2.02205	down	coding	NM_145434	Nr1d1	RefSeq_NM	0	2627	chr11
ASMM9PARTA020749	0.0067437	0.0699737	2.07637	down	coding	NM_001033167	Slc22a23	RefSeq_NM	0	6251	chr13
ASMM9PARTA029857	0.000834655	0.0268185	3.16191	down	coding	NM_010406	Hc	RefSeq_NM	0	5448	chr2
ASMM9PARTA021288	0.00296148	0.0471607	5.63485	down	coding	NM_001037736	Arhgef10	RefSeq_NM	0	5367	chr8
ASMM9PARTA023267	0.00365268	0.0522022	12.137	down	coding	NM_001109045	Aqp8	RefSeq_NM	0	1483	chr7
ASMM9PARTA042148	0.00722272	0.0720453	7.96752	down	coding	NM_175228	4930578C19Rik	RefSeq_NM	0	1799	chrX
ASMM9PARTA024760	0.0291686	0.150578	2.70672	down	coding	NM_001163336	Atp2a3	RefSeq_NM	0	4520	chr11
ASMM9PARTA043004	0.00146488	0.034706	9.26267	down	coding	NM_177793	9030224M15Rik	RefSeq_NM	0	1529	chr10
ASMM9PARTA021602	0.0134951	0.0995747	5.63899	down	coding	NM_001040689	Rspo4	RefSeq_NM	0	2371	chr2
ASMM9PARTA041578	0.00204839	0.0406784	2.12319	down	coding	NM_172621	Clic5	RefSeq_NM	0	5870	chr17
ASMM9PARTA041956	0.00116369	0.0314139	4.44402	down	coding	NM_173404	Bmp3	RefSeq_NM	0	3112	chr5
ASMM9PARTA034467	0.0233538	0.133429	2.03831	down	coding	NM_025539	Nudt2	RefSeq_NM	0	929	chr4
ASMM9PARTA021188	0.0367057	0.171485	2.36268	down	coding	NM_001039562	Ankrd37	RefSeq_NM	0	921	chr8
ASMM9PARTA023574	0.0200871	0.12367	2.25798	down	coding	NM_001122953	Nfia	RefSeq_NM	0	9399	chr4
ASMM9PARTA038240	0.0402402	0.179933	2.9486	down	coding	NM_054048	Rcor2	RefSeq_NM	0	2035	chr19
ASMM9PARTA036263	0.0373357	0.173221	2.57793	down	coding	NM_028357	Veph1	RefSeq_NM	0	3221	chr3
ASMM9PARTA040164	0.00351351	0.0511644	2.31726	down	coding	NM_146258	Stard13	RefSeq_NM	0	5581	chr5
ASMM9PARTA038606	0.000235805	0.0163641	2.15666	down	coding	NM_133218	Zfp704	RefSeq_NM	0	13849	chr3
ASMM9PARTA034096	0.00076467	0.0258018	2.85972	down	coding	NM_024438	Dusp19	RefSeq_NM	0	1463	chr2
ASMM9PARTA020222	0.0204567	0.124532	3.88977	down	coding	NM_001007570	Slc25a42	RefSeq_NM	0	3181	chr8
ASMM9PARTA030177	0.0215555	0.128618	2.38014	down	coding	NM_010599	Kcnab3	RefSeq_NM	0	2537	chr11
ASMM9PARTA035916	0.0476516	0.19594	2.10424	down	coding	NM_027410	Tecpr1	RefSeq_NM	0	4195	chr5
ASMM9PARTA042565	0.00810659	0.0762654	2.0856	down	coding	NM_175272	Nav2	RefSeq_NM	0	11332	chr7
ASMM9PARTA037904	0.000662003	0.0244436	2.00179	down	coding	NM_030719	Gatsl2	RefSeq_NM	0	4807	chr5
ASMM9PARTA032434	0.0103423	0.0867904	2.93326	down	coding	NM_018861	Slc1a4	RefSeq_NM	0	3926	chr11
ASMM9PARTA033708	0.016521	0.111773	2.99394	down	coding	NM_023556	Mvk	RefSeq_NM	0	1712	chr5
ASMM9PARTA034300	0.00268125	0.0451273	2.6189	down	coding	NM_025877	Slc25a23	RefSeq_NM	0	3376	chr17
ASMM9PARTA033824	0.0128458	0.0971683	2.69644	down	coding	NM_022980	Rcan3	RefSeq_NM	0	5062	chr4
ASMM9PARTA039706	0.00229786	0.0428291	2.9406	down	coding	NM_146094	Fads1	RefSeq_NM	0	3474	chr19
ASMM9PARTA030528	0.0248646	0.138638	2.09498	down	coding	NM_010498	Ids	RefSeq_NM	0	4988	chrX
ASMM9PARTA028336	0.0289994	0.150161	4.68167	down	coding	NM_008626	Mrc2	RefSeq_NM	0	5801	chr11
ASMM9PARTA037329	0.0168963	0.113195	5.2017	down	coding	NM_029881	Tmem200a	RefSeq_NM	0	4115	chr10
ASMM9PARTA028428	0.00146554	0.034706	2.91965	down	coding	NM_008481	Lama2	RefSeq_NM	0	9734	chr10
ASMM9PARTA028796	0.0286545	0.148947	2.00658	down	coding	NM_008981	Ptprg	RefSeq_NM	0	9190	chr14
ASMM9PARTA037022	9.47868e-05	0.0112225	3.36513	down	coding	NM_028980	Ppp4r4	RefSeq_NM	0	3683	chr12
ASMM9PARTA041715	0.023027	0.13264	2.01043	down	coding	NM_172564	Tns4	RefSeq_NM	0	4755	chr11
ASMM9PARTA032435	0.0385764	0.176293	2.73713	down	coding	NM_018865	Wisp1	RefSeq_NM	0	5022	chr15
ASMM9PARTA028590	0.0020102	0.040289	2.9575	down	coding	NM_008727	Npr1	RefSeq_NM	0	4065	chr3
ASMM9PARTA031384	0.0002582	0.0167407	2.96188	down	coding	NM_011763	Zfp9	RefSeq_NM	0	3921	chr6
ASMM9PARTA024366	0.0172651	0.114544	3.8042	down	coding	NM_001159543	Dpp4	RefSeq_NM	0	3654	chr2
ASMM9PARTA035030	0.00035262	0.0190512	2.59731	down	coding	NM_026385	Pllp	RefSeq_NM	0	1889	chr8
ASMM9PARTA020820	0.00169363	0.0371184	4.53926	down	coding	NM_001033350	Bank1	RefSeq_NM	0	3248	chr3
ASMM9PARTA025801	0.0401265	0.179738	3.86278	down	coding	NM_001164612	Atp13a4	RefSeq_NM	0	4114	chr16
ASMM9PARTA027304	0.011852	0.0934141	4.76187	down	coding	NM_007474	Aqp8	RefSeq_NM	0	1486	chr7
ASMM9PARTA033543	0.00643779	0.068678	3.38591	down	coding	NM_022888	Folr4	RefSeq_NM	0	1329	chr9
ASMM9PARTA033311	0.00786812	0.0752776	3.92904	down	coding	NM_021273	Ckb	RefSeq_NM	0	1478	chr12
ASMM9PARTA023753	0.00199366	0.0402068	2.06567	down	coding	NM_001114386	Nedd4l	RefSeq_NM	0	8163	chr18
ASMM9PARTA025004	0.000107095	0.0119645	2.02055	down	coding	NM_001163759	Dhx57	RefSeq_NM	0	5094	chr17
ASMM9PARTA039907	0.0196977	0.122011	6.43692	down	coding	NM_145963	Kcnj14	RefSeq_NM	0	2639	chr7
ASMM9PARTA034866	0.000201267	0.0150674	2.1675	down	coding	NM_025999	Rnf141	RefSeq_NM	0	952	chr7
ASMM9PARTA033642	0.00115487	0.0313901	3.37078	down	coding	NM_023051	Clstn1	RefSeq_NM	0	3319	chr4
ASMM9PARTA021658	6.16252e-05	0.00961492	2.40413	down	coding	NM_001039483	Tmco1	RefSeq_NM	0	4474	chr1
ASMM9PARTA037891	0.0180244	0.116981	2.36533	down	coding	NM_053115	Acox2	RefSeq_NM	0	2573	chr14
ASMM9PARTA039659	0.028568	0.148771	3.12314	down	coding	NM_145828	Xylt2	RefSeq_NM	0	3424	chr11
ASMM9PARTA034102	0.0201869	0.123857	7.18479	down	coding	NM_025285	Stmn2	RefSeq_NM	0	1904	chr3
ASMM9PARTA025080	0.00193531	0.0400386	3.11991	down	coding	NM_001162965	Sgsm1	RefSeq_NM	0	3825	chr5
ASMM9PARTA041972	0.00757511	0.0737089	5.01168	down	coding	NM_172788	Sh3rf3	RefSeq_NM	0	5796	chr10
ASMM9PARTA043859	0.00209002	0.0408391	2.56623	down	coding	NM_178782	Bcorl1	RefSeq_NM	0	6142	chrX
ASMM9PARTA025589	0.00283075	0.046105	2.73474	down	coding	NM_001166604	Chn1	RefSeq_NM	0	3688	chr2
ASMM9PARTA032123	0.00651799	0.0688805	10.4762	down	coding	NM_013912	Apln	RefSeq_NM	0	3148	chrX
ASMM9PARTA041265	0.00466199	0.0589573	3.17231	down	coding	NM_172463	Sned1	RefSeq_NM	0	4474	chr1
ASMM9PARTA027362	0.000430232	0.0203937	9.46676	down	coding	NM_007468	Apoa4	RefSeq_NM	0	1666	chr9
ASMM9PARTA028040	0.000881871	0.0273611	2.14863	down	coding	NM_008311	Htr2b	RefSeq_NM	0	2073	chr1
ASMM9PARTA023546	4.55452e-05	0.00872019	3.40605	down	coding	NM_001111017	Serac1	RefSeq_NM	0	5630	chr17
ASMM9PARTA022280	0.000255592	0.0166837	2.66317	down	coding	NM_001081322	Myo5c	RefSeq_NM	0	6733	chr9
ASMM9PARTA024323	0.0071734	0.0718825	2.12678	down	coding	NM_001159354	Magi3	RefSeq_NM	0	6581	chr3
ASMM9PARTA022454	0.00515128	0.0615478	2.22009	down	coding	NM_001081428	Fam184a	RefSeq_NM	0	3950	chr10
ASMM9PARTA022718	0.00405795	0.0548402	2.76015	down	coding	NM_001101486	Fam71f2	RefSeq_NM	0	1203	chr6
ASMM9PARTA036876	0.0132692	0.0988087	2.95316	down	coding	NM_029102	Glt8d2	RefSeq_NM	0	2153	chr10
ASMM9PARTA028002	0.000514168	0.0220003	5.36295	down	coding	NM_008236	Hes2	RefSeq_NM	0	2521	chr4
ASMM9PARTA044024	0.0496094	0.20036	2.76321	down	coding	NM_183171	Fez1	RefSeq_NM	0	1285	chr9
ASMM9PARTA042440	0.00407048	0.0548734	4.50675	down	coding	NM_176893	Mink1	RefSeq_NM	0	4886	chr11
ASMM9PARTA027059	0.0119325	0.0937131	2.74805	down	coding	NM_001190333	Ccr6	RefSeq_NM	0	1567	chr17
ASMM9PARTA024782	0.00177406	0.0380454	5.37455	down	coding	NM_001163016	Gprasp2	RefSeq_NM	0	3776	chrX
ASMM9PARTA024458	0.00368531	0.0523026	2.58809	down	coding	NM_001159344	Casz1	RefSeq_NM	0	7966	chr4
ASMM9PARTA024407	0.000103101	0.0116228	2.17198	down	coding	NM_001159634	Prrc2b	RefSeq_NM	0	10704	chr2
ASMM9PARTA044462	0.00319288	0.0488118	4.5979	down	coding	NM_198612	Gxylt2	RefSeq_NM	0	1826	chr6
ASMM9PARTA035015	0.0177117	0.115697	2.47916	down	coding	NM_026056	Cap2	RefSeq_NM	0	3673	chr13
ASMM9PARTA035610	0.0265134	0.143004	2.55104	down	coding	NM_026887	Ap1s2	RefSeq_NM	0	3204	chrX
ASMM9PARTA038857	0.0080235	0.0759635	2.28728	down	coding	NM_139001	Cspg4	RefSeq_NM	0	8050	chr9
ASMM9PARTA030866	0.00018566	0.0142409	2.05504	down	coding	NM_011159	Prkdc	RefSeq_NM	0	12674	chr16
ASMM9PARTA021432	0.000382468	0.0194681	2.80291	down	coding	NM_001040632	C1qtnf5	RefSeq_NM	0	1366	chr9
ASMM9PARTA038050	0.00517283	0.0616466	2.02027	down	coding	NM_033590	Pcdhga7	RefSeq_NM	0	4660	chr18
ASMM9PARTA031516	0.00012542	0.0124385	4.98353	down	coding	NM_013655	Cxcl12	RefSeq_NM	0	3173	chr6
ASMM9PARTA036634	0.00130662	0.0329073	3.79554	down	coding	NM_029001	Elovl7	RefSeq_NM	0	5453	chr13
ASMM9PARTA033340	9.94999e-05	0.0114688	3.64797	down	coding	NM_020259	Hhip	RefSeq_NM	0	9094	chr8
ASMM9PARTA029628	0.0152942	0.106961	2.31837	down	coding	NM_009968	Cryz	RefSeq_NM	0	2215	chr3
ASMM9PARTA038452	0.00333074	0.0499038	3.50832	down	coding	NM_054042	Cd248	RefSeq_NM	0	2660	chr19
ASMM9PARTA035825	0.00631654	0.0681892	2.67989	down	coding	NM_026979	C1qtnf2	RefSeq_NM	0	1211	chr11
ASMM9PARTA037953	0.0155407	0.107693	2.12123	down	coding	NM_053084	Trim32	RefSeq_NM	0	3196	chr4
ASMM9PARTA021336	0.0334913	0.16275	7.33926	down	coding	NM_001033764	4931408C20Rik	RefSeq_NM	0	4331	chr1
ASMM9PARTA023580	0.00541272	0.0628886	4.08562	down	coding	NM_001113325	Gria1	RefSeq_NM	0	5682	chr11
ASMM9PARTA022501	0.00974182	0.0841528	2.27448	down	coding	NM_001081655	Dact3	RefSeq_NM	0	2828	chr7
ASMM9PARTA033598	0.00716172	0.0718825	2.06024	down	coding	NM_021399	Bcl11b	RefSeq_NM	0	7707	chr12
ASMM9PARTA026411	0.000250438	0.0166837	2.49185	down	coding	NM_001177391	Gm6788	RefSeq_NM	0	691	chr19
ASMM9PARTA019840	0.00322151	0.0490088	2.61338	down	coding	NM_001004361	5730494M16Rik	RefSeq_NM	0	4040	chr18
ASMM9PARTA034089	0.00501733	0.0610629	3.53529	down	coding	NM_023653	Wnt2	RefSeq_NM	0	2115	chr6
ASMM9PARTA026460	0.00479699	0.0597577	2.87065	down	coding	NM_001193271	Meis1	RefSeq_NM	0	3441	chr11
ASMM9PARTA039259	0.00527455	0.0622122	2.59844	down	coding	NM_145151	Crebzf	RefSeq_NM	0	4961	chr7
ASMM9PARTA039843	0.0315038	0.157483	2.32689	down	coding	NM_146007	Col6a2	RefSeq_NM	0	3729	chr10
ASMM9PARTA031777	0.015432	0.107339	2.2286	down	coding	NM_013755	Gyg	RefSeq_NM	0	1739	chr3
ASMM9PARTA034918	0.0175526	0.115234	5.10874	down	coding	NM_026433	Tmem100	RefSeq_NM	0	1764	chr11
ASMM9PARTA041239	0.00158048	0.0357908	2.23387	down	coding	NM_153158	E130308A19Rik	RefSeq_NM	0	2800	chr4
ASMM9PARTA041420	0.00620135	0.0675893	2.42894	down	coding	NM_172051	Tmcc3	RefSeq_NM	0	5528	chr10
ASMM9PARTA025387	0.00299694	0.0473791	2.09126	down	coding	NM_001163548	Cyth3	RefSeq_NM	0	4073	chr5
ASMM9PARTA025778	0.0026401	0.0450036	3.30027	down	coding	NM_001166249	Mgll	RefSeq_NM	0	3541	chr6
ASMM9PARTA031638	0.0025181	0.0444968	13.3226	down	coding	NM_011910	Uts2	RefSeq_NM	0	538	chr4
ASMM9PARTA028931	0.0051097	0.0614695	2.86678	down	coding	NM_009263	Spp1	RefSeq_NM	0	1428	chr5
ASMM9PARTA039012	0.00119158	0.0316955	3.06478	down	coding	NM_134052	Adi1	RefSeq_NM	0	1676	chr12
ASMM9PARTA042669	0.0223894	0.130913	2.18502	down	coding	NM_177217	Cep250	RefSeq_NM	0	7914	chr2
ASMM9PARTA022538	0.000548249	0.0225351	2.98159	down	coding	NM_001098225	Adam22	RefSeq_NM	0	9068	chr5
ASMM9PARTA035027	0.0133448	0.0990109	2.55921	down	coding	NM_026293	Spaca1	RefSeq_NM	0	1073	chr4
ASMM9PARTA032562	8.68052e-05	0.0107446	3.34927	down	coding	NM_016885	Emcn	RefSeq_NM	0	1437	chr3
ASMM9PARTA028798	0.00208229	0.0408391	2.3872	down	coding	NM_009006	Map4k2	RefSeq_NM	0	2466	chr19
ASMM9PARTA042361	0.0217839	0.129429	2.05242	down	coding	NM_175446	Zmat1	RefSeq_NM	0	3520	chrX
ASMM9PARTA021910	0.00165024	0.0365722	3.28216	down	coding	NM_001045553	Zfp868	RefSeq_NM	0	2449	chr8
ASMM9PARTA035809	0.0003439	0.0188666	12.5922	down	coding	NM_027363	2010110P09Rik	RefSeq_NM	0	1171	chr7
ASMM9PARTA035546	0.00246745	0.044024	4.7653	down	coding	NM_026976	Faim3	RefSeq_NM	0	1491	chr1
ASMM9PARTA022485	0.00347621	0.0509617	2.1567	down	coding	NM_001081323	Mphosph9	RefSeq_NM	0	8226	chr5
ASMM9PARTA026242	0.00321896	0.0490088	3.63933	down	coding	NM_001172146	Aimp2	RefSeq_NM	0	1210	chr5
ASMM9PARTA032701	0.00117202	0.0315332	26.7443	down	coding	NM_019790	Tmeff2	RefSeq_NM	0	3339	chr1
ASMM9PARTA044772	1.43479e-05	0.00601992	6.65539	down	coding	NM_207663	Synm	RefSeq_NM	0	6960	chr7
ASMM9PARTA022181	0.0313174	0.156864	3.64699	down	coding	NM_001081277	Ak5	RefSeq_NM	0	3103	chr3
ASMM9PARTA036611	0.0175365	0.115234	2.08425	down	coding	NM_028505	1700040I03Rik	RefSeq_NM	0	914	chr6
ASMM9PARTA041061	0.00354915	0.0514115	2.4663	down	coding	NM_153319	Amot	RefSeq_NM	0	6381	chrX
ASMM9PARTA026299	0.000710542	0.0250616	3.37483	down	coding	NM_001168680	Tspan8	RefSeq_NM	0	1416	chr10
ASMM9PARTA043469	0.00237561	0.0433076	2.10093	down	coding	NM_178641	Inpp5f	RefSeq_NM	0	4740	chr7
ASMM9PARTA028771	0.0197086	0.122044	2.14581	down	coding	NM_009187	Cox7a2l	RefSeq_NM	0	1100	chr17
ASMM9PARTA042211	0.0126124	0.096174	2.04144	down	coding	NM_175271	Lpar4	RefSeq_NM	0	4237	chrX
ASMM9PARTA036379	0.000224818	0.0159533	2.98311	down	coding	NM_027760	Rassf8	RefSeq_NM	0	1733	chr6
ASMM9PARTA031507	0.0145824	0.103918	2.07051	down	coding	NM_013535	Grcc10	RefSeq_NM	0	568	chr6
ASMM9PARTA032298	0.0463479	0.193203	4.42942	down	coding	NM_019483	Smad9	RefSeq_NM	0	5368	chr3
ASMM9PARTA036367	0.0250948	0.139284	2.97489	down	coding	NM_028402	Zfp493	RefSeq_NM	0	3274	chr13
ASMM9PARTA021533	0.00268961	0.0451737	2.03445	down	coding	NM_001042660	Smad7	RefSeq_NM	0	4441	chr18
ASMM9PARTA034406	0.000108482	0.0119761	2.15246	down	coding	NM_025622	Lgals2	RefSeq_NM	0	607	chr15
ASMM9PARTA029278	0.000752154	0.0257232	2.05494	down	coding	NM_009441	Ttc3	RefSeq_NM	0	7295	chr16
ASMM9PARTA022400	2.76317e-05	0.00702028	3.08826	down	coding	NM_001082553	Rab27b	RefSeq_NM	0	6876	chr18
ASMM9PARTA039702	0.000701023	0.0249947	2.45155	down	coding	NM_146033	Ankmy2	RefSeq_NM	0	2458	chr12
ASMM9PARTA019594	0.00814028	0.0764149	2.05178	down	coding	NM_001002268	Gpr126	RefSeq_NM	0	6505	chr10
ASMM9PARTA041546	0.0457641	0.192056	2.12383	down	coding	NM_172580	Acot6	RefSeq_NM	0	1822	chr12
ASMM9PARTA037894	0.000556422	0.0227177	3.92011	down	coding	NM_053166	Trim7	RefSeq_NM	0	1366	chr11
ASMM9PARTA020925	0.00558303	0.0637609	2.24419	down	coding	NM_001033415	Shisa3	RefSeq_NM	0	2039	chr5
ASMM9PARTA024735	0.00469475	0.0592121	3.32628	down	coding	NM_001159662	Ppp1r16b	RefSeq_NM	0	6392	chr2
ASMM9PARTA035039	0.0275679	0.146052	2.02419	down	coding	NM_026667	Fam114a1	RefSeq_NM	0	2949	chr5
ASMM9PARTA030640	0.0141578	0.101869	2.21427	down	coding	NM_010740	Cd93	RefSeq_NM	0	6638	chr2
ASMM9PARTA043249	0.0138752	0.100714	2.04605	down	coding	NM_178084	B230120H23Rik	RefSeq_NM	0	1303	chr2
ASMM9PARTA032286	0.0167914	0.112955	5.62582	down	coding	NM_017394	Slc7a10	RefSeq_NM	0	1967	chr7
ASMM9PARTA043324	0.0413561	0.182599	3.10897	down	coding	NM_178214	Hist2h2be	RefSeq_NM	0	2618	chr3
ASMM9PARTA035116	0.00255321	0.0447046	2.21844	down	coding	NM_026546	Fam173b	RefSeq_NM	0	1166	chr15
ASMM9PARTA038016	0.00096769	0.0284496	5.05741	down	coding	NM_033474	Arvcf	RefSeq_NM	0	4661	chr16
ASMM9PARTA021475	0.0447051	0.190239	2.27788	down	coding	NM_001047604	Ttc21b	RefSeq_NM	0	4472	chr2
ASMM9PARTA026196	0.00319001	0.0488022	2.26585	down	coding	NM_001168568	Ctps2	RefSeq_NM	0	5474	chrX
ASMM9PARTA031052	0.0340469	0.164297	2.58707	down	coding	NM_011430	Sncg	RefSeq_NM	0	757	chr14
ASMM9PARTA032919	0.00145151	0.0345964	3.56687	down	coding	NM_020253	Nrxn2	RefSeq_NM	0	5656	chr19
ASMM9PARTA020451	0.0260415	0.142132	2.33834	down	coding	NM_001024458	Add1	RefSeq_NM	0	3917	chr5
ASMM9PARTA041581	0.0470914	0.194826	5.01173	down	coding	NM_172794	Zfp454	RefSeq_NM	0	2079	chr11
ASMM9PARTA029967	0.0264139	0.14284	3.02411	down	coding	NM_010630	Kifc2	RefSeq_NM	0	3143	chr15
ASMM9PARTA030068	0.00598952	0.0661574	2.17416	down	coding	NM_010654	Klrd1	RefSeq_NM	0	724	chr6
ASMM9PARTA036256	4.21672e-05	0.00858516	2.62678	down	coding	NM_028207	Dusp3	RefSeq_NM	0	4204	chr11
ASMM9PARTA029875	0.0436845	0.188636	4.76946	down	coding	NM_010151	Nr2f1	RefSeq_NM	0	2432	chr13
ASMM9PARTA034897	0.00105816	0.0300078	2.24143	down	coding	NM_025905	Ttc23	RefSeq_NM	0	2357	chr7
ASMM9PARTA042004	0.00620872	0.0676285	3.82063	down	coding	NM_175260	Myh10	RefSeq_NM	0	7783	chr11
ASMM9PARTA043593	0.0305483	0.154727	6.33418	down	coding	NM_181039	Lphn1	RefSeq_NM	0	8202	chr8
ASMM9PARTA025187	0.0236515	0.134416	2.09998	down	coding	NM_001163631	Satb1	RefSeq_NM	0	6205	chr17
ASMM9PARTA037109	0.0019524	0.040123	3.01388	down	coding	NM_029619	Msrb2	RefSeq_NM	0	1204	chr2
ASMM9PARTA028019	0.019313	0.121213	2.69259	down	coding	NM_008002	Fgf10	RefSeq_NM	0	4572	chr13
ASMM9PARTA031089	0.0380277	0.174929	2.10914	down	coding	NM_011351	Sema6c	RefSeq_NM	0	2843	chr3
ASMM9PARTA020671	0.0217914	0.129429	4.18663	down	coding	NM_001033208	Gcom1	RefSeq_NM	0	2283	chr9
ASMM9PARTA043914	0.0227667	0.131907	4.90957	down	coding	NM_181752	Gpr135	RefSeq_NM	0	1374	chr12
ASMM9PARTA042372	0.0153816	0.107297	3.19415	down	coding	NM_176952	6430573F11Rik	RefSeq_NM	0	1825	chr8
ASMM9PARTA023929	0.00938064	0.082602	2.61993	down	coding	NM_001123394	Ang3	RefSeq_NM	0	708	chr14
ASMM9PARTA019661	0.0179507	0.11672	2.83747	down	coding	NM_001003671	Pcdhac1	RefSeq_NM	0	5296	chr18
ASMM9PARTA034824	8.66026e-06	0.00524066	3.67923	down	coding	NM_025817	Tril	RefSeq_NM	0	5377	chr6
ASMM9PARTA039300	0.0406097	0.18088	9.98294	down	coding	NM_145463	Shisa2	RefSeq_NM	0	3164	chr14
ASMM9PARTA038015	0.0109442	0.0895974	3.33431	down	coding	NM_033373	Krt23	RefSeq_NM	0	1560	chr11
ASMM9PARTA026982	0.0071566	0.0718795	9.02633	down	coding	NM_007419	Adrb1	RefSeq_NM	0	2491	chr19
ASMM9PARTA031314	0.0278501	0.146762	6.18674	down	coding	NM_011707	Vtn	RefSeq_NM	0	1763	chr11
ASMM9PARTA024720	0.000628474	0.023873	2.57754	down	coding	NM_001163017	Gprasp2	RefSeq_NM	0	3761	chrX
ASMM9PARTA037183	0.0219113	0.12978	2.38969	down	coding	NM_029730	Mospd2	RefSeq_NM	0	2015	chrX
ASMM9PARTA039900	0.0117049	0.0928254	3.69046	down	coding	NM_145741	Gdf10	RefSeq_NM	0	2613	chr14
ASMM9PARTA042715	0.016463	0.11145	3.56343	down	coding	NM_175549	Robo2	RefSeq_NM	0	8047	chr16
ASMM9PARTA038500	0.0194921	0.121718	2.289	down	coding	NM_133351	Prss8	RefSeq_NM	0	1874	chr7
ASMM9PARTA041413	0.0337727	0.163461	2.5358	down	coding	NM_172761	Mthfsd	RefSeq_NM	0	2444	chr8
ASMM9PARTA043396	0.0162739	0.110552	2.13403	down	coding	NM_178201	Hist1h2bn	RefSeq_NM	0	381	chr13
ASMM9PARTA027841	0.00554533	0.0636485	7.07686	down	coding	NM_008011	Fgfr4	RefSeq_NM	0	3146	chr13
ASMM9PARTA033357	0.00148201	0.0347751	2.83558	down	coding	NM_021426	Nkain4	RefSeq_NM	0	950	chr2
ASMM9PARTA032630	7.03416e-05	0.0100511	3.79529	down	coding	NM_019877	Copz2	RefSeq_NM	0	937	chr11
ASMM9PARTA032652	0.00503861	0.0612023	2.28011	down	coding	NM_019574	Patz1	RefSeq_NM	0	2534	chr11
ASMM9PARTA022434	0.00850171	0.0780809	4.05828	down	coding	NM_001085373	Mcc	RefSeq_NM	0	7875	chr18
ASMM9PARTA034037	0.000626399	0.023873	3.46574	down	coding	NM_024264	Cyp27a1	RefSeq_NM	0	1890	chr1
ASMM9PARTA042474	0.0156384	0.107947	2.48326	down	coding	NM_175498	Pnma2	RefSeq_NM	0	4518	chr14
ASMM9PARTA020185	0.000108849	0.0119761	2.56249	down	coding	NM_001007221	Adam22	RefSeq_NM	0	2669	chr5
ASMM9PARTA029541	0.00970973	0.0840288	3.09029	down	coding	NM_009670	Ank3	RefSeq_NM	0	6966	chr10
ASMM9PARTA033219	0.0103334	0.086749	2.00496	down	coding	NM_021716	Fign	RefSeq_NM	0	8667	chr2
ASMM9PARTA030468	0.0399668	0.179558	3.41902	down	coding	NM_010798	Mif	RefSeq_NM	0	554	chr10
ASMM9PARTA024157	0.0212051	0.1274	3.91959	down	coding	NM_001145352	6430550D23Rik	RefSeq_NM	0	1588	chr2
ASMM9PARTA041523	0.0101642	0.0861921	2.20764	down	coding	NM_172758	Slc38a7	RefSeq_NM	0	3282	chr8
ASMM9PARTA034748	0.000270856	0.0170648	3.34441	down	coding	NM_025711	Aspn	RefSeq_NM	0	2362	chr13
ASMM9PARTA031681	5.7523e-06	0.00443933	2.47535	down	coding	NM_013464	Ahr	RefSeq_NM	0	5494	chr12
ASMM9PARTA021831	0.0255574	0.140527	2.28428	down	coding	NM_001040426	Thsd4	RefSeq_NM	0	8796	chr9
ASMM9PARTA023692	0.0250409	0.139233	2.72486	down	coding	NM_001122660	Gm10639	RefSeq_NM	0	874	chr9
ASMM9PARTA039545	0.0140876	0.101655	3.56491	down	coding	NM_145144	Aif1l	RefSeq_NM	0	2967	chr2
ASMM9PARTA022166	0.0040328	0.0546729	2.40382	down	coding	NM_001081064	Pdzd2	RefSeq_NM	0	13413	chr15
ASMM9PARTA041277	0.000171359	0.0137751	7.16659	down	coding	NM_153422	Pde5a	RefSeq_NM	0	6728	chr3
ASMM9PARTA034039	0.021938	0.129834	2.72304	down	coding	NM_024284	Hagh	RefSeq_NM	0	1197	chr17
ASMM9PARTA032586	0.00532841	0.0624083	4.95066	down	coding	NM_019487	Hebp2	RefSeq_NM	0	1910	chr10
ASMM9PARTA022873	0.0307591	0.155328	2.42777	down	coding	NM_001085515	AI464131	RefSeq_NM	0	4173	chr4
ASMM9PARTA024644	0.010744	0.0885911	4.9981	down	coding	NM_001161665	Kif26b	RefSeq_NM	0	7422	chr1
ASMM9PARTA022083	0.004761	0.0595072	2.78317	down	coding	NM_001079929	Ccdc154	RefSeq_NM	0	2417	chr17
ASMM9PARTA030290	0.000153243	0.0133004	5.23514	down	coding	NM_010608	Kcnk3	RefSeq_NM	0	3810	chr5
ASMM9PARTA044165	0.0126907	0.0963973	5.28354	down	coding	NM_183183	Gprin3	RefSeq_NM	0	3100	chr6
ASMM9PARTA037244	0.000262817	0.0168396	2.22355	down	coding	NM_029522	Gpsm2	RefSeq_NM	0	3510	chr3
ASMM9PARTA027796	0.0162543	0.110518	2.37574	down	coding	NM_007763	Crip1	RefSeq_NM	0	460	chr12
ASMM9PARTA032097	0.0115852	0.092328	2.15402	down	coding	NM_015807	Nt5c	RefSeq_NM	0	820	chr11
ASMM9PARTA039578	0.0276946	0.146344	2.06796	down	coding	NM_145137	Mgl2	RefSeq_NM	0	1550	chr11
ASMM9PARTA024241	0.00513339	0.0615478	2.10613	down	coding	NM_001160146	Tmem9	RefSeq_NM	0	1491	chr1
ASMM9PARTA041450	0.0123689	0.0953067	2.41884	down	coding	NM_172731	Fgd5	RefSeq_NM	0	5636	chr6
ASMM9PARTA031566	0.028275	0.147857	2.37908	down	coding	NM_011836	Lamc3	RefSeq_NM	0	5930	chr2
ASMM9PARTA033529	0.00354903	0.0514115	8.48261	down	coding	NM_021436	Tmeff1	RefSeq_NM	0	2442	chr4
ASMM9PARTA045081	0.0227644	0.131907	2.97784	down	coding	NM_207676	Cadm1	RefSeq_NM	0	4303	chr9
ASMM9PARTA043699	0.000611156	0.0237431	2.25172	down	coding	NM_181547	Nostrin	RefSeq_NM	0	1820	chr2
ASMM9PARTA037200	0.0245964	0.137711	6.53994	down	coding	NM_029227	Tomm20l	RefSeq_NM	0	596	chr12
ASMM9PARTA038702	7.05904e-05	0.0100511	40.7724	down	coding	NM_138673	Stab2	RefSeq_NM	0	8152	chr10
ASMM9PARTA041813	0.00653906	0.0688919	2.74266	down	coding	NM_172966	Sh3rf2	RefSeq_NM	0	4688	chr18
CUST_301_PI426409190	0.00722247	0.0720453	2.64813	down	coding	NM_011335	Ccl21b	RefSeq_NM	0	831	chr4
ASMM9PARTA035321	0.00505407	0.0612023	2.36192	down	coding	NM_026629	2410066E13Rik	RefSeq_NM	0	1710	chr6
ASMM9PARTA031875	0.0285652	0.148771	2.48361	down	coding	NM_013723	Podxl	RefSeq_NM	0	5330	chr6
ASMM9PARTA020321	0.0467434	0.193889	2.45577	down	coding	NM_001029937	Sec14l3	RefSeq_NM	0	3928	chr11
ASMM9PARTA034252	0.000320829	0.0183893	2.33193	down	coding	NM_025421	Acyp1	RefSeq_NM	0	677	chr12
ASMM9PARTA025440	0.00308005	0.0480651	2.90877	down	coding	NM_001164366	Atp13a2	RefSeq_NM	0	4253	chr4
ASMM9PARTA038585	0.0352169	0.167841	2.43242	down	coding	NM_133911	Gpr125	RefSeq_NM	0	4475	chr5
ASMM9PARTA041948	5.5628e-05	0.00927992	10.093	down	coding	NM_172921	Fam55d	RefSeq_NM	0	2892	chr9
ASMM9PARTA031215	0.01222	0.0947607	4.18698	down	coding	NM_011757	Zscan21	RefSeq_NM	0	2321	chr5
ASMM9PARTA026874	0.00235413	0.0431163	2.69571	down	coding	NM_001201389	LOC100504710	RefSeq_NM	0	1395	chr6
ASMM9PARTA023801	0.0010878	0.0304572	3.06661	down	coding	NM_001134300	8430427H17Rik	RefSeq_NM	0	6416	chr2
ASMM9PARTA039644	0.00322033	0.0490088	2.98252	down	coding	NM_145219	Lgi3	RefSeq_NM	0	3197	chr14
ASMM9PARTA024401	5.19957e-06	0.00435664	2.68055	down	coding	NM_001159571	Ephb4	RefSeq_NM	0	4361	chr5
ASMM9PARTA031166	0.003246	0.049131	4.82276	down	coding	NM_011416	Smarca2	RefSeq_NM	0	5831	chr19
ASMM9PARTA032051	0.0267826	0.143815	2.62141	down	coding	NM_013793	Klra15	RefSeq_NM	0	1083	chr6
ASMM9PARTA028150	0.0119416	0.0937131	2.10661	down	coding	NM_008632	Mtap2	RefSeq_NM	0	5445	chr1
ASMM9PARTA029361	0.0113824	0.0914585	3.55738	down	coding	NM_009640	Angpt1	RefSeq_NM	0	4078	chr15
ASMM9PARTA031850	0.0294932	0.151607	3.6704	down	coding	NM_015812	Rgs6	RefSeq_NM	0	2626	chr12
ASMM9PARTA031644	0.000823557	0.0267672	3.86287	down	coding	NM_012009	Sh2d1b1	RefSeq_NM	0	1433	chr1
ASMM9PARTA037838	0.0478841	0.196525	3.46432	down	coding	NM_031176	Tnxb	RefSeq_NM	0	9569	chr17
ASMM9PARTA037296	0.0090515	0.0807176	2.14941	down	coding	NM_030021	D730039F16Rik	RefSeq_NM	0	2312	chr2
ASMM9PARTA035076	0.043806	0.188721	2.0841	down	coding	NM_026625	1700067P10Rik	RefSeq_NM	0	794	chr17
ASMM9PARTA043398	0.000414105	0.0200919	2.85313	down	coding	NM_178220	Arrb1	RefSeq_NM	0	7088	chr7
ASMM9PARTA022067	0.0402007	0.179904	2.18753	down	coding	NM_001081266	Ccdc142	RefSeq_NM	0	3129	chr6
ASMM9PARTA041801	0.00654595	0.0688919	2.34331	down	coding	NM_172781	Klhl4	RefSeq_NM	0	3266	chrX
ASMM9PARTA022852	0.0192841	0.121079	2.60145	down	coding	NM_001099319	Gm12942	RefSeq_NM	0	1120	chr4
ASMM9PARTA020245	0.000256103	0.0166837	3.02179	down	coding	NM_001012766	Ear12	RefSeq_NM	0	471	chr14
ASMM9PARTA042705	0.0331009	0.161894	3.16326	down	coding	NM_177292	Wscd2	RefSeq_NM	0	4332	chr5
ASMM9PARTA032026	0.0414765	0.182807	4.48697	down	coding	NM_013922	Zfp354c	RefSeq_NM	0	5367	chr11
ASMM9PARTA039772	0.00035813	0.0192164	4.10312	down	coding	NM_146052	Lrrc3b	RefSeq_NM	0	1676	chr14
ASMM9PARTA044350	0.0423358	0.185078	2.05028	down	coding	NM_198127	Abi2	RefSeq_NM	0	5790	chr1
ASMM9PARTA040742	0.0230099	0.132617	3.06536	down	coding	NM_153060	Spns2	RefSeq_NM	0	3241	chr11
ASMM9PARTA021186	0.000152191	0.0132619	3.79296	down	coding	NM_001039501	Wfdc10	RefSeq_NM	0	459	chr2
ASMM9PARTA032736	0.0124791	0.0958253	2.05392	down	coding	NM_019778	Zbtb20	RefSeq_NM	0	3156	chr16
ASMM9PARTA019528	0.00728904	0.0724445	2.11897	down	coding	NM_001001981	Utp14b	RefSeq_NM	0	3695	chr1
ASMM9PARTA037468	0.0116626	0.0927641	5.19074	down	coding	NM_029942	Prelid2	RefSeq_NM	0	724	chr18
ASMM9PARTA020549	0.0226269	0.131517	2.52872	down	coding	NM_001024928	Zfp667	RefSeq_NM	0	3671	chr7
ASMM9PARTA037818	0.0204802	0.124557	3.78693	down	coding	NM_033567	Cecr6	RefSeq_NM	0	4885	chr6
ASMM9PARTA042309	0.00889278	0.080153	4.55202	down	coding	NM_173781	Rab6b	RefSeq_NM	0	4734	chr9
ASMM9PARTA023771	0.000873829	0.0273511	4.5127	down	coding	NM_001134741	Tdrd5	RefSeq_NM	0	3462	chr1
ASMM9PARTA026366	0.00317301	0.0487475	2.49108	down	coding	NM_001170486	Arpc4	RefSeq_NM	0	2152	chr6
ASMM9PARTA042771	0.000640064	0.0239996	2.70682	down	coding	NM_177231	Arrb1	RefSeq_NM	0	7112	chr7
ASMM9PARTA022898	0.000139058	0.0128395	12.0112	down	coding	NM_001103158	Gm13242	RefSeq_NM	0	4003	chr4
ASMM9PARTA031790	0.0395714	0.178628	2.41047	down	coding	NM_013457	Add1	RefSeq_NM	0	3954	chr5
ASMM9PARTA032491	0.000279637	0.0173558	2.93364	down	coding	NM_016845	Acrbp	RefSeq_NM	0	1913	chr6
ASMM9PARTA021828	0.00146567	0.034706	2.80669	down	coding	NM_001040072	Nynrin	RefSeq_NM	0	7422	chr14
ASMM9PARTA027372	0.0256492	0.140731	4.21306	down	coding	NM_007623	Cbx2	RefSeq_NM	0	3754	chr11
ASMM9PARTA041622	0.012263	0.094801	2.20424	down	coding	NM_172682	Fam160a1	RefSeq_NM	0	4392	chr3
ASMM9PARTA021627	0.00196417	0.040123	3.57969	down	coding	NM_001039534	Pstk	RefSeq_NM	0	1130	chr7
ASMM9PARTA038750	0.00487317	0.0601144	2.27469	down	coding	NM_133675	1110032A04Rik	RefSeq_NM	0	1755	chr3
ASMM9PARTA022559	0.0178568	0.116331	2.21793	down	coding	NM_001081422	Bod1l	RefSeq_NM	0	10552	chr5
ASMM9PARTA027978	0.00139425	0.033903	2.40255	down	coding	NM_007934	Enpep	RefSeq_NM	0	4208	chr3
ASMM9PARTA022102	0.00066658	0.0244996	2.187	down	coding	NM_001081172	Frmpd1	RefSeq_NM	0	4827	chr4
ASMM9PARTA042765	0.00998209	0.0853453	3.65857	down	coding	NM_177030	Dock6	RefSeq_NM	0	6577	chr9
ASMM9PARTA027335	0.00296578	0.0471662	2.15629	down	coding	NM_007616	Cav1	RefSeq_NM	0	2487	chr6
ASMM9PARTA022108	0.000747913	0.0256587	3.28146	down	coding	NM_001081239	Lilra5	RefSeq_NM	0	2109	chr7
ASMM9PARTA022840	0.0492826	0.199522	3.67493	down	coding	NM_001085517	Gm5132	RefSeq_NM	0	432	chrX
ASMM9PARTA040069	0.0323803	0.160022	2.5656	down	coding	NM_146184	B3gnt8	RefSeq_NM	0	1867	chr7
ASMM9PARTA037785	0.0019708	0.040123	2.71933	down	coding	NM_029947	Prdm8	RefSeq_NM	0	3119	chr5
ASMM9PARTA036391	0.00750757	0.0733419	2.45804	down	coding	NM_028014	2310067B10Rik	RefSeq_NM	0	4996	chr11
ASMM9PARTA031601	2.25658e-05	0.00658091	5.58505	down	coding	NM_011829	Impdh1	RefSeq_NM	0	2436	chr6
ASMM9PARTA028118	0.020189	0.123857	2.29143	down	coding	NM_008741	Nsg2	RefSeq_NM	0	2243	chr11
ASMM9PARTA033552	0.000209284	0.0153574	6.70629	down	coding	NM_023624	Lrat	RefSeq_NM	0	5349	chr3
ASMM9PARTA035020	0.00260479	0.0449189	3.32476	down	coding	NM_026162	Plxdc2	RefSeq_NM	0	3205	chr2
ASMM9PARTA026143	0.000283818	0.0174412	5.87453	down	coding	NM_001177524	Gml	RefSeq_NM	0	895	chr15
ASMM9PARTA042578	0.00302088	0.0476883	3.78663	down	coding	NM_175535	Arhgap20	RefSeq_NM	0	6365	chr9
ASMM9PARTA021312	0.0104176	0.0871149	2.11345	down	coding	NM_001037707	Zfp27	RefSeq_NM	0	3529	chr7
ASMM9PARTA041926	0.0486799	0.198408	2.67464	down	coding	NM_173419	Dleu7	RefSeq_NM	0	1348	chr14
ASMM9PARTA032066	0.0186767	0.119189	2.60191	down	coding	NM_015805	Atp9b	RefSeq_NM	0	5444	chr18
ASMM9PARTA042925	0.0320225	0.15909	2.04199	down	coding	NM_177684	Zfp637	RefSeq_NM	0	1114	chr6
ASMM9PARTA042783	0.000620174	0.0237431	7.35064	down	coding	NM_177756	Glt25d2	RefSeq_NM	0	4080	chr1
ASMM9PARTA025659	0.0232238	0.133315	3.07642	down	coding	NM_001166251	Mgll	RefSeq_NM	0	3991	chr6
ASMM9PARTA043945	0.00129003	0.0326783	2.31461	down	coding	NM_181579	Pof1b	RefSeq_NM	0	3909	chrX
ASMM9PARTA040954	0.000179167	0.0140822	3.3247	down	coding	NM_153145	Abca8a	RefSeq_NM	0	5629	chr11
ASMM9PARTA044311	0.0255661	0.140539	2.25076	down	coding	NM_198114	Dagla	RefSeq_NM	0	5652	chr19
ASMM9PARTA033854	0.0103206	0.0867081	2.50105	down	coding	NM_024170	Cxx1a	RefSeq_NM	0	1276	chrX
ASMM9PARTA028979	0.00316332	0.0487475	2.90714	down	coding	NM_008940	Klk8	RefSeq_NM	0	1322	chr7
ASMM9PARTA038888	0.0266589	0.143522	2.05815	down	coding	NM_138956	Rassf3	RefSeq_NM	0	3425	chr10
ASMM9PARTA022116	0.0206695	0.125183	2.48058	down	coding	NM_001081437	Fbln2	RefSeq_NM	0	4336	chr6
ASMM9PARTA043250	0.00958327	0.0835503	2.01226	down	coding	NM_178197	Hist1h2bh	RefSeq_NM	0	381	chr13
ASMM9PARTA043252	0.000504332	0.0218862	2.052	down	coding	NM_178252	Arhgap33	RefSeq_NM	0	4415	chr7
ASMM9PARTA032196	0.0383979	0.175772	3.31264	down	coding	NM_015756	Shroom3	RefSeq_NM	0	7210	chr5
ASMM9PARTA032153	0.00317262	0.0487475	12.161	down	coding	NM_018782	Calcrl	RefSeq_NM	0	4761	chr2
ASMM9PARTA038324	0.00012606	0.0124385	5.63072	down	coding	NM_130904	Cd209d	RefSeq_NM	0	880	chr8
ASMM9PARTA024373	4.30995e-05	0.00863941	2.73155	down	coding	NM_001159965	Ralgps2	RefSeq_NM	0	6992	chr1
ASMM9PARTA030099	0.0116725	0.0927641	2.71669	down	coding	NM_010345	Grb10	RefSeq_NM	0	5089	chr11
ASMM9PARTA033149	0.035925	0.169547	2.02587	down	coding	NM_021442	Mecom	RefSeq_NM	0	1075	chr3
ASMM9PARTA044546	0.00170514	0.0372957	3.68891	down	coding	NM_206856	Tacc2	RefSeq_NM	0	3906	chr7
ASMM9PARTA030910	0.00574578	0.0646549	3.36658	down	coding	NM_011372	St6galnac3	RefSeq_NM	0	3885	chr3
ASMM9PARTA022089	0.00522618	0.0619436	4.89425	down	coding	NM_001080814	Fat3	RefSeq_NM	0	18468	chr9
ASMM9PARTA041894	0.0274087	0.145492	4.76709	down	coding	NM_173749	Pamr1	RefSeq_NM	0	2855	chr2
ASMM9PARTA043481	0.0226868	0.13163	3.17225	down	coding	NM_178928	Afap1l1	RefSeq_NM	0	3403	chr18
ASMM9PARTA041384	0.00473798	0.059402	3.77381	down	coding	NM_170687	Ank3	RefSeq_NM	0	7554	chr10
ASMM9PARTA029835	0.00561127	0.0638863	3.81661	down	coding	NM_009987	Cx3cr1	RefSeq_NM	0	3729	chr9
ASMM9PARTA041042	0.0128309	0.0970899	2.59219	down	coding	NM_153522	Scn3b	RefSeq_NM	0	4542	chr9
ASMM9PARTA038131	0.0114167	0.0914702	3.34959	down	coding	NM_053136	Pcdhb11	RefSeq_NM	0	3615	chr18
ASMM9PARTA025240	0.0175558	0.115234	2.43492	down	coding	NM_001163996	Zfp605	RefSeq_NM	0	3158	chr5
ASMM9PARTA020369	0.0147805	0.105007	4.02218	down	coding	NM_001012725	Wfdc6b	RefSeq_NM	0	824	chr2
ASMM9PARTA029929	0.0252644	0.13978	6.11076	down	coding	NM_010423	Hey1	RefSeq_NM	0	2215	chr3
ASMM9PARTA031282	6.4815e-05	0.00977826	2.1465	down	coding	NM_011896	Spry1	RefSeq_NM	0	2490	chr3
ASMM9PARTA043829	0.00615252	0.0672534	2.8839	down	coding	NM_181681	BC005764	RefSeq_NM	0	2790	chr10
ASMM9PARTA039826	0.00600676	0.0661763	3.41604	down	coding	NM_145534	Btbd3	RefSeq_NM	0	4979	chr2
ASMM9PARTA033813	0.00399343	0.0545435	2.34614	down	coding	NM_023884	Ralgps2	RefSeq_NM	0	6932	chr1
ASMM9PARTA033533	0.028208	0.147719	2.28966	down	coding	NM_021496	Pvrl3	RefSeq_NM	0	1817	chr16
ASMM9PARTA031368	0.000293848	0.0178314	3.09989	down	coding	NM_011984	Homer3	RefSeq_NM	0	2436	chr8
ASMM9PARTA034974	0.013386	0.0992219	2.75431	down	coding	NM_026012	Nradd	RefSeq_NM	0	1213	chr9
ASMM9PARTA019999	0.0383443	0.175637	2.39167	down	coding	NM_001003916	Zc4h2	RefSeq_NM	0	2168	chrX
CUST_281_PI426409190	0.00742158	0.0730575	2.05169	down	coding	NM_001164689	Gm6710	RefSeq_NM	0	3788	chr2
ASMM9PARTA032230	0.000371031	0.0194681	2.07835	down	coding	NM_013925	Adat1	RefSeq_NM	0	3159	chr8
ASMM9PARTA038358	0.00169121	0.0371184	2.79016	down	coding	NM_080466	Kcnn3	RefSeq_NM	0	7617	chr3
ASMM9PARTA021647	0.00144396	0.0345297	2.35717	down	coding	NM_001076681	1810012P15Rik	RefSeq_NM	0	5053	chr11
ASMM9PARTA020144	0.0286479	0.148947	2.34938	down	coding	NM_001004367	Cxxc4	RefSeq_NM	0	4677	chr3
ASMM9PARTA029414	0.0260861	0.142229	2.3993	down	coding	NM_009867	Cdh4	RefSeq_NM	0	6393	chr2
ASMM9PARTA043646	0.000852886	0.0270568	3.91312	down	coding	NM_178405	Atp1a2	RefSeq_NM	0	6227	chr1
ASMM9PARTA029608	0.0034932	0.0510391	2.95933	down	coding	NM_009624	Adcy9	RefSeq_NM	0	4457	chr16
ASMM9PARTA019847	0.0181612	0.117332	4.00001	down	coding	NM_001007583	Best3	RefSeq_NM	0	2719	chr10
ASMM9PARTA029673	0.00139902	0.0339395	2.0989	down	coding	NM_010137	Epas1	RefSeq_NM	0	5352	chr17
ASMM9PARTA033055	0.0151839	0.106407	2.7785	down	coding	NM_020008	Clec7a	RefSeq_NM	0	2277	chr6
ASMM9PARTA021555	0.0446004	0.190215	6.1333	down	coding	NM_001039484	Kcnj10	RefSeq_NM	0	5407	chr1
ASMM9PARTA023711	0.00572845	0.0645598	7.60764	down	coding	NM_001135172	C1qtnf7	RefSeq_NM	0	1652	chr5
ASMM9PARTA031849	0.0136609	0.100068	2.19465	down	coding	NM_015801	Pnpla6	RefSeq_NM	0	4455	chr8
ASMM9PARTA034036	0.0473259	0.195264	2.45996	down	coding	NM_024263	Mxra8	RefSeq_NM	0	2280	chr4
ASMM9PARTA043440	0.0201054	0.123715	3.55976	down	coding	NM_178879	B3gnt9-ps	RefSeq_NM	0	2343	chr8
ASMM9PARTA033432	0.0263332	0.14281	2.01494	down	coding	NM_021506	Sh3rf1	RefSeq_NM	0	5199	chr8
ASMM9PARTA022568	0.00489506	0.0603139	2.4567	down	coding	NM_001082485	Zfp266	RefSeq_NM	0	6305	chr9
ASMM9PARTA024108	3.88948e-06	0.00431514	3.32509	down	coding	NM_001134460	Prickle2	RefSeq_NM	0	8203	chr6
ASMM9PARTA021556	0.00677473	0.0700386	2.07482	down	coding	NM_001039509	Pnkd	RefSeq_NM	0	2956	chr1
ASMM9PARTA043605	9.72166e-05	0.0113864	3.3924	down	coding	NM_178382	Flrt3	RefSeq_NM	0	3984	chr2
ASMM9PARTA041282	0.000156679	0.0133926	4.54164	down	coding	NM_153574	Fam13a	RefSeq_NM	0	4300	chr6
ASMM9PARTA024232	0.0481007	0.197037	2.02016	down	coding	NM_001159534	Cacna1c	RefSeq_NM	0	8230	chr6
ASMM9PARTA025926	0.0184437	0.118385	2.30117	down	coding	NM_001167997	Tex11	RefSeq_NM	0	2563	chrX
ASMM9PARTA032309	5.15148e-05	0.00919878	2.90382	down	coding	NM_016753	Lxn	RefSeq_NM	0	1092	chr3
ASMM9PARTA045050	0.0370469	0.172476	2.32793	down	coding	NM_207675	Cadm1	RefSeq_NM	0	4387	chr9
ASMM9PARTA043607	0.000233459	0.0163534	2.7011	down	coding	NM_178394	Jakmip1	RefSeq_NM	0	2382	chr5
ASMM9PARTA042727	0.0352547	0.167878	2.39203	down	coding	NM_176921	6030419C18Rik	RefSeq_NM	0	2139	chr9
ASMM9PARTA042871	0.0404409	0.18046	2.30185	down	coding	NM_177304	Enpp6	RefSeq_NM	0	3065	chr8
ASMM9PARTA025341	0.0196604	0.121979	2.94534	down	coding	NM_001164101	Add3	RefSeq_NM	0	4424	chr19
ASMM9PARTA044347	0.000411506	0.0200837	2.66329	down	coding	NM_198111	Akap6	RefSeq_NM	0	10263	chr12
ASMM9PARTA031382	0.0286539	0.148947	5.63793	down	coding	NM_011718	Wnt10b	RefSeq_NM	0	2272	chr15
ASMM9PARTA035483	0.00241596	0.0436415	7.97271	down	coding	NM_027343	Cd209g	RefSeq_NM	0	832	chr8
ASMM9PARTA034109	0.0367741	0.171677	3.47016	down	coding	NM_025580	Pnkd	RefSeq_NM	0	642	chr1
ASMM9PARTA022465	0.00261056	0.0449189	2.12966	down	coding	NM_001083923	Wbp1	RefSeq_NM	0	1233	chr6
ASMM9PARTA022357	0.00259725	0.0449189	2.43833	down	coding	NM_001081423	Ttll5	RefSeq_NM	0	4858	chr12
ASMM9PARTA041800	0.000448153	0.0208166	2.06699	down	coding	NM_172778	Maob	RefSeq_NM	0	2428	chrX
ASMM9PARTA042284	0.0312426	0.156789	5.26633	down	coding	NM_175096	Stbd1	RefSeq_NM	0	1985	chr5
ASMM9PARTA036122	0.00245078	0.0437732	3.41342	down	coding	NM_027531	Ppp2r2b	RefSeq_NM	0	2003	chr18
ASMM9PARTA039311	0.0108373	0.0890459	2.00602	down	coding	NM_144800	Mtss1	RefSeq_NM	0	4975	chr15
ASMM9PARTA028321	0.0171246	0.114085	2.42596	down	coding	NM_008443	Kif3a	RefSeq_NM	0	5438	chr11
ASMM9PARTA031196	0.00842766	0.0777293	2.15717	down	coding	NM_011360	Sgce	RefSeq_NM	0	1711	chr6
ASMM9PARTA020331	0.0194955	0.121718	2.70168	down	coding	NM_001012324	Ecm2	RefSeq_NM	0	3626	chr13
ASMM9PARTA025806	0.00149267	0.0347784	2.7827	down	coding	NM_001164791	B230120H23Rik	RefSeq_NM	0	6704	chr2
ASMM9PARTA042533	0.008099	0.0762654	2.43837	down	coding	NM_175313	A130022J15Rik	RefSeq_NM	0	3205	chr6
ASMM9PARTA021301	0.00351176	0.0511644	3.1105	down	coding	NM_001033636	Prex2	RefSeq_NM	0	6540	chr1
ASMM9PARTA025112	0.0490417	0.199009	2.38091	down	coding	NM_001162881	Fam193b	RefSeq_NM	0	3211	chr13
ASMM9PARTA042406	8.58794e-05	0.0106908	4.95829	down	coding	NM_175526	Clec1a	RefSeq_NM	0	3268	chr6
ASMM9PARTA027768	0.00668621	0.0696641	3.10838	down	coding	NM_007903	Edn3	RefSeq_NM	0	2963	chr2
ASMM9PARTA029275	0.00293127	0.0468509	2.20639	down	coding	NM_009382	Thy1	RefSeq_NM	0	1753	chr9
ASMM9PARTA037596	0.0212901	0.127677	2.47773	down	coding	NM_053070	Car7	RefSeq_NM	0	1538	chr8
ASMM9PARTA028748	0.0408931	0.181623	2.03478	down	coding	NM_009303	Syngr1	RefSeq_NM	0	818	chr15
ASMM9PARTA030676	0.00999353	0.0853949	2.96703	down	coding	NM_010847	Mxi1	RefSeq_NM	0	4996	chr19
ASMM9PARTA032877	0.0154635	0.107479	2.86681	down	coding	NM_019733	Rbpms	RefSeq_NM	0	2547	chr8
ASMM9PARTA023590	0.00112318	0.0309728	2.00669	down	coding	NM_001113481	Sema4f	RefSeq_NM	0	2735	chr6
ASMM9PARTA023198	0.00135945	0.0335398	6.23723	down	coding	NM_001109873	Cbfa2t3	RefSeq_NM	0	7678	chr8
ASMM9PARTA038973	0.00699553	0.071081	2.25776	down	coding	NM_133922	Krba1	RefSeq_NM	0	7005	chr6
ASMM9PARTA030434	0.0100784	0.0857256	2.38065	down	coding	NM_010815	Grap2	RefSeq_NM	0	2919	chr15
ASMM9PARTA030382	0.00201283	0.040289	2.0339	down	coding	NM_010422	Hexb	RefSeq_NM	0	1922	chr13
ASMM9PARTA029443	0.00244686	0.0437708	4.64845	down	coding	NM_009866	Cdh11	RefSeq_NM	0	4216	chr8
ASMM9PARTA041358	0.0153796	0.107297	2.27708	down	coding	NM_172310	Tarsl2	RefSeq_NM	0	3194	chr7
ASMM9PARTA043060	0.000382698	0.0194681	4.09915	down	coding	NM_177606	Plekhh2	RefSeq_NM	0	6886	chr17
ASMM9PARTA030510	0.00529542	0.0622281	2.60404	down	coding	NM_010861	Myl2	RefSeq_NM	0	633	chr5
ASMM9PARTA037829	0.0219565	0.129903	2.85806	down	coding	NM_030560	Cwc22	RefSeq_NM	0	3449	chr2
ASMM9PARTA028640	0.000142537	0.0129558	5.48277	down	coding	NM_009047	Rem1	RefSeq_NM	0	1603	chr2
ASMM9PARTA036109	0.023347	0.133429	2.63938	down	coding	NM_028048	Slc25a35	RefSeq_NM	0	1827	chr11
ASMM9PARTA039344	0.0104939	0.0873554	2.52624	down	coding	NM_139302	Sh3glb2	RefSeq_NM	0	1740	chr2
ASMM9PARTA033955	0.0366742	0.171456	2.16315	down	coding	NM_023873	Cep70	RefSeq_NM	0	2608	chr9
ASMM9PARTA019691	0.000118358	0.0123378	13.8446	down	coding	NM_001003672	Pcdhac2	RefSeq_NM	0	5422	chr18
ASMM9PARTA023402	0.00024805	0.0166783	50.1067	down	coding	NM_001109758	Bcan	RefSeq_NM	0	2685	chr3
ASMM9PARTA027311	0.000382103	0.0194681	2.45483	down	coding	NM_001199352	Pnck	RefSeq_NM	0	1506	chrX
ASMM9PARTA019829	0.00186772	0.0392744	3.74736	down	coding	NM_001001980	Limch1	RefSeq_NM	0	6142	chr5
ASMM9PARTA023729	0.0347752	0.166502	2.01055	down	coding	NM_001128084	Arhgap21	RefSeq_NM	0	6974	chr2
ASMM9PARTA036663	0.0276253	0.146259	2.80056	down	coding	NM_029011	Pyroxd2	RefSeq_NM	0	3119	chr19
ASMM9PARTA026123	0.00867578	0.0787508	2.01349	down	coding	NM_001167891	Nrg2	RefSeq_NM	0	2839	chr18
ASMM9PARTA028230	0.026489	0.142944	2.32769	down	coding	NM_008788	Pcolce	RefSeq_NM	0	1539	chr5
ASMM9PARTA035056	0.0412304	0.182303	3.14281	down	coding	NM_026209	1810063B07Rik	RefSeq_NM	0	2314	chr14
ASMM9PARTA026486	0.00600079	0.0661574	2.0303	down	coding	NM_001177668	Spna2	RefSeq_NM	0	7979	chr2
ASMM9PARTA042305	4.43837e-06	0.00431514	2.04304	down	coding	NM_173731	Hmgcll1	RefSeq_NM	0	3615	chr9
ASMM9PARTA027417	0.0359037	0.169487	6.80604	down	coding	NM_007409	Adh1	RefSeq_NM	0	1348	chr3
ASMM9PARTA027093	0.0482634	0.197301	2.12153	down	coding	NM_001190400	Bend7	RefSeq_NM	0	3834	chr2
ASMM9PARTA032467	0.0176749	0.115595	5.96799	down	coding	NM_018732	Scn3a	RefSeq_NM	0	9560	chr2
ASMM9PARTA023913	0.00164347	0.0365336	2.83719	down	coding	NM_001142697	5730494M16Rik	RefSeq_NM	0	3786	chr18
ASMM9PARTA038480	0.0114045	0.0914702	2.73097	down	coding	NM_133924	Snx21	RefSeq_NM	0	1520	chr2
ASMM9PARTA021921	0.0260775	0.142229	2.8546	down	coding	NM_001080810	Zscan30	RefSeq_NM	0	673	chr18
ASMM9PARTA025027	0.00510163	0.0614695	2.20096	down	coding	NM_001163531	Tmem175	RefSeq_NM	0	2963	chr5
ASMM9PARTA038401	0.00450019	0.0577594	9.82827	down	coding	NM_080846	Higd1b	RefSeq_NM	0	753	chr11
ASMM9PARTA038382	0.0273193	0.145159	2.89969	down	coding	NM_053185	Col4a6	RefSeq_NM	0	6648	chrX
ASMM9PARTA020281	0.00654247	0.0688919	11.4733	down	coding	NM_001024720	Hmcn1	RefSeq_NM	0	18316	chr1
ASMM9PARTA042752	0.0190748	0.120417	2.63373	down	coding	NM_175522	Elfn1	RefSeq_NM	0	3835	chr5
ASMM9PARTA040820	0.00261453	0.0449189	3.60061	down	coding	NM_170690	Ank3	RefSeq_NM	0	9962	chr10
ASMM9PARTA035508	0.00111962	0.0309213	2.54763	down	coding	NM_027144	Arhgef12	RefSeq_NM	0	10483	chr9
ASMM9PARTA023085	0.00178618	0.0382235	10.6991	down	coding	NM_001099774	Krtap17-1	RefSeq_NM	0	761	chr11
ASMM9PARTA037666	0.0107127	0.0884672	2.5228	down	coding	NM_033146	Fam158a	RefSeq_NM	0	805	chr14
ASMM9PARTA041060	0.0094888	0.0830842	2.10075	down	coding	NM_153177	Eif2c4	RefSeq_NM	0	6527	chr4
ASMM9PARTA041726	0.0172717	0.114544	2.85684	down	coding	NM_172740	Zfp420	RefSeq_NM	0	3334	chr7
ASMM9PARTA028591	0.0228707	0.132259	3.42409	down	coding	NM_008745	Ntrk2	RefSeq_NM	0	7022	chr13
ASMM9PARTA030452	0.010767	0.0887137	2.31077	down	coding	NM_011214	Ptpru	RefSeq_NM	0	5498	chr4
ASMM9PARTA038461	0.0041833	0.0555013	2.10706	down	coding	NM_080793	Setd7	RefSeq_NM	0	7356	chr3
ASMM9PARTA034673	0.000871585	0.0273443	4.3379	down	coding	NM_026280	Mxra7	RefSeq_NM	0	1725	chr11
ASMM9PARTA041245	0.0148081	0.105011	2.43367	down	coding	NM_153529	Nrn1	RefSeq_NM	0	1626	chr13
ASMM9PARTA024851	0.000803495	0.0264014	3.54773	down	coding	NM_001162943	Dchs1	RefSeq_NM	0	10651	chr7
ASMM9PARTA041191	0.0281332	0.147498	2.03829	down	coding	NM_172260	Cep68	RefSeq_NM	0	4810	chr11
ASMM9PARTA039004	0.00354936	0.0514115	8.56162	down	coding	NM_138741	Sdpr	RefSeq_NM	0	3069	chr1
ASMM9PARTA024093	0.0498389	0.201063	2.23574	down	coding	NM_001146058	Acot7	RefSeq_NM	0	1367	chr4
ASMM9PARTA041733	0.0173458	0.114752	4.57512	down	coding	NM_172994	Ppp2r2c	RefSeq_NM	0	4066	chr5
ASMM9PARTA030034	0.00258554	0.0448839	5.0747	down	coding	NM_010612	Kdr	RefSeq_NM	0	5464	chr5
ASMM9PARTA021837	2.25126e-05	0.00658091	2.80114	down	coding	NM_001042727	Rarg	RefSeq_NM	0	2570	chr15
ASMM9PARTA032703	0.0468557	0.194187	2.15516	down	coding	NM_019802	Ggcx	RefSeq_NM	0	2899	chr6
ASMM9PARTA032035	0.0159425	0.109108	3.22976	down	coding	NM_016669	Crym	RefSeq_NM	0	1256	chr7
ASMM9PARTA038568	0.00395776	0.0542485	2.18942	down	coding	NM_133237	Apcdd1	RefSeq_NM	0	2799	chr18
ASMM9PARTA038971	0.000955289	0.028336	2.97421	down	coding	NM_133904	Acacb	RefSeq_NM	0	8497	chr5
ASMM9PARTA044515	0.0499444	0.201302	4.86685	down	coding	NM_207244	Cd200r4	RefSeq_NM	0	1700	chr16
ASMM9PARTA024777	0.00148548	0.0347751	2.83636	down	coding	NM_001162532	Fam174b	RefSeq_NM	0	2678	chr7
ASMM9PARTA038098	0.027658	0.146318	2.31676	down	coding	NM_053134	Pcdhb9	RefSeq_NM	0	3055	chr18
ASMM9PARTA044681	0.000314251	0.0182655	5.18777	down	coding	NM_201639	Synm	RefSeq_NM	0	7866	chr7
ASMM9PARTA041965	0.0262568	0.142542	2.58634	down	coding	NM_174991	Bai1	RefSeq_NM	0	6227	chr15
ASMM9PARTA036473	0.020574	0.124813	3.02848	down	coding	NM_028426	3110007F17Rik	RefSeq_NM	0	962	chrX
ASMM9PARTA030010	0.00435372	0.0566243	3.23437	down	coding	NM_010069	Doc2a	RefSeq_NM	0	2557	chr7
ASMM9PARTA021621	0.00122209	0.0320741	4.82056	down	coding	NM_001039175	Elovl1	RefSeq_NM	0	1583	chr4
ASMM9PARTA025222	0.0234805	0.133871	3.23813	down	coding	NM_001163461	Rpap2	RefSeq_NM	0	2671	chr5
ASMM9PARTA033789	0.000698022	0.0249695	5.00354	down	coding	NM_023055	Slc9a3r2	RefSeq_NM	0	2118	chr17
ASMM9PARTA044313	0.0455838	0.191839	5.01791	down	coding	NM_198214	Snph	RefSeq_NM	0	4689	chr2
CUST_303_PI426409190	0.0154188	0.107339	2.99026	down	coding	NM_138758	Tmlhe	RefSeq_NM	0	2264	chrX_random
ASMM9PARTA022115	0.0162915	0.110633	3.07412	down	coding	NM_001081433	Ankrd44	RefSeq_NM	0	6156	chr1
ASMM9PARTA021821	0.00624999	0.0679082	3.78339	down	coding	NM_001080118	Med1	RefSeq_NM	0	6518	chr11
ASMM9PARTA025537	0.00197607	0.040123	3.18106	down	coding	NM_001164613	Atp13a4	RefSeq_NM	0	2903	chr16
ASMM9PARTA039588	0.0120016	0.0939806	2.62792	down	coding	NM_145469	Nipal2	RefSeq_NM	0	3825	chr15
ASMM9PARTA019565	0.00394698	0.0541808	2.1946	down	coding	NM_001005511	Lmtk3	RefSeq_NM	0	4846	chr7
ASMM9PARTA041869	0.00270822	0.0452786	3.10565	down	coding	NM_172751	Arhgef10	RefSeq_NM	0	5484	chr8
ASMM9PARTA042276	0.00016442	0.0135563	2.04706	down	coding	NM_173788	Npr2	RefSeq_NM	0	3660	chr4
ASMM9PARTA042344	0.00584744	0.0654271	4.83107	down	coding	NM_174857	Mamdc2	RefSeq_NM	0	3338	chr19
ASMM9PARTA043487	0.00705721	0.071429	2.27003	down	coding	NM_181390	Mustn1	RefSeq_NM	0	1194	chr14
ASMM9PARTA026954	0.0146053	0.104013	2.80455	down	coding	NM_001190310	Clec4b1	RefSeq_NM	0	784	chr6
ASMM9PARTA031427	0.00177045	0.0380368	2.46284	down	coding	NM_011826	Hax1	RefSeq_NM	0	1117	chr3
ASMM9PARTA023971	0.0112239	0.0909647	2.69757	down	coding	NM_001136227	Rtkn	RefSeq_NM	0	2202	chr6
ASMM9PARTA036545	0.00138011	0.0338241	6.53969	down	coding	NM_028450	Gulp1	RefSeq_NM	0	2976	chr1
ASMM9PARTA027243	0.0350078	0.167283	2.05156	down	coding	NM_001199494	Ei24	RefSeq_NM	0	2239	chr9
ASMM9PARTA041321	0.0120453	0.0940865	3.09656	down	coding	NM_170728	Ank3	RefSeq_NM	0	9320	chr10
ASMM9PARTA027267	9.35094e-05	0.0111929	6.49363	down	coding	NM_007665	Cdh3	RefSeq_NM	0	3231	chr8
ASMM9PARTA023977	0.00516793	0.061622	2.53704	down	coding	NM_001142916	Plod2	RefSeq_NM	0	3719	chr9
ASMM9PARTA021347	0.0202117	0.123857	3.22836	down	coding	NM_001038658	Faim2	RefSeq_NM	0	4484	chr15
ASMM9PARTA037569	0.00310099	0.048215	2.56713	down	coding	NM_029953	Arhgef38	RefSeq_NM	0	1933	chr3
ASMM9PARTA037332	0.000191513	0.0144865	7.9462	down	coding	NM_029990	Lhfpl3	RefSeq_NM	0	2933	chr5
ASMM9PARTA039833	0.00262227	0.0449189	3.10636	down	coding	NM_145743	Lace1	RefSeq_NM	0	2530	chr10
ASMM9PARTA039528	0.000712737	0.0250616	3.05943	down	coding	NM_144552	Stxbp6	RefSeq_NM	0	4325	chr12
ASMM9PARTA029060	0.0480154	0.196804	3.14921	down	coding	NM_009082	Rpl29	RefSeq_NM	0	710	chr9
ASMM9PARTA033291	0.000951373	0.0283138	3.91807	down	coding	NM_021715	Chst7	RefSeq_NM	0	2248	chrX
ASMM9PARTA028784	0.00375278	0.0527204	7.92237	down	coding	NM_009378	Thbd	RefSeq_NM	0	3718	chr2
ASMM9PARTA027603	0.000156509	0.0133926	254.411	down	coding	NM_007529	Bcan	RefSeq_NM	0	3267	chr3
ASMM9PARTA032759	0.0463193	0.193197	3.50525	down	coding	NM_019656	Tspan6	RefSeq_NM	0	1763	chrX
ASMM9PARTA021750	0.000549829	0.0225575	3.44758	down	coding	NM_001077398	Ldb2	RefSeq_NM	0	2622	chr5
ASMM9PARTA036872	0.00281078	0.0460743	2.16691	down	coding	NM_028904	Rmi1	RefSeq_NM	0	3522	chr13
ASMM9PARTA041070	0.0111314	0.0905516	2.18671	down	coding	NM_153776	Tmem121	RefSeq_NM	0	1613	chr12
ASMM9PARTA024172	0.00363524	0.0521081	2.38943	down	coding	NM_001136076	P4ha2	RefSeq_NM	0	2278	chr11
ASMM9PARTA038040	0.046995	0.194562	2.30081	down	coding	NM_130859	Card10	RefSeq_NM	0	4748	chr15
ASMM9PARTA021453	0.0228829	0.132259	2.26354	down	coding	NM_001039115	Zkscan4	RefSeq_NM	0	2400	chr13
ASMM9PARTA043184	0.0176009	0.115319	2.0297	down	coding	NM_178200	Hist1h2bm	RefSeq_NM	0	381	chr13
ASMM9PARTA036044	0.000130137	0.0125443	3.31652	down	coding	NM_027384	Tet1	RefSeq_NM	0	13986	chr10
ASMM9PARTA021897	2.089e-05	0.00657125	2.86121	down	coding	NM_001081161	Fam171a1	RefSeq_NM	0	4146	chr2
ASMM9PARTA024370	0.007134	0.0717434	2.9807	down	coding	NM_001159850	Kcnk2	RefSeq_NM	0	3423	chr1
ASMM9PARTA034404	0.00346143	0.0508888	2.17975	down	coding	NM_025613	Eid1	RefSeq_NM	0	2559	chr2
ASMM9PARTA020566	0.000402176	0.0199577	3.38693	down	coding	NM_001033260	Stox1	RefSeq_NM	0	3102	chr10
ASMM9PARTA037126	0.0195187	0.121718	2.26703	down	coding	NM_029045	4930432K21Rik	RefSeq_NM	0	2494	chr8
ASMM9PARTA043513	0.018266	0.117709	2.69745	down	coding	NM_178869	Ttll1	RefSeq_NM	0	2074	chr15
ASMM9PARTA031699	0.0175143	0.115208	8.18466	down	coding	NM_013690	Tek	RefSeq_NM	0	4654	chr4
ASMM9PARTA025216	0.000984191	0.0286804	3.81663	down	coding	NM_001163337	Atp2a3	RefSeq_NM	0	4606	chr11
ASMM9PARTA024523	0.00618726	0.067496	2.38973	down	coding	NM_001146295	Celf4	RefSeq_NM	0	2258	chr18
ASMM9PARTA030691	1.46678e-05	0.00601992	2.68345	down	coding	NM_011074	Cdk14	RefSeq_NM	0	4911	chr5
ASMM9PARTA027690	0.000647965	0.0240475	2.65347	down	coding	NM_007895	Ear2	RefSeq_NM	0	716	chr14
ASMM9PARTA032068	1.76574e-05	0.00608252	2.08154	down	coding	NM_016678	Reck	RefSeq_NM	0	4450	chr4
ASMM9PARTA022272	0.0190852	0.120443	2.10066	down	coding	NM_001081217	Zfp174	RefSeq_NM	0	5942	chr16
ASMM9PARTA037669	0.0141903	0.101965	3.24889	down	coding	NM_033478	Ly6g6d	RefSeq_NM	0	605	chr17
ASMM9PARTA039701	0.00916501	0.0813609	3.8375	down	coding	NM_146001	Hip1	RefSeq_NM	0	7883	chr5
ASMM9PARTA034446	0.0489107	0.198878	3.82819	down	coding	NM_025790	Acot13	RefSeq_NM	0	686	chr13
ASMM9PARTA039715	0.0179699	0.116754	2.59954	down	coding	NM_145380	Eif3m	RefSeq_NM	0	1230	chr2
ASMM9PARTA025480	0.00335597	0.0500691	10.4107	down	coding	NM_001166493	Rasgrp3	RefSeq_NM	0	4728	chr17
ASMM9PARTA030189	0.00116713	0.0314677	2.70589	down	coding	NM_010789	Meis1	RefSeq_NM	0	3346	chr11
ASMM9PARTA032198	0.000126755	0.0124385	2.9476	down	coding	NM_015776	Mfap5	RefSeq_NM	0	1413	chr6
ASMM9PARTA041380	0.000433906	0.0204012	10.9496	down	coding	NM_153513	BC028528	RefSeq_NM	0	447	chr3
ASMM9PARTA037391	0.00175234	0.0379398	2.87634	down	coding	NM_029790	Mett5d1	RefSeq_NM	0	1891	chr2
ASMM9PARTA021881	0.0328941	0.161457	3.58122	down	coding	NM_001077361	Fhl1	RefSeq_NM	0	2686	chrX
ASMM9PARTA036302	0.0350457	0.167354	2.65213	down	coding	NM_028667	D3Ertd751e	RefSeq_NM	0	3574	chr3
ASMM9PARTA041713	0.00046735	0.0213083	2.4812	down	coding	NM_172443	Tbc1d16	RefSeq_NM	0	6988	chr11
ASMM9PARTA021934	0.000181599	0.0140987	3.34824	down	coding	NM_001081278	Tbc1d4	RefSeq_NM	0	6641	chr14
ASMM9PARTA030110	0.00241032	0.0436062	2.09672	down	coding	NM_010489	Hyal2	RefSeq_NM	0	1872	chr9
ASMM9PARTA027807	0.00734047	0.0728529	2.06755	down	coding	NM_007908	Eef2k	RefSeq_NM	0	3079	chr7
ASMM9PARTA026315	0.047946	0.196668	2.34941	down	coding	NM_001177503	3830431G21Rik	RefSeq_NM	0	3527	chr12
ASMM9PARTA037431	0.00324759	0.049131	6.28482	down	coding	NM_029928	Ptprb	RefSeq_NM	0	11912	chr10
ASMM9PARTA033498	0.00011245	0.012145	2.37253	down	coding	NM_021472	Rnase4	RefSeq_NM	0	1540	chr14
ASMM9PARTA021869	0.0487251	0.198444	2.76463	down	coding	NM_001042675	Rbpms	RefSeq_NM	0	1064	chr8
ASMM9PARTA032555	0.00615267	0.0672534	4.07675	down	coding	NM_019444	Ramp2	RefSeq_NM	0	872	chr11
ASMM9PARTA038057	0.00051908	0.0220003	2.63165	down	coding	NM_053190	S1pr5	RefSeq_NM	0	2512	chr9
ASMM9PARTA029203	0.0157156	0.108241	2.74406	down	coding	NM_009230	Soat1	RefSeq_NM	0	4785	chr1
ASMM9PARTA039692	0.0220488	0.129951	2.44079	down	coding	NM_145837	Il17d	RefSeq_NM	0	1232	chr14
ASMM9PARTA026578	0.0248987	0.138726	2.416	down	coding	NM_001177600	Adam23	RefSeq_NM	0	2880	chr1
ASMM9PARTA026960	1.96101e-06	0.00412145	3.83797	down	coding	NM_001194941	Dlc1	RefSeq_NM	0	6266	chr8
ASMM9PARTA032414	0.00526516	0.0621865	4.51566	down	coding	NM_016719	Grb14	RefSeq_NM	0	1978	chr2
ASMM9PARTA033463	0.00319938	0.048877	3.43077	down	coding	NM_021551	Slc22a17	RefSeq_NM	0	2294	chr14
ASMM9PARTA043339	0.00514641	0.0615478	7.24502	down	coding	NM_178748	Egflam	RefSeq_NM	0	4778	chr15
ASMM9PARTA034695	0.0117368	0.0930106	2.69306	down	coding	NM_026035	Mrpl55	RefSeq_NM	0	780	chr11
ASMM9PARTA031245	0.00868494	0.0788011	3.92111	down	coding	NM_011545	Tcf21	RefSeq_NM	0	1240	chr10
ASMM9PARTA042138	0.00803182	0.0759762	2.00495	down	coding	NM_173765	Aasdh	RefSeq_NM	0	3694	chr5
ASMM9PARTA038172	0.003414	0.050629	3.07202	down	coding	NM_054041	Antxr1	RefSeq_NM	0	5280	chr6
ASMM9PARTA025166	0.0324274	0.160152	2.68558	down	coding	NM_001163624	Prepl	RefSeq_NM	0	3162	chr17
ASMM9PARTA039023	0.0111836	0.0907728	2.28962	down	coding	NM_138587	Fam3c	RefSeq_NM	0	2739	chr6
ASMM9PARTA026875	0.00226698	0.0426479	2.58264	down	coding	NM_007400	Adam12	RefSeq_NM	0	7675	chr7
ASMM9PARTA028929	0.0139048	0.100714	2.19191	down	coding	NM_009219	Sstr4	RefSeq_NM	0	1388	chr2
ASMM9PARTA037090	0.0408191	0.181553	8.73188	down	coding	NM_028974	Kbtbd13	RefSeq_NM	0	2969	chr9
ASMM9PARTA039852	0.00767929	0.0741993	3.08998	down	coding	NM_146188	Kctd15	RefSeq_NM	0	2489	chr7
ASMM9PARTA019767	0.0019549	0.040123	3.14043	down	coding	NM_001004142	Nlrp1a	RefSeq_NM	0	4806	chr11
ASMM9PARTA024983	0.000256365	0.0166837	2.50618	down	coding	NM_001163029	Cd97	RefSeq_NM	0	2971	chr8
ASMM9PARTA026456	0.00244241	0.0437657	5.13319	down	coding	NM_001190338	Ccr6	RefSeq_NM	0	1320	chr17
ASMM9PARTA038107	0.00413488	0.0553307	2.84889	down	coding	NM_054045	Hist2h3c2-ps	RefSeq_NM	0	1124	chr3
ASMM9PARTA030018	0.000175237	0.0139326	2.62104	down	coding	NM_010231	Fmo1	RefSeq_NM	0	2349	chr1
ASMM9PARTA042067	0.00417017	0.0554623	3.19976	down	coding	NM_173740	Maoa	RefSeq_NM	0	4161	chrX
ASMM9PARTA033384	0.000568955	0.0229531	2.01835	down	coding	NM_021299	Ak3	RefSeq_NM	0	2776	chr19
ASMM9PARTA036092	0.000747485	0.0256587	3.53443	down	coding	NM_027626	Psd3	RefSeq_NM	0	9228	chr8
ASMM9PARTA038969	0.00853369	0.0782401	2.41661	down	coding	NM_133859	Olfml3	RefSeq_NM	0	1736	chr3
ASMM9PARTA042707	0.00532261	0.0623739	2.14587	down	coding	NM_177338	Hmbox1	RefSeq_NM	0	2931	chr14
ASMM9PARTA021966	0.00465826	0.0589573	2.70023	down	coding	NM_001081150	Lonrf1	RefSeq_NM	0	3930	chr8
ASMM9PARTA030154	0.00608169	0.0667454	2.30023	down	coding	NM_010946	Ntan1	RefSeq_NM	0	1175	chr16
ASMM9PARTA042566	0.00088358	0.0273611	2.7986	down	coding	NM_175275	Cntln	RefSeq_NM	0	5530	chr4
ASMM9PARTA024912	0.000487875	0.0215157	2.11342	down	coding	NM_001163030	Cd97	RefSeq_NM	0	3118	chr8
ASMM9PARTA044712	0.00518332	0.0617042	2.52301	down	coding	NM_199323	Tacc1	RefSeq_NM	0	6471	chr8
ASMM9PARTA036942	0.000760806	0.0258018	2.27802	down	coding	NM_028841	Tspan17	RefSeq_NM	0	1567	chr13
ASMM9PARTA030165	0.00223759	0.0423142	2.04904	down	coding	NM_010301	Gna11	RefSeq_NM	0	3262	chr10
ASMM9PARTA030446	0.0427676	0.186041	2.00702	down	coding	NM_011027	P2rx7	RefSeq_NM	0	4931	chr5
ASMM9PARTA037755	0.00264591	0.0450321	4.65054	down	coding	NM_029999	Lbh	RefSeq_NM	0	3068	chr17
ASMM9PARTA032869	0.00556821	0.0637433	2.15443	down	coding	NM_019684	Srpk3	RefSeq_NM	0	1983	chrX
ASMM9PARTA032003	0.0195101	0.121718	2.29422	down	coding	NM_016803	Chst3	RefSeq_NM	0	6129	chr10
ASMM9PARTA044403	0.0458139	0.192156	4.97524	down	coding	NM_201411	Flrt1	RefSeq_NM	0	5876	chr19
ASMM9PARTA038404	0.0107021	0.0884672	2.54837	down	coding	NM_130449	Colec12	RefSeq_NM	0	3322	chr18
ASMM9PARTA031660	0.0246773	0.138092	2.03473	down	coding	NM_013744	Zfp354b	RefSeq_NM	0	2494	chr11
ASMM9PARTA027901	0.00433668	0.0565378	7.35769	down	coding	NM_007723	Cnga1	RefSeq_NM	0	2750	chr5
ASMM9PARTA030151	0.00982138	0.0844	2.44112	down	coding	NM_010882	Ndn	RefSeq_NM	0	1652	chr7
ASMM9PARTA038250	0.00063074	0.023873	5.5346	down	coding	NM_080728	Myh7	RefSeq_NM	0	6054	chr14
ASMM9PARTA032667	0.0197715	0.122329	2.15059	down	coding	NM_019880	Mtch1	RefSeq_NM	0	1918	chr17
ASMM9PARTA042306	0.0128619	0.0972065	2.10903	down	coding	NM_173744	2610019F03Rik	RefSeq_NM	0	2477	chr8
ASMM9PARTA027092	0.018413	0.118257	2.24769	down	coding	NM_001190371	Ankrd29	RefSeq_NM	0	3256	chr18
ASMM9PARTA030394	0.00148611	0.0347751	3.6512	down	coding	NM_010629	Kifap3	RefSeq_NM	0	3907	chr1
ASMM9PARTA030113	0.0059236	0.0659742	3.31849	down	coding	NM_010517	Igfbp4	RefSeq_NM	0	2069	chr11
ASMM9PARTA038800	0.018483	0.118427	2.22362	down	coding	NM_134083	Rcbtb2	RefSeq_NM	0	3406	chr14
ASMM9PARTA042615	0.0372401	0.173017	2.19965	down	coding	NM_175668	Gpr4	RefSeq_NM	0	2884	chr7
ASMM9PARTA043346	0.00634504	0.0683692	2.35937	down	coding	NM_177774	Srsf13b	RefSeq_NM	0	2939	chr4
ASMM9PARTA023956	0.00145632	0.0346212	3.15936	down	coding	NM_001145831	Kifc3	RefSeq_NM	0	3431	chr8
ASMM9PARTA031608	0.00044458	0.0207391	2.19514	down	coding	NM_011939	Hsf4	RefSeq_NM	0	1576	chr8
ASMM9PARTA042645	0.000635604	0.0239147	2.56362	down	coding	NM_175381	2700081O15Rik	RefSeq_NM	0	5017	chr19
ASMM9PARTA037386	0.00110766	0.0308466	15.4266	down	coding	NM_029723	Dapl1	RefSeq_NM	0	589	chr2
ASMM9PARTA038130	0.000886707	0.0273611	3.46493	down	coding	NM_053112	Ear10	RefSeq_NM	0	471	chr14
ASMM9PARTA038193	0.000274073	0.0171571	2.24549	down	coding	NM_053091	Cox4i2	RefSeq_NM	0	727	chr2
ASMM9PARTA036927	0.00262601	0.0449189	2.25471	down	coding	NM_029494	Rab30	RefSeq_NM	0	2007	chr7
ASMM9PARTA025915	0.021843	0.129553	2.9655	down	coding	NM_001166413	Arhgef25	RefSeq_NM	0	2199	chr10
ASMM9PARTA034922	0.01967	0.121979	3.44781	down	coding	NM_026516	Tmem178	RefSeq_NM	0	1696	chr17
ASMM9PARTA033124	0.0104164	0.0871149	2.66763	down	coding	NM_019923	Itpr2	RefSeq_NM	0	8347	chr6
ASMM9PARTA020808	0.0415819	0.183048	3.68891	down	coding	NM_001033212	Rprml	RefSeq_NM	0	1072	chr11
ASMM9PARTA027612	0.0323147	0.160022	2.6171	down	coding	NM_007652	Cd59a	RefSeq_NM	0	1703	chr2
ASMM9PARTA031483	0.00290213	0.0465901	2.11273	down	coding	NM_013813	Epb4.1l3	RefSeq_NM	0	4051	chr17
ASMM9PARTA044407	0.0143366	0.102704	4.83028	down	coding	NM_205819	Tlr11	RefSeq_NM	0	3167	chr14
ASMM9PARTA027718	0.00530537	0.0622724	2.33516	down	coding	NM_007622	Cbx1	RefSeq_NM	0	1274	chr11
ASMM9PARTA029016	0.00341102	0.0506193	2.15388	down	coding	NM_009012	Rad50	RefSeq_NM	0	5153	chr11
ASMM9PARTA031944	0.0150482	0.105955	2.01851	down	coding	NM_013764	Dguok	RefSeq_NM	0	1110	chr6
ASMM9PARTA037173	0.000479743	0.0214192	2.59299	down	coding	NM_029537	Tmem98	RefSeq_NM	0	1444	chr11
ASMM9PARTA044106	0.011567	0.0922799	2.40801	down	coding	NM_198322	Zfp273	RefSeq_NM	0	2321	chr13
ASMM9PARTA031033	0.013203	0.0986041	2.84045	down	coding	NM_011614	Tnfsf12	RefSeq_NM	0	1694	chr11
ASMM9PARTA044328	0.012809	0.0969916	3.18678	down	coding	NM_199477	Mettl7a2	RefSeq_NM	0	1808	chr15
ASMM9PARTA033871	0.0225702	0.131328	2.41368	down	coding	NM_023478	Upk3a	RefSeq_NM	0	1106	chr15
ASMM9PARTA021625	0.0480942	0.197037	2.1452	down	coding	NM_001039488	4933421E11Rik	RefSeq_NM	0	3370	chr3
ASMM9PARTA036628	0.0124287	0.0955056	2.26963	down	coding	NM_028964	Snx29	RefSeq_NM	0	1622	chr16
ASMM9PARTA022981	0.00755776	0.0737072	2.45298	down	coding	NM_001099276	Pik3c2b	RefSeq_NM	0	7929	chr1
ASMM9PARTA042729	0.00948038	0.0830591	2.40828	down	coding	NM_176959	Fbxl7	RefSeq_NM	0	4639	chr15
ASMM9PARTA042086	0.000309922	0.0182477	3.22214	down	coding	NM_172832	Pcyox1l	RefSeq_NM	0	2017	chr18
ASMM9PARTA019741	0.00452418	0.0579273	2.44286	down	coding	NM_001005510	Syne2	RefSeq_NM	0	21718	chr12
ASMM9PARTA043311	0.0064235	0.068678	2.83304	down	coding	NM_177814	Erc2	RefSeq_NM	0	6083	chr14
ASMM9PARTA021698	0.0108633	0.0892037	2.90549	down	coding	NM_001040397	Filip1l	RefSeq_NM	0	3946	chr16
ASMM9PARTA020386	0.00433134	0.0565019	3.12608	down	coding	NM_001024927	Pitpnm3	RefSeq_NM	0	6682	chr11
ASMM9PARTA033564	0.00367557	0.0522665	23.3902	down	coding	NM_021387	Vstm2b	RefSeq_NM	0	1455	chr7
ASMM9PARTA042952	0.0135795	0.099743	3.31354	down	coding	NM_177644	Rasal2	RefSeq_NM	0	10046	chr1
ASMM9PARTA039310	0.00764865	0.0740813	2.31755	down	coding	NM_144796	Susd4	RefSeq_NM	0	2035	chr1
ASMM9PARTA029265	0.002412	0.0436062	2.5776	down	coding	NM_009506	Vegfc	RefSeq_NM	0	1881	chr8
ASMM9PARTA043272	0.000621234	0.0237431	3.3782	down	coding	NM_177698	Psd3	RefSeq_NM	0	11334	chr8
ASMM9PARTA041263	0.0268067	0.143909	2.43341	down	coding	NM_172391	Ahsa2	RefSeq_NM	0	3604	chr11
ASMM9PARTA026280	0.011904	0.0936546	2.58711	down	coding	NM_001172481	Aspn	RefSeq_NM	0	2345	chr13
ASMM9PARTA020647	0.00822945	0.0769199	3.27506	down	coding	NM_001033281	Prdm6	RefSeq_NM	0	2601	chr18
ASMM9PARTA028137	0.0481351	0.197037	3.11133	down	coding	NM_008396	Itga2	RefSeq_NM	0	4235	chr13
ASMM9PARTA031376	0.011002	0.089987	6.21748	down	coding	NM_013496	Crabp1	RefSeq_NM	0	741	chr9
ASMM9PARTA031045	0.0324897	0.160304	3.3765	down	coding	NM_011244	Rarg	RefSeq_NM	0	2917	chr15
ASMM9PARTA027412	0.0115957	0.0923631	2.72688	down	coding	NM_007792	Csrp2	RefSeq_NM	0	889	chr10
ASMM9PARTA031306	2.8658e-05	0.00702028	3.42675	down	coding	NM_011587	Tie1	RefSeq_NM	0	3883	chr4
ASMM9PARTA029058	0.048341	0.19747	2.15407	down	coding	NM_009057	Slc50a1	RefSeq_NM	0	1031	chr3
ASMM9PARTA027564	0.0014986	0.0348421	2.70159	down	coding	NM_008084	Gapdh	RefSeq_NM	0	1254	chr6
ASMM9PARTA028480	0.0352308	0.167855	2.03004	down	coding	NM_008838	Pigf	RefSeq_NM	0	980	chr17
ASMM9PARTA043588	0.0194294	0.121571	3.5381	down	coding	NM_178899	Hepacam2	RefSeq_NM	0	2236	chr6
ASMM9PARTA021013	0.00378702	0.0529867	3.12385	down	coding	NM_001033257	Phactr2	RefSeq_NM	0	8284	chr10
ASMM9PARTA024781	0.0044483	0.057307	2.62585	down	coding	NM_001162977	Megf6	RefSeq_NM	0	6876	chr4
ASMM9PARTA035595	0.0045291	0.0579368	2.80591	down	coding	NM_027289	Nt5dc2	RefSeq_NM	0	1435	chr14
ASMM9PARTA020485	0.0355392	0.168747	2.31039	down	coding	NM_001014422	Abi3bp	RefSeq_NM	0	4454	chr16
ASMM9PARTA029091	0.0235297	0.134108	3.2697	down	coding	NM_009144	Sfrp2	RefSeq_NM	0	2001	chr3
ASMM9PARTA039949	0.00841286	0.0776914	3.6562	down	coding	NM_146005	Ank3	RefSeq_NM	0	10025	chr10
ASMM9PARTA026842	0.0106084	0.0879733	2.45791	down	coding	NM_001195726	Fam181a	RefSeq_NM	0	1406	chr12
ASMM9PARTA028032	0.0215551	0.128618	3.4671	down	coding	NM_008182	Gsta2	RefSeq_NM	0	855	chr9
ASMM9PARTA031564	8.04296e-05	0.0105858	4.18555	down	coding	NM_011798	Xcr1	RefSeq_NM	0	4453	chr9
ASMM9PARTA035428	0.00289433	0.046568	2.59148	down	coding	NM_026616	Rnaseh2c	RefSeq_NM	0	646	chr19
CUST_273_PI426409190	0.000254404	0.0166837	2.21098	down	coding	NM_001177418	Gm13698	RefSeq_NM	0	3310	chr2
ASMM9PARTA043019	0.0363642	0.170619	2.45748	down	coding	NM_177392	Tmem220	RefSeq_NM	0	1147	chr11
ASMM9PARTA027109	6.67153e-06	0.00468836	4.0708	down	coding	NM_001199136	Macf1	RefSeq_NM	0	23495	chr4
ASMM9PARTA032606	0.00128488	0.0325858	5.79406	down	coding	NM_018744	Sema6a	RefSeq_NM	0	6901	chr18
ASMM9PARTA023155	0.0185011	0.118508	2.67095	down	coding	NM_001111107	Zfp322a	RefSeq_NM	0	4912	chr13
CUST_291_PI426409190	0.00366521	0.0522538	2.70441	down	coding	NM_023052	Ccl21c	RefSeq_NM	0	887	chr4
ASMM9PARTA030774	1.59405e-05	0.00601992	4.26453	down	coding	NM_011350	Sema4f	RefSeq_NM	0	4067	chr6
ASMM9PARTA022592	0.000116877	0.0123378	2.90088	down	coding	NM_001081641	Pitpnm3	RefSeq_NM	0	6634	chr11
ASMM9PARTA032876	0.0254932	0.140349	3.82091	down	coding	NM_019724	Mmp16	RefSeq_NM	0	4576	chr4
ASMM9PARTA030103	0.00185824	0.0391129	2.07931	down	coding	NM_010427	Hgf	RefSeq_NM	0	2755	chr5
ASMM9PARTA033208	2.31278e-05	0.00658091	9.01837	down	coding	NM_021332	Glp1r	RefSeq_NM	0	1480	chr17
ASMM9PARTA042868	0.00977341	0.0842889	2.29168	down	coding	NM_177184	Vps13c	RefSeq_NM	0	11523	chr9
ASMM9PARTA031066	0.00862767	0.0786089	2.26568	down	coding	NM_011734	Siae	RefSeq_NM	0	3433	chr9
ASMM9PARTA030522	0.0117826	0.0932609	2.51432	down	coding	NM_011139	Pou2f3	RefSeq_NM	0	2522	chr9
ASMM9PARTA030567	0.000948716	0.0282733	2.58532	down	coding	NM_010732	Lrrn2	RefSeq_NM	0	3346	chr1
ASMM9PARTA033801	0.00336511	0.0501429	2.99452	down	coding	NM_023431	Mum1	RefSeq_NM	0	3717	chr10
ASMM9PARTA032474	0.0411274	0.182109	2.2216	down	coding	NM_019397	Egfl6	RefSeq_NM	0	2700	chrX
ASMM9PARTA039691	0.000315059	0.0182655	2.43276	down	coding	NM_145823	Pitpnc1	RefSeq_NM	0	6350	chr11
ASMM9PARTA020696	0.047691	0.196065	3.57772	down	coding	NM_001025384	DXBay18	RefSeq_NM	0	2862	chrX
ASMM9PARTA030396	0.0279781	0.14702	2.21549	down	coding	NM_010656	Sspn	RefSeq_NM	0	4408	chr6
ASMM9PARTA023111	1.52648e-05	0.00601992	15.4237	down	coding	NM_001111016	Nav2	RefSeq_NM	0	11070	chr7
ASMM9PARTA027797	0.0103056	0.0866491	3.15545	down	coding	NM_007766	Pcdha4	RefSeq_NM	0	5322	chr18
ASMM9PARTA028649	6.24208e-05	0.00964423	3.89514	down	coding	NM_008737	Nrp1	RefSeq_NM	0	5921	chr8
ASMM9PARTA032971	0.0168519	0.113134	2.12492	down	coding	NM_019588	Plce1	RefSeq_NM	0	9525	chr19
ASMM9PARTA020767	0.0300446	0.153391	2.45843	down	coding	NM_001025600	Cadm1	RefSeq_NM	0	4270	chr9
ASMM9PARTA029100	0.00428638	0.0562915	2.88922	down	coding	NM_009236	Sox18	RefSeq_NM	0	1619	chr2
ASMM9PARTA034368	0.00997127	0.0852863	3.544	down	coding	NM_025727	Klhl10	RefSeq_NM	0	2012	chr11
ASMM9PARTA038619	0.000348133	0.0189129	79.6512	down	coding	NM_133928	Chchd4	RefSeq_NM	0	1245	chr6
ASMM9PARTA028962	0.000539382	0.0223392	2.82895	down	coding	NM_009331	Tcf7	RefSeq_NM	0	2238	chr11
ASMM9PARTA041698	0.0230588	0.132708	2.16483	down	coding	NM_172753	Csgalnact1	RefSeq_NM	0	3937	chr8
ASMM9PARTA030425	0.016444	0.111356	3.52404	down	coding	NM_010549	Il11ra1	RefSeq_NM	0	1766	chr4
ASMM9PARTA042581	0.0082616	0.0770458	2.89291	down	coding	NM_175692	Snhg11	RefSeq_NM	0	5864	chr2
ASMM9PARTA034700	0.0149495	0.105656	2.27722	down	coding	NM_026081	Gprasp1	RefSeq_NM	0	5900	chrX
ASMM9PARTA023304	0.0103844	0.0869755	2.41971	down	coding	NM_001110228	Celf2	RefSeq_NM	0	7662	chr2
ASMM9PARTA041738	0.00597376	0.0661574	2.48223	down	coding	NM_173378	Trp53bp2	RefSeq_NM	0	4377	chr1
ASMM9PARTA024220	0.0009453	0.0282101	3.28272	down	coding	NM_001146031	Nrcam	RefSeq_NM	0	7362	chr12
ASMM9PARTA033001	0.000900542	0.0274766	4.11495	down	coding	NM_020052	Scube2	RefSeq_NM	0	3576	chr7
ASMM9PARTA024395	0.00117941	0.0315644	2.79726	down	coding	NM_001146299	Sh3rf2	RefSeq_NM	0	4784	chr18
ASMM9PARTA034773	0.00323262	0.0490489	11.5323	down	coding	NM_026167	Klhl13	RefSeq_NM	0	3222	chrX
ASMM9PARTA035419	0.0183206	0.117872	2.11305	down	coding	NM_026481	Tppp3	RefSeq_NM	0	1040	chr8
ASMM9PARTA030052	0.00182407	0.0387377	8.90447	down	coding	NM_010180	Fbln1	RefSeq_NM	0	3359	chr15
ASMM9PARTA035375	0.0204342	0.124532	2.28823	down	coding	NM_027526	Rasgef1a	RefSeq_NM	0	3236	chr6
ASMM9PARTA030092	0.00526878	0.0621865	2.5593	down	coding	NM_010216	Figf	RefSeq_NM	0	1890	chrX
ASMM9PARTA036296	0.00022834	0.0160983	3.18789	down	coding	NM_028443	Fam101a	RefSeq_NM	0	1667	chr5
ASMM9PARTA042734	0.00416493	0.0554623	2.69969	down	coding	NM_177130	Glt28d2	RefSeq_NM	0	2737	chr3
ASMM9PARTA031388	0.000538135	0.0223392	2.77077	down	coding	NM_011858	Odz4	RefSeq_NM	0	10633	chr7
ASMM9PARTA027199	0.0403203	0.18018	2.9364	down	coding	NM_001195086	Ppfia1	RefSeq_NM	0	5259	chr7
ASMM9PARTA044764	0.0453746	0.191385	2.4325	down	coding	NM_207109	Astn2	RefSeq_NM	0	4831	chr4
ASMM9PARTA022466	0.00230021	0.0428291	4.21462	down	coding	NM_001085374	Mcc	RefSeq_NM	0	7843	chr18
ASMM9PARTA032988	0.0337269	0.163385	2.03831	down	coding	NM_019832	Gkap1	RefSeq_NM	0	1547	chr13
ASMM9PARTA044937	0.0020136	0.040289	4.68269	down	coding	NM_207624	Ace	RefSeq_NM	0	4885	chr11
ASMM9PARTA023078	0.0295748	0.151859	2.25188	down	coding	NM_001111075	Cdc25b	RefSeq_NM	0	3061	chr2
ASMM9PARTA042186	0.0367833	0.171677	2.13482	down	coding	NM_175414	Tspan9	RefSeq_NM	0	3930	chr6
ASMM9PARTA043990	0.00255682	0.0447046	2.00843	down	coding	NM_183355	Pbx1	RefSeq_NM	0	6910	chr1
ASMM9PARTA022835	0.00473907	0.059402	9.14708	down	coding	NM_001105561	Gm11545	RefSeq_NM	0	2707	chr11
ASMM9PARTA023235	0.00871502	0.0790411	4.29688	down	coding	NM_001109990	D0H4S114	RefSeq_NM	0	2013	chr18
ASMM9PARTA035350	4.19807e-05	0.00858516	4.52736	down	coding	NM_026731	Ppp1r14a	RefSeq_NM	0	531	chr7
ASMM9PARTA022158	0.00584274	0.065408	3.5872	down	coding	NM_001080746	Gtf2i	RefSeq_NM	0	4455	chr5
ASMM9PARTA029881	0.0064808	0.068765	2.47607	down	coding	NM_010197	Fgf1	RefSeq_NM	0	3909	chr18
ASMM9PARTA030378	0.00772315	0.0745055	2.10679	down	coding	NM_011127	Prrx1	RefSeq_NM	0	4911	chr1
ASMM9PARTA037290	1.14241e-05	0.00601992	3.13286	down	coding	NM_029895	Etl4	RefSeq_NM	0	5909	chr2
ASMM9PARTA024856	0.0243379	0.13672	3.10251	down	coding	NM_001163217	Fgfr3	RefSeq_NM	0	4033	chr5
ASMM9PARTA028190	7.84228e-06	0.00524066	4.15421	down	coding	NM_008728	Npr3	RefSeq_NM	0	6927	chr15
ASMM9PARTA022201	0.00863543	0.0786138	2.09322	down	coding	NM_001081116	Arhgef17	RefSeq_NM	0	10250	chr7
ASMM9PARTA022143	0.0021357	0.0412537	2.14449	down	coding	NM_001081205	Nipal1	RefSeq_NM	0	4205	chr5
ASMM9PARTA042367	0.0264173	0.14284	2.01709	down	coding	NM_175860	Gimap1	RefSeq_NM	0	1499	chr6
ASMM9PARTA037736	0.0103147	0.0866921	2.49219	down	coding	NM_032465	Cd96	RefSeq_NM	0	2203	chr16
ASMM9PARTA022423	2.4663e-06	0.00412145	4.46945	down	coding	NM_001081756	Nckap5	RefSeq_NM	0	7246	chr1
ASMM9PARTA040819	0.00267669	0.0451273	2.69852	down	coding	NM_170689	Ank3	RefSeq_NM	0	9971	chr10
ASMM9PARTA042375	0.0104901	0.0873554	4.13203	down	coding	NM_177013	Tmem229a	RefSeq_NM	0	4985	chr6
ASMM9PARTA024320	0.0120364	0.0940853	2.12072	down	coding	NM_001146223	Dpy30	RefSeq_NM	0	704	chr17
ASMM9PARTA025358	0.0112863	0.0913346	3.84642	down	coding	NM_001163616	1810011H11Rik	RefSeq_NM	0	1473	chr14
ASMM9PARTA029651	0.0221595	0.130225	12.5058	down	coding	NM_009749	Bex2	RefSeq_NM	0	902	chrX
ASMM9PARTA041284	0.0491531	0.199256	2.0383	down	coding	NM_153781	Pygb	RefSeq_NM	0	3860	chr2
ASMM9PARTA023597	0.00104759	0.0298713	2.81255	down	coding	NM_001114385	Chrdl1	RefSeq_NM	0	4060	chrX
ASMM9PARTA031149	0.00279232	0.0459404	3.3547	down	coding	NM_011823	Gpr34	RefSeq_NM	0	1898	chrX
ASMM9PARTA038218	0.0490332	0.199009	2.17071	down	coding	NM_133208	Zfp287	RefSeq_NM	0	5021	chr11
ASMM9PARTA033755	0.007817	0.0751184	2.59633	down	coding	NM_023066	Asph	RefSeq_NM	0	6688	chr4
ASMM9PARTA036993	0.0463653	0.193203	3.99314	down	coding	NM_029348	Zbtb4	RefSeq_NM	0	7824	chr11
ASMM9PARTA031655	0.0134622	0.0995164	2.36785	down	coding	NM_013630	Pkd1	RefSeq_NM	0	14170	chr17
ASMM9PARTA039568	0.00514335	0.0615478	3.17635	down	coding	NM_144854	ORF63	RefSeq_NM	0	1652	chr16
ASMM9PARTA042437	0.0241454	0.135989	5.47919	down	coding	NM_175548	Lsamp	RefSeq_NM	0	2467	chr16
ASMM9PARTA030200	0.00282942	0.046105	2.39593	down	coding	NM_010222	Fkbp7	RefSeq_NM	0	898	chr2
ASMM9PARTA044117	0.00157017	0.0356685	3.85807	down	coding	NM_199364	Lzts1	RefSeq_NM	0	1800	chr8
ASMM9PARTA033736	0.00723069	0.0720918	2.02892	down	coding	NM_025314	Dtd1	RefSeq_NM	0	1283	chr2
ASMM9PARTA038884	4.45581e-05	0.00866696	2.03403	down	coding	NM_138651	Cds2	RefSeq_NM	0	8278	chr2
ASMM9PARTA028658	0.0216886	0.129124	2.32193	down	coding	NM_008854	Prkaca	RefSeq_NM	0	2293	chr8
ASMM9PARTA026723	0.00577209	0.064817	4.37945	down	coding	NM_001190449	Ddah2	RefSeq_NM	0	1350	chr17
ASMM9PARTA023337	0.00291441	0.0466858	2.11005	down	coding	NM_001109690	Phf21a	RefSeq_NM	0	6328	chr2
ASMM9PARTA029322	0.00350957	0.0511644	5.90851	down	coding	NM_009527	Wnt7a	RefSeq_NM	0	3176	chr6
ASMM9PARTA022859	0.0280849	0.147322	2.53388	down	coding	NM_001101471	Akap5	RefSeq_NM	0	6685	chr12
ASMM9PARTA028656	0.00569619	0.0643113	2.31068	down	coding	NM_008816	Pecam1	RefSeq_NM	0	3305	chr11
ASMM9PARTA022767	0.0147834	0.105007	5.4579	down	coding	NM_001081650	Rgs3	RefSeq_NM	0	4000	chr4
ASMM9PARTA023455	0.0335156	0.162782	2.34219	down	coding	NM_001111111	Atg16l2	RefSeq_NM	0	2183	chr7
ASMM9PARTA027477	1.76282e-05	0.00608252	8.98252	down	coding	NM_007758	Cr2	RefSeq_NM	0	6207	chr1
ASMM9PARTA036202	0.0232228	0.133315	2.66701	down	coding	NM_027773	Fam57a	RefSeq_NM	0	930	chr11
ASMM9PARTA031293	0.000824458	0.0267672	3.92955	down	coding	NM_012033	Tinag	RefSeq_NM	0	1708	chr9
ASMM9PARTA023825	0.00535969	0.0625152	2.55087	down	coding	NM_001122667	Mkl2	RefSeq_NM	0	8281	chr16
ASMM9PARTA024501	0.00508732	0.0614695	7.90668	down	coding	NM_001160049	Dusp27	RefSeq_NM	0	4038	chr1
ASMM9PARTA036250	0.00955534	0.0834542	2.75635	down	coding	NM_028127	Frmd6	RefSeq_NM	0	4695	chr12
ASMM9PARTA029377	0.000616013	0.0237431	5.23555	down	coding	NM_009978	Cst8	RefSeq_NM	0	703	chr2
ASMM9PARTA025074	0.0284773	0.148558	2.61174	down	coding	NM_001164048	Mb	RefSeq_NM	0	981	chr15
ASMM9PARTA032444	0.0222381	0.130511	2.23039	down	coding	NM_019572	Hdac7	RefSeq_NM	0	4240	chr15
ASMM9PARTA043089	0.0276792	0.146344	15.1162	down	coding	NM_177618	Wscd1	RefSeq_NM	0	2761	chr11
ASMM9PARTA031334	0.0219615	0.129903	3.11636	down	coding	NM_011925	Cd97	RefSeq_NM	0	3253	chr8
ASMM9PARTA022323	0.0214111	0.127993	2.69782	down	coding	NM_001081651	Rab42-ps	RefSeq_NM	0	735	chr4
ASMM9PARTA021864	0.014975	0.105678	2.01571	down	coding	NM_001040106	Aak1	RefSeq_NM	0	19363	chr6
ASMM9PARTA026004	0.00041037	0.0200837	4.74193	down	coding	NM_001168304	Cdk19	RefSeq_NM	0	5828	chr10
ASMM9PARTA038791	0.00432204	0.0564483	7.74187	down	coding	NM_133903	Spon2	RefSeq_NM	0	2237	chr5
ASMM9PARTA042002	0.00187848	0.0394246	2.06184	down	coding	NM_175184	Fam125b	RefSeq_NM	0	4995	chr2
ASMM9PARTA032527	0.0301879	0.153727	2.14828	down	coding	NM_016853	Stac	RefSeq_NM	0	2515	chr9
ASMM9PARTA038420	0.00113092	0.0310164	2.71164	down	coding	NM_080285	Cttnbp2	RefSeq_NM	0	5931	chr6
ASMM9PARTA033856	0.0494447	0.199917	2.07743	down	coding	NM_024248	Cars2	RefSeq_NM	0	1867	chr8
ASMM9PARTA030645	0.0107104	0.0884672	2.26088	down	coding	NM_010820	Mpdz	RefSeq_NM	0	7515	chr4
ASMM9PARTA022949	0.0115871	0.092328	3.77145	down	coding	NM_001098789	Ndufa4l2	RefSeq_NM	0	986	chr10
ASMM9PARTA020842	0.0074902	0.0733037	2.20798	down	coding	NM_001033285	Cdc42bpa	RefSeq_NM	0	8656	chr1
ASMM9PARTA037446	0.00689264	0.070695	2.26842	down	coding	NM_031183	Sp6	RefSeq_NM	0	3375	chr11
ASMM9PARTA031523	0.0479728	0.196704	2.28308	down	coding	NM_013833	Rax	RefSeq_NM	0	1687	chr18
ASMM9PARTA020967	0.000517486	0.0220003	4.55538	down	coding	NM_001037842	Cml3	RefSeq_NM	0	1839	chr6
ASMM9PARTA042108	0.000453911	0.0209946	3.02289	down	coding	NM_175013	Pgm5	RefSeq_NM	0	7981	chr19
ASMM9PARTA034169	0.00204564	0.0406609	2.86548	down	coding	NM_025339	Tmem42	RefSeq_NM	0	1059	chr9
ASMM9PARTA038328	0.0127181	0.096504	4.46721	down	coding	NM_133229	Ripply3	RefSeq_NM	0	1554	chr16
ASMM9PARTA028733	0.0312262	0.156762	2.06048	down	coding	NM_009067	Ralbp1	RefSeq_NM	0	4112	chr17
ASMM9PARTA021785	0.00682807	0.0703307	2.54525	down	coding	NM_001080924	Znrf3	RefSeq_NM	0	6306	chr11
