# Supplementary material for: Microarray Profiling and Co-Expression Network Analysis of LncRNAs and mRNAs in Acute Respiratory Distress Syndrome Mouse Model
Source: Pathogens. 2022 May 2;11(5):532. doi: 10.3390/pathogens11050532 (PMC9143564; doi:10.3390/pathogens11050532)
Supplement: Supplementary file 1 [file pathogens-11-00532-s001.zip › pathogens-1635392-supplementary/Table S3 The reproducibility of LncRNA-mRNA co-expression network compared with otherí»s study.xlsx]

## Sheet: 1中所有基因竖列表
TNF		TNF	TNF	Tnf
PARP1		PARP1	PARP1	Parp1
ESCRT-Ⅲ		ESCRT-Ⅲ	IST1	Tsg101
ZBP1		ZBP1	ZBP1	Zbp1
PGAM5		PGAM5	PGAM5	Pgam5
MLKL		MLKL	MLKL	Mlkl
CASP7		CASP7	CASP7	Casp7
Cx3cl1		Cx3cl1	Cx3cl1	Cx3cl1
Fos		Fos	Fos	Fos
TRAF2		TRAF2	TRAF2	Traf2
Cxcl9		Cxcl9	Cxcl9	Cxcl9
Stard6		Stard6	Stard6	Stard6
TRAIL		TRAIL	TNFSF10	Tnfsf10
H2AX		H2AX	H2AX	H2afx
NOX2		NOX2	CYBB	Cybb
Drp1		Drp1		Dnm1l
TNFR1		TNFR1	TNFRSF1A	Tnfrsf1a
MKK4		MKK4	MAP2K4	Map2k4	Map2k7
Csf1		Csf1	Csf1	Csf1
Jun		Jun	jun	Csf2
TRAF3		TRAF3	TRAF3	Traf3
Cxcl10		Cxcl10	Cxcl10	Cxcl10
FasL		FasL	FasL	Fasl
CypA		CypA		Ppia
TRPM7		TRPM7	TRPM7	Trpm7
CaMKII		CaMKII	CAMK2G	Camk2a
NLRP3		NLRP3	NLRP3	Nlrp3
SODD		SODD	BAG4	Bag4
MKK3		MKK3	MKK3	Map2k3
c-FLIP		c-FLIP	CFLAR	Cflar
Csf2		Csf2	Csf2	Csf2
JunB		JunB	JunB	Junb
PI3K		PI3K		Pik3ca	Pik3cd	Pik3cg	Pik3r1	Pik3r2	Pik3r3	Pik3Cb
Gm4841		Gm4841	人里面没有	Gm4841
IFN		IFN	IFNA1	Ifng
tAIF		tAIF	IL32	Cdk5
IL-1α		IL-1α	IL1A	Tnf
GLUL		GLUL	GLUL	Glul
ASC		ASC	PYCARD	Pycard
TRADD		TRADD	TRADD	Tradd
MEK1		MEK1	MAP2K1	Map2k1
Fas		Fas	FasL	Fas
Mmp3		Mmp3	Mmp3	Mmp3
NIK		NIK	MAP3K14	Map3k14
Ngp		Ngp	ngp	Ngp
RIPK1		RIPK1	RIPK1	Ripk1
IL-33		IL-33	IL-33	Il33
PYGL		PYGL	PYGL	Pygl
Casp1		Casp1		Casp1
cIAP1		cIAP1	BIRC2	Birc2
IκBα		IκBα	NFKBIA	Nfkbia
AP-1		AP-1	jun	Fos	Jun
IL18R1		IL18R1	IL18R1	Il18r1
Mmp9		Mmp9	Mmp9	Mmp9
cIAP1		cIAP1	BIRC2	Birc3
Rsad2		Rsad2	Rsad2	Rsad2
IRF9		IRF9	IRF9	Irf9
HMGB1		HMGB1	HMGB1	Hmgb1
JNK		JNK	Mapk8	Mapk8
IL-1β		IL-1β	IL1B	Il1b
TRAF2		TRAF2	TRAF2	Traf2	Traf2
NF-κB		NF-κB		Nfkb1	Rela
c/EBPβ		c/EBPβ		Cebpb
Jag1		Jag1		Jag1
Mmp14		Mmp14		Mmp14
AIP1		AIP1		Dab2ip
Irg1		Irg1		Irg1
STAT		STAT		Socs3
CYLD		CYLD		Cyld
aSmase		aSmase		Smpd1
IAPs		IAPs		Xiap
RIP1		RIP1		Ripk1
PGAM5L		PGAM5L		Pgam5
CREB		CREB		Atf2	Atf4	creb1	creb3	creb5
IL1b		IL1b		Il1b
Edn1		Edn1		Edn1
Akt		Akt		Akt1	Akt2	Akt3
Ido1		Ido1		Ido1
IFNR		IFNR		Ifngr1
TRIF		TRIF		Ticam2
FADD		FADD		Fadd
LUBAC		LUBAC		Sharpin
ASK1		ASK1		Map3k3
PGAM5s		PGAM5s		Pgam5
Ccl2		Ccl2		Ccl2
IL6		IL6		IL6
Vegfc		Vegfc		Vegfc	Vegfd
RIP		RIP		Ripk1
Gbp5		Gbp5		Gbp5
TLR4		TLR4		Tlr4
Casp8		Casp8		Casp8
ANT		TLR3		Tlr3
SPATA2		SPATA2		Spata2
TAB1		TAB1		Tab1
FADD		FADD		Tab2
Ccl5		Ccl5		Ccl5
IL15		IL15		Il15
Nod2		Nod2		Nod2
Prg2		Prg2		Prg2
TRAF2/5		TRAF2/5		Traf2	Traf5
cFLIP		cFLIP		Cflar
CypD		CypD		Ppif
CASP10		CASP10		Casp3
Ccl20		Ccl20		Ccl20
Lif		Lif		Lif
Icam1		Icam1		Icam1
IKKs		IKKs	Tnip1	Tnip1	Ikbkb	Ikbkg
PKR		PKR		Eif2ak2
VDAC		VDAC		Vdac2
Calpain		Calpain		Capn1
RIPK3		RIPK3		Ripk3
GLUD1		GLUD1		Glud1
FAF		FAF		Usp9x
tBid		tBid		Bid
USP21		USP21		Usp21
Bax		Bax		Bax
p62		p62		Sqstm1
cPLA2		cPLA2		Pla2g4a
JAKs		JAKs		Stat3	Il10
Bcl2		Bcl2		Bcl2
Calpain		Calpain		Capn1
tAIF		tAIF		Cdk5
A20		A20		Tnfaip3
LOX		LOX		Lox
TAK1		TAK1		Map3k7
Ccl20		Ccl20		Ccl20
Icam1		Icam1		Icam1
I11b		I11b		I11b
CASP8		CASP8		Casp8
Cxcl1		Cxcl1		Cxcl1
Tnf		Tnf		Tnf
Sele		Sele		Sele
Sectm1b		Sectm1b		Sectm1b
RIP3		RIP3		Ripk3
ITCH		ITCH		Itch
Cxcl2		Cxcl2	Cxcl2	Cxcl2
Bcl3		Bcl3		Bcl3
Vcam1		Vcam1		Vcam1
Pigp		Pigp		Pigp
Tpl2		Tpl2		Map3k8
JNK1		JNK1		Mapk8	Mapk9	Mapk10
Cxcl3		Cxcl3	Cxcl3	Cxcl3
Nfkbia		Nfkbia		Nfkbia
Ptgs2		Ptgs2		Ptgs2
c-Jun		c-Jun		jun
Izumo4		Izumo4		Izumo4
p38		p38		Mapk11	Mapk12	Mapk13	Mapk14
Cxcl15		Cxcl15	Cxcl15	Cxcl15
Socs3		Socs3		Socs3
TNF/LTA		TNF/LTA		lta	Tnf
IRF1		IRF1		Irf1
Prpsap2		Prpsap2		Prpsap2
IKKβ		IKKβ		Ikbkb
ERK1		ERK1		Mapk1
Cxcl10		Cxcl10	Cxcl10	Cxcl10
Tnfaip3		Tnfaip3		Tnfaip3
TNFR2		TNFR2		Tnfrsf1a	Tnfrsf1b
IFNβ		IFNβ		Ifnb1
BC048671		BC048671		BC048671
IKKα		IKKα		Chuk
Drp1		Drp1		Dnm1
Traf1		Traf1		Traf1
TRAF1		TRAF1		Traf1
cIAP2		cIAP2		Birc3	Birc2
Pllp		Pllp		Pllp
TRAF5		TRAF5		Traf5
ERK2		ERK2		Mapk3
TAB2		TAB2		Tab2
TAB3		TAB3		Tab3
MKK6		MKK6		Map2k6
				Ikbkg											MAP2K6
				Rps6ka4	Rps6ka5
				Cebpb
				Ifi47

## Sheet: 整理后基因列表
Tnf
Parp1
Tsg101
Zbp1
Pgam5
Mlkl
Casp7
Cx3cl1
Fos
Traf2
Cxcl9
Stard6
Tnfsf10
H2afx
Cybb
Dnm1l
Tnfrsf1a
Map2k4
Csf1
Csf2
Traf3
Cxcl10
Fasl
Ppia
Trpm7
Camk2a
Nlrp3
Bag4
Map2k3
Cflar
Csf2
Junb
Pik3ca
Gm4841
Ifng
Cdk5
Tnf
Glul
Pycard
Tradd
Map2k1
Fas
Mmp3
Map3k14
Ngp
Ripk1
Il33
Pygl
Casp1
Birc2
Nfkbia
Fos
Il18r1
Mmp9
Birc3
Rsad2
Irf9
Hmgb1
Mapk8
Il1b
Traf2
Nfkb1
Cebpb
Jag1
Mmp14
Dab2ip
Irg1
Socs3
Cyld
Smpd1
Xiap
Ripk1
Pgam5
Atf2
Il1b
Edn1
Akt1
Ido1
Ifngr1
Ticam2
Fadd
Sharpin
Map3k3
Pgam5
Ccl2
IL6
Vegfc
Ripk1
Gbp5
Tlr4
Casp8
Tlr3
Spata2
Tab1
Tab2
Ccl5
Il15
Nod2
Prg2
Traf2
Cflar
Ppif
Casp3
Ccl20
Lif
Icam1
Tnip1
Eif2ak2
Vdac2
Capn1
Ripk3
Glud1
Usp9x
Bid
Usp21
Bax
Sqstm1
Pla2g4a
Stat3
Bcl2
Capn1
Cdk5
Tnfaip3
Lox
Map3k7
Ccl20
Icam1
I11b
Casp8
Cxcl1
Tnf
Sele
Sectm1b
Ripk3
Itch
Cxcl2
Bcl3
Vcam1
Pigp
Map3k8
Mapk8
Cxcl3
Nfkbia
Ptgs2
jun
Izumo4
Mapk11
Cxcl15
Socs3
lta
Irf1
Prpsap2
Ikbkb
Mapk1
Cxcl10
Tnfaip3
Tnfrsf1a
Ifnb1
BC048671
Chuk
Dnm1
Traf1
Traf1
Birc3
Pllp
Traf5
Mapk3
Tab2
Tab3
Map2k6
Ikbkg
Rps6ka4
Cebpb
Ifi47

## Sheet: selected genes
Differentially expressed mRNA belonging to the meaningful “necroptosis” pathway in our manuscrip	Differentially expressed mRNA belonging to the meaningful “necroptosis” pathway in Xiangnan Teng's paper	The 6 selected differentially expressed lncRNA in our manuscript	1 LncRNA in Xiaonan Teng's pape matched with the 6 selected LncRNA in our manuscript	mRNAs correspond with ENSMUST00000124853 in our manucript	mRNAs correspond with ENSMUST00000124853 in Xiangnan Teng's paper
Bax	Bax	NR-003508		RIPK3	none
Bcl2	Bcl2	ENSMUST00000119467		CXCL10	CXCL10
Capn1	Capn1	ENSMUST00000131638		GBP5	GBP5
Casp1	Casp1	ENSMUST00000124853	ENSMUST00000124853	PRG2	PRG2
Casp8	Casp8	ENSMUST00000120264		MLKL	MLKL
Cdk5	Cdk5	ENSMUST00000124439		NLRP3	NLRP3
Cdk5	Cdk5	Coincidence rate of LncRNA	0.166667	CASP1	Casp1
Cflar	Cflar			TLR4	TLR4
Cxcl10	Cxcl10			Ifng	Ifng
Cxcl9	Cxcl9			CXCL9	CXCL9
Cybb	Cybb			STARD6	none
Cyld	Cyld			TNFRSF1A	TNFRSF1A
Dnm1l	Dnm1l			TICAM2	none
Eif2ak2	Eif2ak2			RSAD2	RSAD2
Fadd	Fadd			IL1B	IL1B
Fas	Fas			IRF9	IRF9
Gbp5	Gbp5			Pllp	Pllp
Glud1	Glud1			ZBP1	ZBP1
Glul	Glul			TRAF2	TRAF2
Gm4841	Gm4841			TNFAIP3	TNFAIP3
H2afx	H2afx			CFLAR	CFLAR
Hmgb1	Hmgb1			BID	none
Ido1	Ido1			IRG1	none
Ifng	Ifng			STAT3	STAT3
Ifngr1	Ifngr1			NGP	NGP
Il1b	Il1b			GM4841	GM4841
Il33	Il33			TNF	TNF
Irf9	Irf9			SECTM1B	none
Izumo4	Izumo4			EIF2AK2	EIF2AK2
Lox	Lox			IDO1	IDO1
Mapk8	Mapk8			30	24
Mlkl	Mlkl			Coincidence rate of mRNA corresponded with ENSMUST00000124853	0.8
Ngp	Ngp
Nlrp3	Nlrp3
Parp1	PARP1
Pgam5	Pgam5
Pla2g4a	Pla2g4a
Pllp	Pllp
Ppia	Ppia
Prg2	Prg2
Prpsap2	Prpsap2
Pycard	Pycard
Pygl	Pygl
Ripk1	Ripk1
Rsad2	Rsad2
Sharpin	Sharpin
Smpd1	Smpd1
Socs1	Socs1
Spata2	Spata2
Sqstm1	Sqstm1
Stat3	Stat3
Tlr3	Tlr3
Tlr4	Tlr4
Tnf	Tnf
Tnf	Tnf
Tnfaip3	Tnfaip3
Tnfrsf1a	Tnfrsf1a
Tnfsf10	Tnfsf10
Tradd	Tradd
Traf1	Traf1
Traf2	Traf2
Traf2	Traf2
Traf5	Traf5
Trpm7	Trpm7
Tsg101	Tsg101
Usp21	Usp21
Usp9x	Usp9x
Vdac2	Vdac2
Xiap	Xiap
Zbp1	Zbp1
Stard6	none
Fasl	none
Camk2a	none
Irg1	none
Ticam2	none
Ppif	none
Ripk3	none
Bid	none
I11b	none
Sectm1b	none
BC048671	none
81	69
Coincidence rate of mRNA	0.864198
